# Supplementary material for: Quantitative analyses of T cell motion in tissue reveals factors driving T cell search in tissues
Source: eLife. 2023 Oct 23;12:e84916. doi: 10.7554/eLife.84916 (PMC10672806; doi:10.7554/eLife.84916)
Supplement: Supplementary file 1. [file elife-84916-supp1.zip]

Archive with 5 entries (5 files):
- Supplementary T cell files/Lung (LPS) T cells.txt
- Supplementary T cell files/Data format.txt
- Supplementary T cell files/Lung (flu) T cells.txt
- Supplementary T cell files/Villi T cells.txt
- Supplementary T cell files/Lymph Node T cells.txt
