# Supplementary material for: Quantitative analyses of T cell motion in tissue reveals factors driving T cell search in tissues
Source: eLife. 2023 Oct 23;12:e84916. doi: 10.7554/eLife.84916 (PMC10672806; doi:10.7554/eLife.84916)
Supplement: Supplementary file 1. [file elife-84916-supp1.zip › Supplementary T cell files/Lung (LPS) T cells.txt]

           1   282.83094000000000        213.45125999999999        108.25993000000000        0.0000000000000000     
           1   282.50997000000001        212.73743999999999        111.38381000000000        90.265000000000001     
           1   283.04127999999997        215.32006999999999        116.08081000000000        180.26499999999999     
           1   285.06382000000002        212.02412000000001        108.00000000000000        270.25000000000000     
           1   282.07188000000002        214.81613999999999        108.83168000000001        360.26499999999999     
           1   285.90706999999998        210.76925000000000        115.37594000000000        512.00000000000000     
           1   281.98075999999998        214.14534000000000        116.33898000000001        602.26599999999996     
           1   284.59633000000002        211.28031999999999        117.46614000000000        692.26599999999996     
           1   289.35858999999999        207.06985000000000        120.48241000000000        782.26599999999996     
           1   296.12734000000000        205.97327000000001        127.18164000000000        872.26599999999996     
           1   282.05525000000000        211.98978000000000        116.88525000000000        1049.9990000000000     
           1   284.62957000000000        211.45316000000000        118.98339000000000        1140.2650000000001     
           1   290.59395999999998        207.81084000000001        110.00727000000001        1230.2650000000001     
           1   299.22721999999999        206.21744000000001        114.43333000000000        1320.2650000000001     
           1   299.90719999999999        206.21950000000001        119.52000000000000        1410.2650000000001     
           1   287.65458999999998        210.20740000000001        116.41280999999999        1500.2650000000001     
           1   281.98804999999999        213.25454999999999        117.76622999999999        1590.2650000000001     
           1   288.42304000000001        208.00032999999999        120.00000000000000        1680.2490000000000     
           1   298.66779000000002        206.39549000000000        107.69231000000001        1770.2650000000001     
           1   299.29223999999999        205.64827000000000        108.00000000000000        1860.2650000000001     
           1   282.47138000000001        213.00979000000001        105.38298000000000        2023.0000000000000     
           1   279.01477000000000        213.47262000000001        108.00000000000000        2113.2660000000001     
           1   285.70807000000002        210.97505000000001        110.26415000000000        2203.2660000000001     
           1   294.44600000000003        207.01795999999999        113.32800000000000        2293.2660000000001     
           1   301.56871999999998        208.24520999999999        118.50584000000001        2383.2660000000001     
           1   303.30750000000000        208.99384000000001        120.00000000000000        2473.2660000000001     
           1   298.23926999999998        208.32156000000001        120.00000000000000        2563.2500000000000     
           1   289.65645000000001        208.12012999999999        120.00000000000000        2653.2660000000001     
           1   280.77877000000001        214.83054000000001        117.41538000000000        2743.2660000000001     
           1   280.88623999999999        213.40415999999999        120.00000000000000        2833.2660000000001     
           1   283.51558000000000        213.61949999999999        114.59999999999999        3081.9989999999998     
           1   279.48665000000000        216.34699000000001        114.85227000000000        3172.2649999999999     
           1   287.72908999999999        210.17791000000000        119.50838000000000        3262.2649999999999     
           1   298.13668999999999        208.10417000000001        123.97351000000000        3352.2649999999999     
           1   295.62007999999997        207.16795999999999        123.46392000000000        3442.2649999999999     
           1   299.75781000000001        208.60070999999999        124.44643000000001        3532.2649999999999     
           1   302.91090000000003        210.35056000000000        126.66952999999999        3622.2489999999998     
           1   307.74952000000002        212.30082999999999        126.83843000000000        3712.2649999999999     
           1   307.68119000000002        212.20428999999999        127.34247000000001        3802.2649999999999     
           1   308.01076999999998        214.46907999999999        120.00000000000000        3892.2649999999999     
           1   308.87385999999998        214.70285000000001        113.22022000000000        4214.9989999999998     
           1   311.18293000000000        219.90279000000001        112.06113999999999        4305.2650000000003     
           1   317.70497999999998        225.14689000000001        114.53242000000000        4395.2650000000003     
           1   316.68405000000001        235.18518000000000        117.76518000000000        4485.2650000000003     
           1   314.54372999999998        238.99982000000000        118.25454999999999        4575.2489999999998     
           1   315.00232000000000        239.03935000000001        113.60223999999999        4665.2650000000003     
           1   314.53584000000001        239.85909000000001        116.61538000000000        4755.2650000000003     
           1   313.20139999999998        237.64366000000001        117.71205999999999        4845.2650000000003     
           1   317.55408999999997        236.03457000000000        117.64948000000000        4935.2650000000003     
           1   317.81303000000003        237.53321000000000        120.00000000000000        5025.2650000000003     
           1   320.72604999999999        238.35079999999999        111.29630000000000        5298.9989999999998     
           1   316.19716000000000        239.31233000000000        123.19638999999999        5389.2650000000003     
           1   320.50349999999997        239.88279000000000        123.90264999999999        5479.2809999999999     
           1   319.51074000000000        238.95505000000000        123.98936000000000        5569.2809999999999     
           1   320.04029000000003        239.91364999999999        124.49642000000000        5659.2809999999999     
           1   321.32290999999998        240.62424999999999        124.16418000000000        5749.2809999999999     
           1   324.26420999999999        241.10337999999999        125.66154000000000        5839.2809999999999     
           1   322.19132000000002        240.98509999999999        125.65201999999999        5929.2809999999999     
           1   319.39474999999999        238.64793000000000        126.00000000000000        6019.2809999999999     
           1   319.25477999999998        233.66327999999999        132.00000000000000        6109.2650000000003     
           1   325.70039000000003        229.21643000000000        127.25581000000000        6288.9989999999998     
           1   331.21118000000001        226.38756000000001        129.76378000000000        6379.2650000000003     
           1   338.65481000000000        220.18662000000000        119.59044000000000        6469.2650000000003     
           1   343.59176000000002        214.18120999999999        119.47253000000001        6559.2650000000003     
           1   342.37052999999997        214.04499999999999        118.81818000000000        6649.2650000000003     
           1   345.41343000000001        213.94192000000001        119.64576000000000        6739.2650000000003     
           1   344.23567000000003        215.25982999999999        120.00000000000000        6829.2489999999998     
           1   350.74561999999997        222.88225000000000        115.54212000000000        6919.2650000000003     
           1   351.30101000000002        223.89663999999999        119.79832000000000        7009.2650000000003     
           1   351.17462999999998        222.60467000000000        117.38521000000000        7099.2650000000003     
           1   350.44193000000001        222.96395000000001        118.10526000000000        7247.9989999999998     
           1   349.09305000000001        223.96295000000001        120.00000000000000        7338.2650000000003     
           1   343.46091000000001        215.38281000000001        119.05785000000000        7428.2650000000003     
           1   342.47966000000002        214.15026000000000        119.17241000000000        7518.2650000000003     
           1   343.69180999999998        214.52626000000001        118.16370000000001        7608.2650000000003     
           1   339.39911999999998        214.29898000000000        118.86102000000000        7698.2650000000003     
           1   330.94650000000001        206.76129000000000        120.00000000000000        7788.2650000000003     
           1   321.80849000000001        203.92570000000001        119.87097000000000        7878.2489999999998     
           1   314.60025999999999        206.37884000000000        120.00000000000000        7968.2650000000003     
           1   313.82279000000000        207.03854999999999        119.63636000000000        8058.2650000000003     
           1   290.14305000000002        201.80099000000001        118.33184000000000        8253.9989999999998     
           1   281.57821999999999        197.35104000000001        114.09231000000000        8344.2649999999994     
           1   273.64193000000000        199.01664000000000        113.08129000000000        8434.2489999999998     
           1   269.04450000000003        203.49140000000000        111.76743999999999        8524.2649999999994     
           1   267.10325999999998        203.32156000000001        120.00000000000000        8614.2649999999994     
           1   263.55363000000000        204.27125000000001        109.49712000000000        8704.2649999999994     
           1   254.73806999999999        205.27679000000001        109.47593999999999        8794.2649999999994     
           1   248.29929000000001        213.86770999999999        103.57500000000000        8884.2649999999994     
           1   253.48047000000000        219.95411999999999        107.92941000000000        8974.2649999999994     
           1   263.27942999999999        231.66049000000001        110.30943000000001        9064.2649999999994     
           1   277.70314000000002        237.47833000000000        107.41176000000000        9273.0000000000000     
           1   277.55759000000000        235.37182999999999        118.13230000000000        9363.2659999999996     
           1   278.71298999999999        236.49294000000000        116.13402000000001        9453.2659999999996     
           1   277.48694000000000        234.45812000000001        120.00000000000000        9543.2659999999996     
           1   282.03962000000001        229.03000000000000        123.34614999999999        9633.2659999999996     
           1   290.89400000000001        233.82890000000000        120.90000000000001        9723.2659999999996     
           1   297.63887999999997        237.54652999999999        125.36471000000000        9813.2500000000000     
           1   302.36725000000001        240.87406999999999        128.04396000000000        9903.2659999999996     
           1   310.52978000000002        232.07315000000000        132.00000000000000        9993.2659999999996     
           1   323.22421000000003        229.80408000000000        130.97368000000000        10083.250000000000     
           2   308.24977999999999        178.24451999999999        126.77419000000000        0.0000000000000000     
           2   308.32585999999998        177.66478000000001        133.69696999999999        90.265000000000001     
           2   308.38664999999997        179.81523000000001        136.99355000000000        180.26499999999999     
           2   309.06301000000002        177.97155000000001        128.68619000000001        270.25000000000000     
           2   307.85744999999997        178.52151000000001        130.35848999999999        360.26499999999999     
           2   308.33084000000002        177.99616000000000        133.33332999999999        512.00000000000000     
           2   306.95317000000000        178.33412999999999        135.23810000000000        602.26599999999996     
           2   306.78841999999997        178.25910999999999        136.12954999999999        692.26599999999996     
           2   306.56376999999998        177.22463999999999        140.08696000000000        782.26599999999996     
           2   311.90381000000002        179.96107000000001        138.22074000000001        872.26599999999996     
           2   305.76231000000001        180.00500000000000        124.84614999999999        1049.9990000000000     
           2   299.81475000000000        185.90392000000000        123.64557000000001        1140.2650000000001     
           2   294.50671000000000        192.27150000000000        113.60478999999999        1230.2650000000001     
           2   290.36729000000003        194.34031999999999        110.24118000000000        1320.2650000000001     
           2   283.34080000000000        193.70574999999999        113.98165000000000        1410.2650000000001     
           2   282.08686999999998        192.59959000000001        113.98473000000000        1500.2650000000001     
           2   281.46667000000002        192.68666999999999        118.86485999999999        1590.2650000000001     
           2   279.18889999999999        192.81425999999999        120.00000000000000        1680.2490000000000     
           2   271.90888999999999        199.98881000000000        104.88889000000000        1770.2650000000001     
           2   269.23052999999999        201.49260000000001        98.674030000000002        1860.2650000000001     
           2   258.06295000000000        202.38476000000000        102.32295000000001        2023.0000000000000     
           2   250.71362999999999        205.40692000000001        98.373630000000006        2113.2660000000001     
           2   253.64344000000000        216.27037000000001        97.792529999999999        2203.2660000000001     
           2   244.38096999999999        213.52493999999999        101.11380000000000        2293.2660000000001     
           2   239.39421999999999        218.43598000000000        98.974360000000004        2383.2660000000001     
           2   231.02456000000001        220.16892999999999        100.49302000000000        2473.2660000000001     
           2   230.30118999999999        223.57768999999999        101.04949999999999        2563.2500000000000     
           2   242.63806000000000        228.93397999999999        106.13149000000000        2653.2660000000001     
           2   244.55713000000000        229.29383000000001        107.53043000000000        2743.2660000000001     
           2   262.86612000000002        227.67837000000000        113.63265000000000        2833.2660000000001     
           2   280.88666999999998        228.62222000000000        113.54955000000000        3081.9989999999998     
           2   288.93716000000001        230.23304999999999        117.53254000000000        3172.2649999999999     
           2   291.97937999999999        232.81086999999999        119.58221000000000        3262.2649999999999     
           2   296.18545999999998        230.91305000000000        122.82877999999999        3352.2649999999999     
           2   310.72147000000001        228.16090000000000        125.54676000000001        3442.2649999999999     
           2   317.37482000000000        225.44978000000000        127.22302000000001        3532.2649999999999     
           2   317.93641000000002        216.05944000000000        123.60784000000000        3622.2489999999998     
           2   320.65818999999999        206.54786999999999        127.01250000000000        3712.2649999999999     
           2   327.05716000000001        202.18444000000000        130.59259000000000        3802.2649999999999     
           2   335.57467000000003        187.33822000000001        119.36095000000000        3892.2649999999999     
           2   326.09978999999998        162.46293000000000        110.29319000000000        4214.9989999999998     
           2   327.71812000000000        162.44341000000000        110.47826000000001        4305.2650000000003     
           2   325.96417000000002        164.99960999999999        111.21259999999999        4395.2650000000003     
           2   327.19511000000000        161.42277999999999        113.33333000000000        4485.2650000000003     
           2   326.01690000000002        163.64422999999999        113.97183000000000        4575.2489999999998     
           2   325.11138999999997        166.80096000000000        114.60287000000000        4665.2650000000003     
           2   325.05050999999997        173.88797000000000        113.23577000000000        4755.2650000000003     
           2   332.95970999999997        178.63049000000001        114.87679000000000        4845.2650000000003     
           2   342.33918000000000        204.02749000000000        119.32308000000000        4935.2650000000003     
           2   341.23182000000003        217.48437999999999        119.12409000000000        5025.2650000000003     
           3   75.869029999999995        258.90273999999999        69.771429999999995        0.0000000000000000     
           3   75.855519999999999        258.62079999999997        65.492540000000005        90.265000000000001     
           3   76.308189999999996        260.85575000000000        66.155439999999999        180.26499999999999     
           3   77.656790000000001        258.30860999999999        56.496350000000000        270.25000000000000     
           3   77.224840000000000        259.66989000000001        60.000000000000000        360.26499999999999     
           3   79.032759999999996        257.60987000000000        64.496120000000005        512.00000000000000     
           3   78.616020000000006        257.63853999999998        66.407769999999999        602.26599999999996     
           3   77.657709999999994        257.46186000000000        68.057140000000004        692.26599999999996     
           3   77.766840000000002        256.67496999999997        68.670969999999997        782.26599999999996     
           3   78.574550000000002        257.17018000000002        76.581819999999993        872.26599999999996     
           3   78.696150000000003        256.48969000000000        67.107690000000005        1049.9990000000000     
           3   80.522959999999998        256.15354000000002        66.984129999999993        1140.2650000000001     
           3   79.958950000000002        257.46271999999999        60.260060000000003        1230.2650000000001     
           3   82.650750000000002        255.66565000000000        63.152940000000001        1320.2650000000001     
           3   93.483419999999995        253.01184000000001        67.263159999999999        1410.2650000000001     
           3   95.910799999999995        251.70206999999999        68.206900000000005        1500.2650000000001     
           3   95.817869999999999        251.07230000000001        72.688519999999997        1590.2650000000001     
           3   96.411919999999995        252.47897000000000        77.521129999999999        1680.2490000000000     
           3   97.871740000000003        257.90035999999998        68.050420000000003        1770.2650000000001     
           3   98.276489999999995        259.79369000000003        67.709760000000003        1860.2650000000001     
           3   105.15613000000000        269.99342000000001        62.419750000000001        2023.0000000000000     
           3   108.71521000000000        273.26801999999998        66.027649999999994        2113.2660000000001     
           3   113.27285999999999        278.90449000000001        67.102040000000002        2203.2660000000001     
           3   115.48047000000000        279.18813000000000        71.250000000000000        2293.2660000000001     
           3   117.28661000000000        280.26650999999998        74.119270000000000        2383.2660000000001     
           3   120.32614000000000        279.92838000000000        78.541520000000006        2473.2660000000001     
           3   117.29161999999999        280.60541000000001        78.602620000000002        2563.2500000000000     
           3   113.25911000000001        282.03926999999999        77.902439999999999        2653.2660000000001     
           3   114.70465000000000        280.03181999999998        80.830190000000002        2743.2660000000001     
           3   118.24026000000001        279.82920999999999        84.039649999999995        2833.2660000000001     
           3   116.76033000000000        280.47534999999999        73.443979999999996        3081.9989999999998     
           3   118.62862000000000        281.69033000000002        77.512200000000007        3172.2649999999999     
           3   116.29261000000000        281.45738999999998        78.991299999999995        3262.2649999999999     
           3   115.86470000000000        280.09321999999997        79.669569999999993        3352.2649999999999     
           3   119.54481000000000        279.59881999999999        79.275260000000003        3442.2649999999999     
           3   121.54402000000000        279.73957999999999        81.206350000000000        3532.2649999999999     
           3   124.29850999999999        280.12531000000001        86.887969999999996        3622.2489999999998     
           3   128.12844999999999        280.57801999999998        89.689660000000003        3712.2649999999999     
           3   128.65118000000001        281.42973999999998        89.725489999999994        3802.2649999999999     
           3   131.59975000000000        286.15568999999999        77.325000000000003        3892.2649999999999     
           3   137.32415000000000        292.69707000000000        71.048779999999994        4214.9989999999998     
           3   135.73244000000000        292.33289000000002        72.000000000000000        4305.2650000000003     
           3   138.02437000000000        295.15582999999998        70.660190000000000        4395.2650000000003     
           3   139.12000000000000        294.84019000000001        72.980770000000007        4485.2650000000003     
           3   139.53781000000001        295.69443999999999        72.943820000000002        4575.2489999999998     
           3   139.80350999999999        296.04518999999999        73.557249999999996        4665.2650000000003     
           3   139.17796999999999        295.50553000000002        74.433179999999993        4755.2650000000003     
           3   139.01236000000000        295.38108999999997        74.618179999999995        4845.2650000000003     
           3   140.22857999999999        295.82137999999998        76.229889999999997        4935.2650000000003     
           3   139.64751999999999        295.91208000000000        77.584159999999997        5025.2650000000003     
           3   139.65244000000001        296.48732000000001        66.146339999999995        5298.9989999999998     
           3   138.60540000000000        296.90161000000001        79.103449999999995        5389.2650000000003     
           3   138.68595999999999        297.00326999999999        80.826920000000001        5479.2809999999999     
           3   138.23097000000001        298.10694000000001        80.916669999999996        5569.2809999999999     
           3   136.99468999999999        297.72199000000001        81.270139999999998        5659.2809999999999     
           3   136.77896999999999        298.47242999999997        84.897199999999998        5749.2809999999999     
           3   137.25130999999999        298.34706999999997        84.000000000000000        5839.2809999999999     
           3   137.27000000000001        295.30592999999999        80.937929999999994        5929.2809999999999     
           3   137.94102000000001        295.86203000000000        82.372879999999995        6019.2809999999999     
           3   137.95802000000000        295.66363999999999        84.000000000000000        6109.2650000000003     
           3   133.74943999999999        291.89348000000001        80.137339999999995        6288.9989999999998     
           3   133.39753999999999        290.62558999999999        79.779660000000007        6379.2650000000003     
           3   132.39177000000001        288.16440000000000        72.000000000000000        6469.2650000000003     
           3   132.64713000000000        287.84724000000000        72.000000000000000        6559.2650000000003     
           3   132.74146999999999        287.59215000000000        70.674850000000006        6649.2650000000003     
           3   133.34050999999999        289.90436999999997        70.936710000000005        6739.2650000000003     
           3   138.69147000000001        295.58819000000000        72.508470000000003        6829.2489999999998     
           3   139.13009000000000        295.39791000000002        72.954549999999998        6919.2650000000003     
           3   140.10240999999999        295.28870999999998        75.051720000000003        7009.2650000000003     
           3   141.45287999999999        296.06270999999998        75.186440000000005        7099.2650000000003     
           3   151.17659000000000        297.48901999999998        77.707319999999996        7247.9989999999998     
           3   161.54671999999999        299.42919000000001        80.068089999999998        7338.2650000000003     
           3   160.58688000000001        301.19529000000000        88.710740000000001        7428.2650000000003     
           3   165.59107000000000        302.33499000000000        82.481390000000005        7518.2650000000003     
           3   167.99233000000001        304.62921999999998        82.333330000000004        7608.2650000000003     
           3   178.25266999999999        302.27391000000000        84.596270000000004        7698.2650000000003     
           3   180.88800000000001        295.85199999999998        86.010810000000006        7788.2650000000003     
           3   179.60279000000000        291.19920000000002        86.567160000000001        7878.2489999999998     
           3   180.07085000000001        288.69616000000002        86.101690000000005        7968.2650000000003     
           3   180.48792000000000        286.61545000000001        85.246750000000006        8058.2650000000003     
           3   179.87732000000000        285.82760999999999        87.042249999999996        8253.9989999999998     
           3   180.72658000000001        284.87758000000002        88.571430000000007        8344.2649999999994     
           3   180.57938999999999        284.89677000000000        89.135369999999995        8434.2489999999998     
           3   182.01383000000001        281.87576000000001        90.096459999999993        8524.2649999999994     
           3   182.02421000000001        275.44018000000000        89.195120000000003        8614.2649999999994     
           3   181.80291000000000        273.92572999999999        90.640780000000007        8704.2649999999994     
           3   183.63170000000000        271.43200000000002        90.883020000000002        8794.2649999999994     
           3   184.50067999999999        269.91320000000002        91.980580000000003        8884.2649999999994     
           3   187.32781000000000        269.22768000000002        94.569540000000003        8974.2649999999994     
           3   189.27830000000000        269.71953999999999        94.550129999999996        9064.2649999999994     
           3   198.16913000000000        271.29980999999998        84.000000000000000        9273.0000000000000     
           3   197.03433999999999        270.28438000000000        95.313130000000001        9363.2659999999996     
           3   197.98597000000001        270.43916999999999        95.666669999999996        9453.2659999999996     
           3   197.74154999999999        271.60084999999998        96.760559999999998        9543.2659999999996     
           3   197.68145000000001        271.52032000000003        96.580650000000006        9633.2659999999996     
           3   197.86551000000000        271.88882000000001        98.456689999999995        9723.2659999999996     
           3   198.49381000000000        273.47082000000000        96.256230000000002        9813.2500000000000     
           3   198.22816000000000        274.32745000000000        97.234039999999993        9903.2659999999996     
           3   197.81107000000000        274.80324000000002        98.039529999999999        9993.2659999999996     
           3   197.37755000000001        274.41084999999998        96.905659999999997        10083.250000000000     
           4   239.49601999999999        280.18338000000000        98.140420000000006        0.0000000000000000     
           4   243.75381999999999        279.43705999999997        103.23529000000001        90.265000000000001     
           4   243.97371999999999        281.15719000000001        108.00000000000000        180.26499999999999     
           4   240.25640000000001        280.49982999999997        95.627330000000001        270.25000000000000     
           4   231.75962000000001        277.12126999999998        97.103769999999997        360.26499999999999     
           4   224.21207999999999        274.25635999999997        100.54818000000000        512.00000000000000     
           4   217.49670000000000        270.09769999999997        100.34837000000000        602.26599999999996     
           4   214.61572000000001        266.91473000000002        101.47965000000001        692.26599999999996     
           4   217.23265000000001        271.10050000000001        103.51402000000000        782.26599999999996     
           4   222.47224000000000        275.26053000000002        108.00000000000000        872.26599999999996     
           4   224.46269000000001        274.96172000000001        102.35484000000000        1049.9990000000000     
           4   219.59030999999999        272.39503999999999        102.86197000000000        1140.2650000000001     
           4   217.58475999999999        266.84152000000000        91.672860000000000        1230.2650000000001     
           4   219.52772999999999        253.80949000000001        92.215909999999994        1320.2650000000001     
           4   215.99340000000001        251.68266000000000        96.000000000000000        1410.2650000000001     
           4   217.00899000000001        251.10222999999999        96.086330000000004        1500.2650000000001     
           4   220.96815000000001        251.25233000000000        105.69828000000000        1590.2650000000001     
           4   217.14861999999999        263.93779999999998        105.65132000000000        1680.2490000000000     
           4   217.97353000000001        272.98538000000002        92.218490000000003        1770.2650000000001     
           4   224.46174999999999        274.80534000000000        99.920320000000004        1860.2650000000001     
           4   241.17195000000001        281.54590000000002        91.954020000000000        2023.0000000000000     
           4   243.32489000000001        278.26078999999999        96.269660000000002        2113.2660000000001     
           4   243.22619000000000        283.67550000000000        99.830619999999996        2203.2660000000001     
           4   245.68620000000001        287.65330000000000        102.53631000000000        2293.2660000000001     
           4   246.22197000000000        285.26479000000000        103.88732000000000        2383.2660000000001     
           4   246.55924999999999        280.80613000000000        104.19355000000000        2473.2660000000001     
           4   239.51629000000000        283.78113999999999        105.48502999999999        2563.2500000000000     
           4   229.06027000000000        278.66717999999997        104.40000000000001        2653.2660000000001     
           4   223.53088000000000        277.43986999999998        104.09999999999999        2743.2660000000001     
           4   216.64609999999999        270.01119999999997        105.48000000000000        2833.2660000000001     
           4   218.88733999999999        254.18483000000001        92.769229999999993        3081.9989999999998     
           4   218.31294000000000        257.38287000000003        96.083920000000006        3172.2649999999999     
           4   218.00769000000000        258.19153000000000        99.245549999999994        3262.2649999999999     
           4   215.05054000000001        252.42053999999999        100.48980000000000        3352.2649999999999     
           4   212.33350999999999        251.48571000000001        100.17801000000000        3442.2649999999999     
           4   212.72139000000001        251.64958999999999        101.25773000000000        3532.2649999999999     
           4   218.03869000000000        253.92406000000000        104.13750000000000        3622.2489999999998     
           4   218.54375999999999        263.33262999999999        105.64706000000000        3712.2649999999999     
           4   216.79527999999999        272.61171000000002        104.65924000000000        3802.2649999999999     
           4   222.03020000000001        279.58659999999998        95.469390000000004        3892.2649999999999     
           4   243.67018999999999        285.73790000000002        92.031130000000005        4214.9989999999998     
           4   246.43734000000001        289.48453000000001        96.000000000000000        4305.2650000000003     
           4   248.94621000000001        287.85043000000002        98.689660000000003        4395.2650000000003     
           4   247.24222000000000        288.05577000000000        100.95238000000001        4485.2650000000003     
           4   246.80391000000000        287.65413999999998        104.12030000000000        4575.2489999999998     
           4   247.02638999999999        286.89389000000000        107.83333000000000        4665.2650000000003     
           4   247.59040999999999        286.31959000000001        107.69387999999999        4755.2650000000003     
           4   246.51705000000001        286.45278999999999        106.62295000000000        4845.2650000000003     
           4   247.76621000000000        287.14089999999999        102.10169000000000        4935.2650000000003     
           4   245.20007000000001        286.03681000000000        100.86957000000000        5025.2650000000003     
           4   228.82924000000000        279.63538000000000        86.959639999999993        5298.9989999999998     
           4   217.40075999999999        276.28228000000001        96.303799999999995        5389.2650000000003     
           4   216.18869000000001        269.04584000000000        93.851110000000006        5479.2809999999999     
           4   216.54669999999999        265.56250999999997        94.133910000000000        5569.2809999999999     
           4   213.33804000000001        268.93383999999998        96.589290000000005        5659.2809999999999     
           4   215.74859000000001        265.22417000000002        96.000000000000000        5749.2809999999999     
           4   216.87846999999999        254.93302000000000        92.207080000000005        5839.2809999999999     
           4   216.92017000000001        252.66179000000000        96.020300000000006        5929.2809999999999     
           4   219.13553999999999        252.81022999999999        99.129109999999997        6019.2809999999999     
           4   216.79750999999999        253.92122000000001        97.458969999999994        6109.2650000000003     
           4   215.05222000000001        277.21633000000003        100.34999999999999        6288.9989999999998     
           4   225.37887000000001        280.76119000000000        104.39353000000000        6379.2650000000003     
           4   238.69332000000000        283.46150999999998        94.039019999999994        6469.2650000000003     
           4   240.14354000000000        285.50463000000002        96.000000000000000        6559.2650000000003     
           4   245.49089000000001        290.00907999999998        97.200000000000003        6649.2650000000003     
           4   247.77350000000001        288.21735000000001        99.564099999999996        6739.2650000000003     
           4   247.66874999999999        292.18846000000002        100.50000000000000        6829.2489999999998     
           4   246.79228000000001        287.56308999999999        100.81480999999999        6919.2650000000003     
           4   239.90953999999999        284.41620000000000        97.943539999999999        7009.2650000000003     
           4   224.39035999999999        279.99950000000001        95.697839999999999        7099.2650000000003     
           4   222.72005999999999        279.19344000000001        96.817750000000004        7247.9989999999998     
           4   226.48518999999999        278.51114999999999        98.885499999999993        7338.2650000000003     
           4   240.32042000000001        284.98050000000001        101.87448000000001        7428.2650000000003     
           4   244.34038000000001        286.88135999999997        106.76423000000000        7518.2650000000003     
           4   242.02026000000001        284.66674999999998        106.10881999999999        7608.2650000000003     
           4   238.98193000000001        283.39145000000002        107.30547000000000        7698.2650000000003     
           4   241.77910000000000        286.86216999999999        101.91855000000000        7788.2650000000003     
           4   246.94154000000000        291.62495000000001        103.14894000000000        7878.2489999999998     
           4   245.86416000000000        292.03343000000001        106.55455000000001        7968.2650000000003     
           4   249.04648000000000        293.19216999999998        104.34930000000000        8058.2650000000003     
           4   241.90020000000001        287.11032999999998        103.09804000000000        8253.9989999999998     
           4   244.21146999999999        283.41140000000001        103.48837000000000        8344.2649999999994     
           4   239.02610000000001        285.12768999999997        103.94504999999999        8434.2489999999998     
           4   227.32337999999999        280.10849999999999        102.07500000000000        8524.2649999999994     
           4   217.13308000000001        277.10723000000002        96.000000000000000        8614.2649999999994     
           4   215.26983000000001        269.63643999999999        96.931030000000007        8704.2649999999994     
           4   215.81657000000001        255.61612000000000        96.077669999999998        8794.2649999999994     
           4   214.08498000000000        254.12217999999999        96.840540000000004        8884.2649999999994     
           4   218.59134000000000        254.15941000000001        100.41732000000000        8974.2649999999994     
           4   212.85724999999999        268.55029000000002        105.39130000000000        9064.2649999999994     
           4   215.80176000000000        274.89224000000002        87.120000000000005        9273.0000000000000     
           4   225.15891999999999        279.75779999999997        103.22581000000000        9363.2659999999996     
           4   230.34999999999999        280.02199999999999        103.55676000000000        9453.2659999999996     
           4   235.13323000000000        284.68209999999999        105.84321000000000        9543.2659999999996     
           4   240.13964999999999        286.75965000000002        108.00000000000000        9633.2659999999996     
           4   246.00792000000001        289.23262999999997        109.92941000000000        9723.2659999999996     
           4   245.93389999999999        289.86732999999998        109.72434000000000        9813.2500000000000     
           4   245.51582999999999        288.76172000000003        109.82781000000000        9903.2659999999996     
           4   241.09641999999999        286.70305999999999        109.38806000000000        9993.2659999999996     
           4   238.32955000000001        285.48804000000001        109.39286000000000        10083.250000000000     
           5   82.651510000000002        225.66883999999999        92.757890000000003        0.0000000000000000     
           5   82.903220000000005        224.09522000000001        97.552940000000007        90.265000000000001     
           5   83.684129999999996        226.26732999999999        100.48000000000000        180.26499999999999     
           5   85.062240000000003        224.51449000000000        91.469390000000004        270.25000000000000     
           5   84.579999999999998        225.53999999999999        92.108109999999996        360.26499999999999     
           5   85.979690000000005        223.70652999999999        96.795919999999995        512.00000000000000     
           5   84.835710000000006        224.14732000000001        99.214290000000005        602.26599999999996     
           5   84.938119999999998        222.91922000000000        102.28125000000000        692.26599999999996     
           5   84.711910000000003        222.25981999999999        103.89333000000001        782.26599999999996     
           5   85.573380000000000        222.85971000000001        105.08824000000000        872.26599999999996     
           5   85.067179999999993        222.31031999999999        99.532259999999994        1049.9990000000000     
           5   86.546109999999999        221.67237000000000        102.32061000000000        1140.2650000000001     
           5   85.671819999999997        223.05955000000000        90.636359999999996        1230.2650000000001     
           5   85.398849999999996        223.33058000000000        92.307689999999994        1320.2650000000001     
           5   85.553989999999999        222.69005999999999        94.527609999999996        1410.2650000000001     
           5   86.956339999999997        222.24949000000001        97.645709999999994        1500.2650000000001     
           5   86.661619999999999        222.04897000000000        102.35294000000000        1590.2650000000001     
           5   85.764589999999998        221.62764000000001        101.96178000000000        1680.2490000000000     
           5   86.726720000000000        222.59327999999999        91.241380000000007        1770.2650000000001     
           5   85.577770000000001        221.30670000000001        95.475729999999999        1860.2650000000001     
           5   86.459310000000002        221.98411999999999        84.618030000000005        2023.0000000000000     
           5   84.457880000000003        220.97026000000000        85.904759999999996        2113.2660000000001     
           5   86.325969999999998        222.60746000000000        88.119399999999999        2203.2660000000001     
           5   85.896490000000000        222.46885000000000        90.595420000000004        2293.2660000000001     
           5   86.434430000000006        222.70966999999999        91.081969999999998        2383.2660000000001     
           5   86.509519999999995        222.73119000000000        92.714290000000005        2473.2660000000001     
           5   85.542680000000004        223.19588999999999        98.464290000000005        2563.2500000000000     
           5   86.595630000000000        223.26634000000001        96.760559999999998        2653.2660000000001     
           5   86.596540000000005        222.68212000000000        99.284920000000000        2743.2660000000001     
           5   86.302499999999995        221.92010999999999        99.102270000000004        2833.2660000000001     
           5   87.706260000000000        222.37813000000000        92.571430000000007        3081.9989999999998     
           5   86.093570000000000        223.83188999999999        93.650350000000003        3172.2649999999999     
           5   84.948819999999998        223.63914000000000        95.483869999999996        3262.2649999999999     
           5   85.311430000000001        221.78856999999999        99.296700000000001        3352.2649999999999     
           5   84.858289999999997        222.24543000000000        97.869349999999997        3442.2649999999999     
           5   85.430530000000005        222.33053000000001        102.00000000000000        3532.2649999999999     
           5   85.432130000000001        222.36125999999999        102.51969000000000        3622.2489999999998     
           5   87.295169999999999        222.41718000000000        103.48993000000000        3712.2649999999999     
           5   87.125259999999997        222.17039000000000        105.31579000000001        3802.2649999999999     
           5   87.086579999999998        223.77302000000000        94.389259999999993        3892.2649999999999     
           5   88.025310000000005        223.26608999999999        85.500000000000000        4214.9989999999998     
           5   86.507670000000005        223.70812000000001        88.781949999999995        4305.2650000000003     
           5   87.111869999999996        224.24312000000000        84.500000000000000        4395.2650000000003     
           5   86.879390000000001        222.54229000000001        86.839690000000004        4485.2650000000003     
           5   86.816029999999998        222.28068999999999        89.689660000000003        4575.2489999999998     
           5   86.959019999999995        222.46566000000001        87.043899999999994        4665.2650000000003     
           5   87.405379999999994        222.59057999999999        90.115380000000002        4755.2650000000003     
           5   86.929100000000005        220.98219000000000        87.269099999999995        4845.2650000000003     
           5   87.316569999999999        222.04454000000001        86.944440000000000        4935.2650000000003     
           5   87.435109999999995        221.67659000000000        90.577780000000004        5025.2650000000003     
           5   88.323679999999996        221.63425000000001        78.482759999999999        5298.9989999999998     
           5   86.803349999999995        221.88428999999999        89.192729999999997        5389.2650000000003     
           5   87.381200000000007        221.73849999999999        90.766919999999999        5479.2809999999999     
           5   87.105950000000007        222.48313999999999        97.586780000000005        5569.2809999999999     
           5   85.859729999999999        221.75333000000001        93.280000000000001        5659.2809999999999     
           5   86.028189999999995        221.89474000000001        88.810339999999997        5749.2809999999999     
           5   85.897480000000002        222.22989999999999        91.572819999999993        5839.2809999999999     
           5   86.037329999999997        221.68989999999999        91.428569999999993        5929.2809999999999     
           5   86.255870000000002        221.68198000000001        91.933880000000002        6019.2809999999999     
           5   86.391509999999997        221.62302000000000        93.962260000000001        6109.2650000000003     
           5   86.226320000000001        222.02721000000000        95.117649999999998        6288.9989999999998     
           5   86.786879999999996        221.26795999999999        94.709680000000006        6379.2650000000003     
           5   87.007450000000006        220.98882000000000        84.074529999999996        6469.2650000000003     
           5   86.919169999999994        220.82832999999999        84.000000000000000        6559.2650000000003     
           5   87.355239999999995        221.10730000000001        86.952380000000005        6649.2650000000003     
           5   86.768450000000001        221.71043000000000        85.937889999999996        6739.2650000000003     
           5   87.347920000000002        221.87712999999999        85.494339999999994        6829.2489999999998     
           5   87.247799999999998        221.15772000000001        84.975610000000003        6919.2650000000003     
           5   87.640190000000004        220.58403999999999        89.076920000000001        7009.2650000000003     
           5   87.273259999999993        220.61347000000001        89.178950000000000        7099.2650000000003     
           5   87.420910000000006        220.08273000000000        89.727270000000004        7247.9989999999998     
           5   87.268069999999994        220.59789000000001        88.473680000000002        7338.2650000000003     
           5   87.052340000000001        220.58297999999999        91.276600000000002        7428.2650000000003     
           5   87.043329999999997        221.16333000000000        90.864859999999993        7518.2650000000003     
           5   87.657950000000000        220.72976000000000        90.330709999999996        7608.2650000000003     
           5   88.025670000000005        220.68783999999999        87.958759999999998        7698.2650000000003     
           5   88.266350000000003        220.19269000000000        90.692310000000006        7788.2650000000003     
           5   87.221930000000000        221.27782999999999        90.795180000000002        7878.2489999999998     
           5   87.483720000000005        221.51540000000000        90.690269999999998        7968.2650000000003     
           5   87.618060000000000        221.30110999999999        91.416669999999996        8058.2650000000003     
           5   87.894710000000003        221.43546000000001        89.814430000000002        8253.9989999999998     
           5   88.270859999999999        221.09289999999999        93.161289999999994        8344.2649999999994     
           5   88.623350000000002        221.10722999999999        90.038709999999995        8434.2489999999998     
           5   88.490660000000005        221.04164000000000        92.852459999999994        8524.2649999999994     
           5   86.389859999999999        220.59193999999999        90.916669999999996        8614.2649999999994     
           5   86.902069999999995        220.68104000000000        94.943010000000001        8704.2649999999994     
           5   86.539140000000003        220.70613000000000        95.411040000000000        8794.2649999999994     
           5   86.912180000000006        220.80613000000000        95.786670000000001        8884.2649999999994     
           5   87.008039999999994        220.88999999999999        92.705879999999993        8974.2649999999994     
           5   87.338660000000004        220.89311000000001        94.890760000000000        9064.2649999999994     
           5   87.327749999999995        220.55486999999999        83.937169999999995        9273.0000000000000     
           5   87.526809999999998        219.75738000000001        95.056770000000000        9363.2659999999996     
           5   87.340220000000002        219.40393000000000        96.262299999999996        9453.2659999999996     
           5   86.897599999999997        220.45966000000001        96.102999999999994        9543.2659999999996     
           5   86.587789999999998        220.27852999999999        97.263159999999999        9633.2659999999996     
           5   86.854969999999994        220.73026999999999        96.786890000000000        9723.2659999999996     
           5   86.701170000000005        220.43778000000000        95.368420000000000        9813.2500000000000     
           5   86.605519999999999        220.06707000000000        97.344830000000002        9903.2659999999996     
           5   86.722740000000002        220.69279000000000        96.548220000000001        9993.2659999999996     
           5   86.717590000000001        220.86211000000000        97.386930000000007        10083.250000000000     
           6   141.24060000000000        208.02835999999999        75.701490000000007        0.0000000000000000     
           6   142.01018999999999        208.52082999999999        80.015090000000001        90.265000000000001     
           6   142.66334000000001        208.41202999999999        84.300839999999994        180.26499999999999     
           6   141.27858000000001        207.05959999999999        74.134389999999996        270.25000000000000     
           6   142.97018000000000        206.59929000000000        77.435289999999995        360.26499999999999     
           6   129.75032999999999        203.21673999999999        77.412459999999996        512.00000000000000     
           6   123.54518000000000        202.99724000000001        78.141180000000006        602.26599999999996     
           6   120.53890000000000        201.52667000000000        79.123289999999997        692.26599999999996     
           6   130.69423000000000        199.78496000000001        84.341459999999998        782.26599999999996     
           6   134.21720999999999        200.00438000000000        88.304760000000002        872.26599999999996     
           6   126.63517000000000        200.64008999999999        79.104209999999995        1049.9990000000000     
           6   131.00913000000000        199.36299000000000        81.070869999999999        1140.2650000000001     
           6   122.16482000000001        201.06934000000001        69.459850000000003        1230.2650000000001     
           6   127.44586000000000        200.45069000000001        73.448279999999997        1320.2650000000001     
           6   128.52225999999999        200.04247000000001        77.565960000000004        1410.2650000000001     
           6   135.47129000000001        200.01980000000000        84.000000000000000        1500.2650000000001     
           6   127.27448000000000        200.18656999999999        80.417910000000006        1590.2650000000001     
           6   128.64078000000001        198.38989000000001        87.333330000000004        1680.2490000000000     
           6   127.71759000000000        200.36358999999999        72.297210000000007        1770.2650000000001     
           6   133.18102999999999        199.65769000000000        76.692310000000006        1860.2650000000001     
           6   130.50583000000000        198.85883000000001        67.339810000000000        2023.0000000000000     
           6   129.27034000000000        197.87486999999999        65.701149999999998        2113.2660000000001     
           6   129.43913000000001        199.25861000000000        69.766229999999993        2203.2660000000001     
           6   129.14415000000000        198.69606999999999        70.295079999999999        2293.2660000000001     
           6   130.89152000000001        199.70348000000001        74.608699999999999        2383.2660000000001     
           6   131.88330999999999        197.75352000000001        75.393100000000004        2473.2660000000001     
           6   125.12953000000000        201.25516999999999        75.422820000000002        2563.2500000000000     
           6   120.95771999999999        201.38677999999999        76.912750000000003        2653.2660000000001     
           6   126.51956000000000        201.46397999999999        79.425409999999999        2743.2660000000001     
           6   129.60570999999999        201.58601999999999        83.639099999999999        2833.2660000000001     
           6   122.38012999999999        197.93203000000000        87.115579999999994        3081.9989999999998     
           6   120.90790000000000        205.56127000000001        82.579880000000003        3172.2649999999999     
           6   122.20571000000000        197.79142999999999        92.571430000000007        3262.2649999999999     
           6   121.65210999999999        194.05526000000000        96.947370000000006        3352.2649999999999     
           6   134.19598999999999        191.09424000000001        80.302329999999998        3442.2649999999999     
           6   127.44358000000000        195.19641999999999        104.08421000000000        3532.2649999999999     
           6   123.51470999999999        198.40706000000000        99.176469999999995        3622.2489999999998     
           6   120.82414000000000        202.49753999999999        88.669950000000000        3712.2649999999999     
           6   109.85390000000000        201.00023999999999        84.000000000000000        3802.2649999999999     
           6   109.12992000000000        202.36992000000001        75.720929999999996        3892.2649999999999     
           6   94.159710000000004        202.63314000000000        70.971429999999998        4214.9989999999998     
           6   92.651790000000005        203.08256000000000        69.384619999999998        4305.2650000000003     
           6   94.147450000000006        203.22993000000000        69.547449999999998        4395.2650000000003     
           6   92.636089999999996        201.85839000000001        69.655169999999998        4485.2650000000003     
           6   93.125569999999996        201.24948000000001        71.010310000000004        4575.2489999999998     
           6   92.959890000000001        201.90711999999999        72.067800000000005        4665.2650000000003     
           6   94.210489999999993        201.58328000000000        72.000000000000000        4755.2650000000003     
           6   95.915379999999999        198.19855999999999        70.153850000000006        4845.2650000000003     
           6   96.339100000000002        198.92089999999999        70.601500000000001        4935.2650000000003     
           6   106.53117000000000        198.55064999999999        69.584419999999994        5025.2650000000003     
           6   134.27143000000001        203.64286000000001        62.640929999999997        5298.9989999999998     
           6   145.00751000000000        202.75278000000000        77.970730000000003        5389.2650000000003     
           6   153.52466000000001        203.01342000000000        79.068489999999997        5479.2809999999999     
           6   152.36633000000000        202.36153999999999        78.895930000000007        5569.2809999999999     
           6   147.26822000000001        201.29643999999999        78.066670000000002        5659.2809999999999     
           6   137.13408000000001        206.64877999999999        72.489800000000002        5749.2809999999999     
           6   126.84225000000001        200.22731999999999        72.000000000000000        5839.2809999999999     
           6   122.97015000000000        200.28342000000001        69.768839999999997        5929.2809999999999     
           6   123.07617000000000        200.31957000000000        72.127660000000006        6019.2809999999999     
           6   129.87568999999999        199.69754000000000        84.000000000000000        6109.2650000000003     
           6   127.18283000000000        199.59818000000001        76.727270000000004        6288.9989999999998     
           6   124.39184000000000        200.17717999999999        75.844660000000005        6379.2650000000003     
           6   130.36723000000001        200.03109000000001        64.168419999999998        6469.2650000000003     
           6   122.33156000000000        199.61877999999999        72.244900000000001        6559.2650000000003     
           6   130.93113000000000        199.16122999999999        66.056600000000003        6649.2650000000003     
           6   128.79449000000000        199.58051000000000        65.796610000000001        6739.2650000000003     
           6   124.74139000000000        200.15287000000001        65.222219999999993        6829.2489999999998     
           6   136.41788000000000        199.20015000000001        69.090909999999994        6919.2650000000003     
           6   148.93458000000001        195.68430000000001        80.796809999999994        7009.2650000000003     
           6   149.34187000000000        195.44880000000001        80.319999999999993        7099.2650000000003     
           6   142.61279999999999        197.92533000000000        72.159999999999997        7247.9989999999998     
           6   137.46588000000000        189.76336000000001        79.109240000000000        7338.2650000000003     
           6   133.68035000000000        187.36930000000001        69.789469999999994        7428.2650000000003     
           6   121.01778000000000        187.32221999999999        66.738740000000007        7518.2650000000003     
           6   111.22372000000000        186.27349000000001        60.000000000000000        7608.2650000000003     
           6   109.41629000000000        185.34757999999999        58.863639999999997        7698.2650000000003     
           6   108.07747000000001        184.26937000000001        60.000000000000000        7788.2650000000003     
           6   100.11566000000001        181.90468999999999        56.640000000000001        7878.2489999999998     
           6   90.053950000000000        177.74715000000000        59.170029999999997        7968.2650000000003     
           6   83.438170000000000        179.56629000000001        55.405709999999999        8058.2650000000003     
           6   86.626249999999999        178.87397999999999        57.681820000000002        8253.9989999999998     
           6   97.307379999999995        180.64397000000000        61.106380000000001        8344.2649999999994     
           6   104.92278000000000        182.27269000000001        63.467419999999997        8434.2489999999998     
           6   106.34488000000000        181.73884000000001        60.976739999999999        8524.2649999999994     
           6   100.66361999999999        179.30830000000000        60.893619999999999        8614.2649999999994     
           6   99.027969999999996        179.02780000000001        59.352699999999999        8704.2649999999994     
           6   90.069879999999998        178.26387000000000        62.222220000000000        8794.2649999999994     
           6   84.843959999999996        178.78252000000001        59.856000000000002        8884.2649999999994     
           6   79.730000000000004        179.41999999999999        58.945950000000003        8974.2649999999994     
           6   74.111800000000002        179.04006999999999        54.820140000000002        9064.2649999999994     
           6   53.874569999999999        174.04543000000001        36.208089999999999        9273.0000000000000     
           6   50.267719999999997        170.71075999999999        43.695650000000001        9363.2659999999996     
           6   50.063350000000000        163.52288999999999        42.034680000000002        9453.2659999999996     
           6   46.167439999999999        160.07239999999999        41.305790000000002        9543.2659999999996     
           6   42.643729999999998        156.95893000000001        36.640000000000001        9633.2659999999996     
           6   42.278669999999998        158.26462000000001        39.786670000000001        9723.2659999999996     
           6   48.044820000000001        158.71053000000001        42.210529999999999        9813.2500000000000     
           6   51.667310000000001        154.49669000000000        43.944830000000003        9903.2659999999996     
           6   49.921090000000000        149.97719000000001        37.125000000000000        9993.2659999999996     
           6   50.215850000000003        146.95303999999999        36.000000000000000        10083.250000000000     
           7   128.83860999999999        158.57142999999999        65.494510000000005        0.0000000000000000     
           7   127.06516000000001        156.47950000000000        67.698920000000001        90.265000000000001     
           7   128.36734999999999        158.57142999999999        72.000000000000000        180.26499999999999     
           7   130.13679999999999        161.38368000000000        64.486649999999997        270.25000000000000     
           7   129.91490999999999        163.30045999999999        66.011560000000003        360.26499999999999     
           7   129.95760999999999        153.44878000000000        69.986210000000000        512.00000000000000     
           7   127.26448000000001        152.02342999999999        70.993009999999998        602.26599999999996     
           7   127.07102000000000        150.73045999999999        74.666669999999996        692.26599999999996     
           7   127.92077000000000        151.61493999999999        76.413790000000006        782.26599999999996     
           7   130.21699000000001        152.61636999999999        79.398960000000002        872.26599999999996     
           7   127.94821000000000        151.48463000000001        70.925370000000001        1049.9990000000000     
           7   131.25711999999999        151.26148000000001        76.345680000000002        1140.2650000000001     
           7   127.88607000000000        151.75547000000000        62.106029999999997        1230.2650000000001     
           7   129.77262999999999        153.15079000000000        68.368420000000000        1320.2650000000001     
           7   127.26000000000001        150.40750000000000        66.648650000000004        1410.2650000000001     
           7   129.61312000000001        150.96471000000000        70.012739999999994        1500.2650000000001     
           7   130.46905000000001        151.90790000000001        74.457139999999995        1590.2650000000001     
           7   128.73081999999999        150.27305000000001        76.516130000000004        1680.2490000000000     
           7   128.50791000000001        150.35174000000001        66.540660000000003        1770.2650000000001     
           7   127.77789000000000        151.60822999999999        68.327179999999998        1860.2650000000001     
           7   128.91971000000001        150.40633000000000        58.532370000000000        2023.0000000000000     
           7   127.71060000000000        150.28379000000001        61.344830000000002        2113.2660000000001     
           7   129.38342000000000        152.37917999999999        63.616439999999997        2203.2660000000001     
           7   131.89349999999999        151.01226000000000        67.457629999999995        2293.2660000000001     
           7   133.71182999999999        150.63933000000000        68.799999999999997        2383.2660000000001     
           7   133.44539000000000        150.17782000000000        69.637309999999999        2473.2660000000001     
           7   131.54203000000001        152.03253000000001        72.227850000000004        2563.2500000000000     
           7   129.58422999999999        152.84308999999999        72.000000000000000        2653.2660000000001     
           7   128.64132000000001        150.33868000000001        73.528300000000002        2743.2660000000001     
           7   128.67207999999999        151.66703000000001        75.920789999999997        2833.2660000000001     
           7   133.92299000000000        152.27271999999999        69.471260000000001        3081.9989999999998     
           7   130.48533000000000        153.50174000000001        67.826089999999994        3172.2649999999999     
           7   126.47315999999999        153.57785000000001        68.929029999999997        3262.2649999999999     
           7   125.97672000000000        157.07144000000000        72.358210000000000        3352.2649999999999     
           7   118.45241000000000        160.08736999999999        76.453260000000000        3442.2649999999999     
           7   115.39509000000000        161.82687999999999        78.797690000000003        3532.2649999999999     
           7   111.55414000000000        163.82222999999999        81.823260000000005        3622.2489999999998     
           7   113.96908000000001        163.52184000000000        82.564419999999998        3712.2649999999999     
           7   114.25460000000000        163.49790999999999        83.203789999999998        3802.2649999999999     
           7   116.99789000000000        165.43110999999999        70.315790000000007        3892.2649999999999     
           7   113.25541000000000        165.35990000000001        63.014350000000000        4214.9989999999998     
           7   117.21801000000001        163.66221999999999        62.443440000000002        4305.2650000000003     
           7   118.09529000000001        162.43000000000001        62.823529999999998        4395.2650000000003     
           7   130.32830000000001        160.71034000000000        64.772729999999996        4485.2650000000003     
           7   132.85599999999999        160.11600000000001        65.189189999999996        4575.2489999999998     
           7   134.15764999999999        161.20681999999999        62.070590000000003        4665.2650000000003     
           7   135.25471999999999        159.21269000000001        67.005080000000007        4755.2650000000003     
           7   133.69333000000000        157.91806000000000        66.666669999999996        4845.2650000000003     
           7   134.19855000000001        158.14601999999999        67.518069999999994        4935.2650000000003     
           7   140.35126000000000        162.10353000000001        64.941180000000003        5025.2650000000003     
           7   143.59895000000000        164.19098000000000        58.285710000000002        5298.9989999999998     
           7   143.60140000000001        164.26447999999999        74.601399999999998        5389.2650000000003     
           7   143.85059000000001        163.14804000000001        76.767120000000006        5479.2809999999999     
           7   143.29660999999999        163.16999999999999        76.881360000000001        5569.2809999999999     
           7   143.25694999999999        162.48990000000001        78.400000000000006        5659.2809999999999     
           7   144.28368000000000        162.89794000000001        82.764709999999994        5749.2809999999999     
           7   144.59277000000000        163.81201999999999        81.271029999999996        5839.2809999999999     
           7   144.84903000000000        163.03219999999999        82.557180000000002        5929.2809999999999     
           7   145.91920999999999        163.30921000000001        83.405940000000001        6019.2809999999999     
           7   147.65643000000000        165.12307000000001        90.857140000000001        6109.2650000000003     
           7   147.18635000000000        165.49171000000001        90.824640000000002        6288.9989999999998     
           7   146.18516000000000        162.68615000000000        89.864249999999998        6379.2650000000003     
           7   147.49455000000000        162.09999999999999        78.162160000000000        6469.2650000000003     
           7   146.61721000000000        160.72483000000000        79.495980000000003        6559.2650000000003     
           7   136.14554000000001        154.18755999999999        78.254069999999999        6649.2650000000003     
           7   133.42600999999999        153.18000000000001        82.403940000000006        6739.2650000000003     
           7   132.09365000000000        152.00802999999999        76.817729999999997        6829.2489999999998     
           7   133.76018999999999        152.06654000000000        89.831779999999995        6919.2650000000003     
           7   133.20591999999999        150.81909999999999        82.156800000000004        7009.2650000000003     
           7   133.98893000000001        151.79174000000000        101.75207000000000        7099.2650000000003     
           7   132.94483000000000        149.55654999999999        62.068970000000000        7247.9989999999998     
           7   132.44194999999999        151.08634000000001        60.000000000000000        7338.2650000000003     
           7   131.97516999999999        151.11310000000000        61.241379999999999        7428.2650000000003     
           7   132.10881000000001        149.93153000000001        66.813559999999995        7518.2650000000003     
           7   132.70667000000000        151.34947000000000        61.684210000000000        7608.2650000000003     
           7   130.01084000000000        148.60632000000001        61.858060000000002        7698.2650000000003     
           7   133.35856999999999        150.96000000000001        60.000000000000000        7788.2650000000003     
           7   132.10762000000000        151.87619000000001        61.142859999999999        7878.2489999999998     
           7   132.36072999999999        151.32097999999999        64.536590000000004        7968.2650000000003     
           7   132.56091000000001        151.80090999999999        61.636360000000003        8058.2650000000003     
           7   133.18458000000001        151.57667000000001        63.000000000000000        8253.9989999999998     
           7   130.04871000000000        150.06898000000001        64.408159999999995        8344.2649999999994     
           7   132.66000000000000        152.53999999999999        64.864859999999993        8434.2489999999998     
           7   133.41143000000000        151.35642999999999        63.000000000000000        8524.2649999999994     
           7   131.14304999999999        151.38643999999999        65.288139999999999        8614.2649999999994     
           7   131.31999999999999        152.58000000000001        63.891889999999997        8704.2649999999994     
           7   131.72000000000000        152.06999999999999        67.000000000000000        8794.2649999999994     
           7   130.02293000000000        150.28907000000001        64.159999999999997        8884.2649999999994     
           7   131.66713999999999        151.93786000000000        66.000000000000000        8974.2649999999994     
           8   86.610579999999999        174.98859999999999        60.198349999999998        0.0000000000000000     
           8   83.960719999999995        173.35697999999999        60.949640000000002        90.265000000000001     
           8   88.124560000000002        174.51584000000000        62.013420000000004        180.26499999999999     
           8   86.375670000000000        171.39836000000000        50.507460000000002        270.25000000000000     
           8   85.734840000000005        171.89032000000000        52.168419999999998        360.26499999999999     
           8   91.096100000000007        171.11057000000000        57.276600000000002        512.00000000000000     
           8   86.413920000000005        170.23573999999999        58.159089999999999        602.26599999999996     
           8   86.577209999999994        169.15562000000000        56.467919999999999        692.26599999999996     
           8   86.716759999999994        169.66233000000000        63.068350000000002        782.26599999999996     
           8   87.664699999999996        168.91291000000001        64.717950000000002        872.26599999999996     
           8   87.157160000000005        167.79544999999999        60.938879999999997        1049.9990000000000     
           8   85.998140000000006        166.40674000000001        62.235619999999997        1140.2650000000001     
           8   84.351900000000001        165.71138999999999        53.255470000000003        1230.2650000000001     
           8   88.726680000000002        170.38329999999999        54.627519999999997        1320.2650000000001     
           8   92.973600000000005        167.69584000000000        54.911999999999999        1410.2650000000001     
           8   92.231260000000006        168.48632000000001        56.715789999999998        1500.2650000000001     
           8   94.974369999999993        170.13987000000000        62.625000000000000        1590.2650000000001     
           8   97.336680000000001        168.09917999999999        67.211539999999999        1680.2490000000000     
           8   98.945459999999997        166.77050000000000        54.252099999999999        1770.2650000000001     
           8   93.452640000000002        166.74950000000001        54.758620000000001        1860.2650000000001     
           8   86.394999999999996        165.69490999999999        44.638890000000004        2023.0000000000000     
           8   84.096729999999994        165.29038000000000        43.442309999999999        2113.2660000000001     
           8   86.880110000000002        168.07866999999999        45.600000000000001        2203.2660000000001     
           8   85.701719999999995        166.37293000000000        32.303030000000000        2293.2660000000001     
           8   86.001869999999997        167.27237000000000        52.049999999999997        2383.2660000000001     
           8   89.186440000000005        168.67615000000001        53.244439999999997        2473.2660000000001     
           8   92.751700000000000        171.62463000000000        59.428570000000001        2563.2500000000000     
           8   91.225710000000007        178.56571000000000        66.903469999999999        2653.2660000000001     
           8   85.677620000000005        179.88959000000000        70.307209999999998        2743.2660000000001     
           8   84.052000000000007        179.70400000000001        67.329729999999998        2833.2660000000001     
           8   84.738879999999995        181.28816000000000        56.735999999999997        3081.9989999999998     
           8   89.290740000000000        181.87642000000000        64.042109999999994        3172.2649999999999     
           8   90.917720000000003        182.94244000000000        65.951220000000006        3262.2649999999999     
           8   91.575000000000003        181.45857000000001        67.885710000000003        3352.2649999999999     
           8   91.606420000000000        181.17434000000000        69.509429999999995        3442.2649999999999     
           8   90.870130000000003        180.37266000000000        82.177220000000005        3532.2649999999999     
           8   90.641779999999997        180.57643999999999        82.133330000000001        3622.2489999999998     
           9   105.45000000000000        177.80475999999999        64.077669999999998        0.0000000000000000     
           9   104.79262000000000        176.95698999999999        65.009709999999998        90.265000000000001     
           9   103.75505000000000        175.78876000000000        66.514290000000003        180.26499999999999     
           9   106.71747999999999        175.89985999999999        60.604120000000002        270.25000000000000     
           9   105.54707999999999        173.84504999999999        60.594059999999999        360.26499999999999     
           9   105.65139000000001        182.97671000000000        66.075950000000006        512.00000000000000     
           9   97.185620000000000        183.55779000000001        66.842550000000003        602.26599999999996     
           9   89.959289999999996        180.51141000000001        67.924949999999995        692.26599999999996     
           9   87.096190000000007        177.54354000000001        69.188010000000006        782.26599999999996     
           9   86.577680000000001        177.83661000000001        73.316609999999997        872.26599999999996     
           9   87.817279999999997        176.33904000000001        63.984000000000002        1049.9990000000000     
           9   88.033969999999997        172.55201000000000        67.236180000000004        1140.2650000000001     
           9   87.240350000000007        172.57929999999999        56.054789999999997        1230.2650000000001     
           9   87.950370000000007        178.23428999999999        58.920630000000003        1320.2650000000001     
           9   93.526179999999997        181.52351999999999        63.240270000000002        1410.2650000000001     
           9   107.00448000000000        183.20285999999999        67.363640000000004        1500.2650000000001     
           9   118.62930000000000        187.80366000000001        75.084509999999995        1590.2650000000001     
           9   124.19667000000000        183.82832999999999        81.000000000000000        1680.2490000000000     
           9   115.77025000000000        183.04298000000000        66.595039999999997        1770.2650000000001     
           9   118.92639000000000        182.23835000000000        71.319590000000005        1860.2650000000001     
           9   100.07333000000000        172.98667000000000        55.567570000000003        2023.0000000000000     
           9   99.318569999999994        167.76451000000000        53.604399999999998        2113.2660000000001     
           9   99.625140000000002        169.36133000000001        56.342860000000002        2203.2660000000001     
           9   100.55462000000000        168.65359000000001        61.923079999999999        2293.2660000000001     
           9   96.925100000000000        167.31945999999999        60.402679999999997        2383.2660000000001     
           9   91.769610000000000        158.32156000000001        67.636359999999996        2473.2660000000001     
           9   92.721239999999995        157.20041000000001        72.989689999999996        2563.2500000000000     
           9   93.279589999999999        157.35506000000001        71.753090000000000        2653.2660000000001     
           9   92.419020000000003        157.44686999999999        72.090570000000000        2743.2660000000001     
           9   92.353359999999995        156.95160999999999        74.930880000000002        2833.2660000000001     
           9   95.220190000000002        156.06462999999999        65.111109999999996        3081.9989999999998     
           9   92.826830000000001        158.22433000000001        66.900000000000006        3172.2649999999999     
           9   89.532449999999997        160.70837000000000        69.918369999999996        3262.2649999999999     
           9   89.368880000000004        167.02725000000001        75.974999999999994        3352.2649999999999     
           9   92.883910000000000        171.78014999999999        87.609020000000001        3442.2649999999999     
           9   90.995329999999996        175.67599999999999        93.799999999999997        3532.2649999999999     
           9   90.019630000000006        178.27148000000000        89.333330000000004        3622.2489999999998     
           9   85.783760000000001        180.03904000000000        85.055999999999997        3712.2649999999999     
           9   87.733249999999998        180.10351000000000        84.857140000000001        3802.2649999999999     
           9   98.596590000000006        181.23273000000000        69.954549999999998        3892.2649999999999     
           9   96.732979999999998        173.49476000000001        48.928570000000001        4214.9989999999998     
           9   94.509709999999998        172.79266000000001        46.791370000000001        4305.2650000000003     
           9   95.610370000000003        171.88578000000001        46.844920000000002        4395.2650000000003     
           9   92.941220000000001        175.39042000000001        52.112679999999997        4485.2650000000003     
           9   93.016459999999995        180.19000000000000        58.000000000000000        4575.2489999999998     
           9   92.537289999999999        180.27605000000000        57.302329999999998        4665.2650000000003     
           9   93.807670000000002        179.22192000000001        60.164380000000001        4755.2650000000003     
           9   94.204040000000006        172.58633000000000        52.844040000000000        4845.2650000000003     
           9   98.735590000000002        167.36696000000001        52.529409999999999        4935.2650000000003     
           9   100.43165000000000        164.53863999999999        49.048540000000003        5025.2650000000003     
           9   115.99983000000000        170.21930000000000        45.443480000000001        5298.9989999999998     
           9   114.97929000000001        170.90181000000001        60.774189999999997        5389.2650000000003     
           9   106.91986000000000        168.19288000000000        57.945210000000003        5479.2809999999999     
           9   106.29034000000000        171.83468999999999        63.966099999999997        5569.2809999999999     
           9   105.03375000000000        163.11912000000001        55.799999999999997        5659.2809999999999     
           9   111.74910000000000        158.21745999999999        64.229510000000005        5749.2809999999999     
           9   103.72626000000000        161.07450000000000        55.222749999999998        5839.2809999999999     
           9   97.330230000000000        165.75999999999999        55.254019999999997        5929.2809999999999     
           9   95.051339999999996        165.47006999999999        54.089550000000003        6019.2809999999999     
           9   96.714110000000005        165.63147000000001        54.821050000000000        6109.2650000000003     
           9   89.808279999999996        178.30198999999999        65.184290000000004        6288.9989999999998     
           9   86.049340000000001        179.02348000000001        58.981610000000003        6379.2650000000003     
           9   80.582110000000000        178.97023999999999        52.535890000000002        6469.2650000000003     
           9   74.438400000000001        178.29957999999999        43.613450000000000        6559.2650000000003     
           9   79.349189999999993        180.09343999999999        48.110849999999999        6649.2650000000003     
           9   79.752210000000005        180.53849000000000        51.209299999999999        6739.2650000000003     
           9   78.918819999999997        180.08662000000001        54.352939999999997        6829.2489999999998     
           9   80.406289999999998        179.89929000000001        51.257140000000000        6919.2650000000003     
           9   82.703350000000000        178.94631999999999        54.580649999999999        7009.2650000000003     
           9   88.366770000000002        176.84127000000001        55.974679999999999        7099.2650000000003     
           9   91.515730000000005        175.96553000000000        57.145629999999997        7247.9989999999998     
           9   96.181269999999998        180.50692000000001        57.265819999999998        7338.2650000000003     
           9   102.16531000000001        181.98714000000001        60.000000000000000        7428.2650000000003     
           9   103.05271000000000        182.48707999999999        60.000000000000000        7518.2650000000003     
           9   105.58658000000000        181.49368999999999        60.000000000000000        7608.2650000000003     
           9   102.77941000000000        176.56693000000001        56.673270000000002        7698.2650000000003     
           9   102.55216000000000        177.30992000000001        58.847999999999999        7788.2650000000003     
           9   101.64388000000000        174.21549999999999        58.697670000000002        7878.2489999999998     
           9   107.97329999999999        167.50042999999999        58.609439999999999        7968.2650000000003     
           9   112.03090000000000        168.15351999999999        58.468969999999999        8058.2650000000003     
           9   124.43420000000000        172.48851999999999        60.000000000000000        8253.9989999999998     
           9   125.44028000000000        172.15791999999999        60.000000000000000        8344.2649999999994     
           9   120.04358000000001        174.36736999999999        61.263159999999999        8434.2489999999998     
           9   114.00454000000001        172.87907000000001        63.722220000000000        8524.2649999999994     
           9   108.73889000000000        167.78815000000000        63.037039999999998        8614.2649999999994     
           9   109.30712000000000        168.54767000000001        61.424660000000003        8704.2649999999994     
           9   109.17075000000000        168.52636000000001        61.682240000000000        8794.2649999999994     
           9   110.36521999999999        168.82176999999999        60.447550000000000        8884.2649999999994     
           9   108.96713000000000        171.67149000000001        66.436779999999999        8974.2649999999994     
           9   108.43228999999999        171.46601999999999        63.614460000000001        9064.2649999999994     
           9   107.43897000000000        155.46601000000001        39.549300000000002        9273.0000000000000     
           9   106.86333000000000        154.33000000000001        51.675680000000000        9363.2659999999996     
           9   106.71697000000000        155.69899000000001        60.000000000000000        9453.2659999999996     
           9   106.76099000000001        152.93333000000001        55.481479999999998        9543.2659999999996     
           9   107.12966000000000        153.25819000000001        53.298110000000001        9633.2659999999996     
           9   105.61633000000000        157.90513999999999        59.779820000000001        9723.2659999999996     
           9   106.11784000000000        159.80929000000000        56.564320000000002        9813.2500000000000     
           9   107.78343000000000        170.65912000000000        67.795620000000000        9903.2659999999996     
           9   108.30555000000000        172.18986000000001        66.660290000000003        9993.2659999999996     
           9   107.58293999999999        171.12655000000001        65.949579999999997        10083.250000000000     
          10   191.56877000000000        95.160960000000003        61.232880000000002        0.0000000000000000     
          10   188.30673999999999        98.775199999999998        60.137140000000002        90.265000000000001     
          10   182.51263000000000        105.94937000000000        65.902100000000004        180.26499999999999     
          10   171.14901000000000        110.47918000000000        55.511450000000004        270.25000000000000     
          10   170.39645999999999        118.27558000000001        54.477879999999999        360.26499999999999     
          10   179.51446999999999        131.86154999999999        66.272729999999996        512.00000000000000     
          10   177.98675000000000        138.02117000000001        71.479249999999993        602.26599999999996     
          10   175.91331000000000        141.10948999999999        76.827590000000001        692.26599999999996     
          10   177.82532000000000        139.25045000000000        76.653850000000006        782.26599999999996     
          10   180.96942000000001        137.07545999999999        79.195880000000002        872.26599999999996     
          10   194.84979999999999        135.12694999999999        80.888890000000004        1049.9990000000000     
          10   200.62379000000001        134.41853000000000        79.481579999999994        1140.2650000000001     
          10   202.44207000000000        140.28207000000000        60.000000000000000        1230.2650000000001     
          10   206.66377000000000        148.24666999999999        77.565219999999997        1320.2650000000001     
          10   210.91360000000000        148.79437999999999        81.133859999999999        1410.2650000000001     
          10   213.89055999999999        147.19014999999999        82.442480000000003        1500.2650000000001     
          10   218.35796999999999        148.68544000000000        89.806449999999998        1590.2650000000001     
          10   215.21537000000001        149.89673999999999        94.231579999999994        1680.2490000000000     
          10   217.43733000000000        153.59550999999999        83.871660000000006        1770.2650000000001     
          10   214.14778000000001        159.89286000000001        84.000000000000000        1860.2650000000001     
          10   221.44006999999999        174.62520000000001        83.519999999999996        2023.0000000000000     
          10   223.29316000000000        181.34916999999999        89.980069999999998        2113.2660000000001     
          10   216.12030999999999        186.55054000000001        88.389110000000002        2203.2660000000001     
          10   207.16571999999999        188.70402999999999        89.362399999999994        2293.2660000000001     
          10   199.40513999999999        188.30806000000001        89.454549999999998        2383.2660000000001     
          10   190.36404999999999        194.18359000000001        88.830770000000001        2473.2660000000001     
          10   180.74500000000000        199.70310000000001        86.714290000000005        2563.2500000000000     
          10   171.95161999999999        201.52382000000000        87.676299999999998        2653.2660000000001     
          10   166.53464000000000        207.87348000000000        92.831460000000007        2743.2660000000001     
          10   156.33720000000000        204.31522000000001        90.098900000000000        2833.2660000000001     
          10   139.77576999999999        182.71984000000000        75.707319999999996        3081.9989999999998     
          10   136.84599000000000        183.43897999999999        75.153279999999995        3172.2649999999999     
          10   137.08368999999999        184.38070999999999        75.744680000000002        3262.2649999999999     
          10   137.45309000000000        182.41381000000001        84.804119999999998        3352.2649999999999     
          10   130.50477000000001        182.71889999999999        86.201830000000001        3442.2649999999999     
          10   130.01204000000001        183.69535999999999        87.867300000000000        3532.2649999999999     
          10   130.85450000000000        183.52000000000001        87.789469999999994        3622.2489999999998     
          10   136.11174000000000        182.41803999999999        93.782610000000005        3712.2649999999999     
          10   131.79363000000001        184.12010000000001        95.044780000000003        3802.2649999999999     
          10   131.45120000000000        185.37000000000000        82.615380000000002        3892.2649999999999     
          10   134.73012000000000        181.84836999999999        64.637450000000001        4214.9989999999998     
          10   135.77772999999999        182.87819999999999        68.985780000000005        4305.2650000000003     
          10   136.24677000000000        188.44788000000000        69.557519999999997        4395.2650000000003     
          10   136.56093000000001        181.55201000000000        71.108360000000005        4485.2650000000003     
          10   132.66623000000001        184.69974999999999        69.639340000000004        4575.2489999999998     
          10   132.56571000000000        183.87679000000000        74.732140000000001        4665.2650000000003     
          10   133.49256000000000        183.98034999999999        75.418599999999998        4755.2650000000003     
          10   134.95991000000001        181.80190999999999        76.956519999999998        4845.2650000000003     
          10   135.68711999999999        181.90282999999999        77.209760000000003        4935.2650000000003     
          10   139.13762000000000        181.84815000000000        76.476190000000003        5025.2650000000003     
          10   155.23335000000000        182.72444999999999        80.782839999999993        5298.9989999999998     
          10   155.53344000000001        183.86452000000000        97.691800000000001        5389.2650000000003     
          10   155.42846000000000        184.67657000000000        98.685310000000001        5479.2809999999999     
          10   153.71951999999999        187.15218999999999        102.93227000000000        5569.2809999999999     
          10   154.60308000000001        185.06129999999999        98.556209999999993        5659.2809999999999     
          10   156.76830000000001        184.04707999999999        97.415090000000006        5749.2809999999999     
          10   157.32085000000001        188.07021000000000        94.212770000000006        5839.2809999999999     
          10   159.32929999999999        189.42609999999999        114.42254000000000        5929.2809999999999     
          10   160.76940999999999        191.51714000000001        113.88285999999999        6019.2809999999999     
          10   160.45667000000000        191.10499999999999        108.00000000000000        6109.2650000000003     
          10   162.45749000000001        192.86937000000000        125.28000000000000        6288.9989999999998     
          10   158.04365999999999        190.16870000000000        116.79389000000000        6379.2650000000003     
          10   155.63244000000000        187.22000000000000        102.00000000000000        6469.2650000000003     
          10   155.36233999999999        184.80725000000001        91.544910000000002        6559.2650000000003     
          10   152.63019000000000        182.00888000000000        88.878500000000003        6649.2650000000003     
          10   151.86444000000000        181.19585000000001        91.911109999999994        6739.2650000000003     
          10   144.44752000000000        178.43042000000000        98.546620000000004        6829.2489999999998     
          10   140.92067000000000        176.43010000000001        101.94286000000000        6919.2650000000003     
          10   136.43620000000001        175.74478999999999        103.77464999999999        7009.2650000000003     
          10   134.68898999999999        176.67125999999999        102.75304000000000        7099.2650000000003     
          10   137.67524000000000        175.09809999999999        103.85714000000000        7247.9989999999998     
          10   135.00335999999999        175.77176000000000        105.37815000000001        7338.2650000000003     
          10   132.27009000000001        176.67008999999999        106.72566000000000        7428.2650000000003     
          10   135.02905999999999        175.77094000000000        104.37736000000000        7518.2650000000003     
          10   134.73813999999999        175.42757000000000        107.05714000000000        7608.2650000000003     
          10   135.28038000000001        175.49170000000001        105.50942999999999        7698.2650000000003     
          10   135.66847000000001        175.11533000000000        107.21168000000000        7788.2650000000003     
          10   133.01349999999999        176.63138000000001        107.21951000000000        7878.2489999999998     
          10   134.14182000000000        176.64473000000001        110.83636000000000        7968.2650000000003     
          10   132.07410999999999        177.36393000000001        109.25153000000000        8058.2650000000003     
          10   132.36272000000000        178.71521000000001        101.97183000000000        8253.9989999999998     
          10   130.08646999999999        178.08822000000001        109.44398000000000        8344.2649999999994     
          10   125.44320999999999        180.06666999999999        106.71429000000001        8434.2489999999998     
          10   127.04065000000000        179.69923000000000        107.53709000000001        8524.2649999999994     
          10   128.78809999999999        176.96304000000001        120.00000000000000        8614.2649999999994     
          10   123.47368000000000        180.51747000000000        109.51724000000000        8704.2649999999994     
          10   122.77751000000001        181.09280000000001        109.97333000000000        8794.2649999999994     
          10   121.49145000000000        179.34289000000001        108.86842000000000        8884.2649999999994     
          10   122.03910999999999        179.93709000000001        107.16455999999999        8974.2649999999994     
          10   121.92389000000000        180.63114999999999        104.36538000000000        9064.2649999999994     
          10   120.49733000000001        180.15241000000000        93.176469999999995        9273.0000000000000     
          10   119.36077000000000        180.51503000000000        109.59116000000000        9363.2659999999996     
          10   118.11879999999999        181.92900000000000        106.31999999999999        9453.2659999999996     
          10   117.60509999999999        184.82213999999999        107.50148000000000        9543.2659999999996     
          10   116.69147000000000        183.25337999999999        113.29412000000001        9633.2659999999996     
          10   113.36510000000000        193.15450999999999        120.00000000000000        9723.2659999999996     
          10   113.38444000000000        193.24963000000000        123.25926000000000        9813.2500000000000     
          10   113.41206000000000        192.32656000000000        114.04580000000000        9903.2659999999996     
          10   114.24321000000000        194.51951000000000        124.07407000000001        9993.2659999999996     
          10   114.82198000000000        193.44087999999999        122.37363000000001        10083.250000000000     
          11   168.39851999999999        168.55016000000001        70.032790000000006        0.0000000000000000     
          11   167.27453000000000        167.11420000000001        74.879999999999995        90.265000000000001     
          11   156.68388999999999        163.62106000000000        80.734979999999993        180.26499999999999     
          11   154.54657000000000        163.71285000000000        74.802920000000000        270.25000000000000     
          11   155.41218000000001        160.63785999999999        70.469139999999996        360.26499999999999     
          11   158.19363999999999        162.12884000000000        79.720929999999996        512.00000000000000     
          11   167.85240999999999        164.14148000000000        80.216750000000005        602.26599999999996     
          11   162.54294999999999        162.83116000000001        83.368420000000000        692.26599999999996     
          11   151.52983000000000        160.16488000000001        85.128919999999994        782.26599999999996     
          11   149.63540000000000        173.61879999999999        91.920000000000002        872.26599999999996     
          11   148.16145000000000        180.16981999999999        84.000000000000000        1049.9990000000000     
          11   154.07605000000001        181.89904999999999        88.408159999999995        1140.2650000000001     
          11   153.77922000000001        183.28537000000000        78.790239999999997        1230.2650000000001     
          11   149.49096000000000        182.59362999999999        78.577780000000004        1320.2650000000001     
          11   150.87294000000000        180.50196000000000        80.941180000000003        1410.2650000000001     
          11   148.12992000000000        178.91052999999999        79.328239999999994        1500.2650000000001     
          11   134.46473000000000        180.51964000000001        80.945449999999994        1590.2650000000001     
          11   132.34691000000001        188.24027000000001        81.049830000000000        1680.2490000000000     
          11   137.55018999999999        189.31426999999999        73.980580000000003        1770.2650000000001     
          11   137.56475000000000        187.74260000000001        75.661019999999994        1860.2650000000001     
          11   141.90072000000001        183.03937999999999        81.092780000000005        2023.0000000000000     
          11   140.23835000000000        183.10271000000000        82.015039999999999        2113.2660000000001     
          11   144.30955000000000        181.62942000000001        86.090320000000006        2203.2660000000001     
          11   148.48482999999999        181.20303000000001        91.613789999999995        2293.2660000000001     
          11   151.12178000000000        181.43181999999999        99.546559999999999        2383.2660000000001     
          11   151.29105000000001        180.84560999999999        103.15788999999999        2473.2660000000001     
          11   146.85246000000001        178.91109000000000        108.04348000000000        2563.2500000000000     
          11   141.51729000000000        177.82740000000001        111.18750000000000        2653.2660000000001     
          11   136.75735000000000        177.68024000000000        114.65060000000000        2743.2660000000001     
          11   137.52287999999999        175.71007000000000        117.92806000000000        2833.2660000000001     
          11   143.93000000000001        176.48177999999999        114.13333000000000        3081.9989999999998     
          11   143.31333000000001        179.73983000000001        103.50000000000000        3172.2649999999999     
          11   135.50062000000000        182.43016000000000        96.957200000000000        3262.2649999999999     
          11   134.34669000000000        179.39445000000001        102.56091000000001        3352.2649999999999     
          11   145.30722000000000        179.14167000000000        105.66667000000000        3442.2649999999999     
          11   149.16063000000000        180.82483999999999        103.57895000000001        3532.2649999999999     
          11   154.00221999999999        182.43977000000001        106.48276000000000        3622.2489999999998     
          11   155.24404000000001        181.86080999999999        109.13003999999999        3712.2649999999999     
          11   155.61608000000001        182.55207999999999        107.47199999999999        3802.2649999999999     
          11   154.21321000000000        188.64725000000001        96.955969999999994        3892.2649999999999     
          11   148.47380999999999        195.51173000000000        89.697839999999999        4214.9989999999998     
          11   147.86349999999999        196.20777000000001        89.242720000000006        4305.2650000000003     
          11   148.61145999999999        195.90891999999999        94.197180000000003        4395.2650000000003     
          11   153.61167000000000        192.16756000000001        103.53846000000000        4485.2650000000003     
          11   156.81029000000001        190.39448999999999        107.21738999999999        4575.2489999999998     
          11   158.56182000000001        188.95948000000001        106.80519000000000        4665.2650000000003     
          11   157.68866000000000        189.40948000000000        107.13402000000001        4755.2650000000003     
          11   155.54711000000000        187.03277000000000        105.25301000000000        4845.2650000000003     
          11   155.42036999999999        186.12018000000000        97.100920000000002        4935.2650000000003     
          11   156.80225999999999        183.87415999999999        97.494159999999994        5025.2650000000003     
          11   164.95641000000001        178.35156000000001        91.125000000000000        5298.9989999999998     
          11   161.98260999999999        178.62052000000000        103.84314000000001        5389.2650000000003     
          11   161.69000000000000        180.15940000000001        98.842110000000005        5479.2809999999999     
          11   159.19081000000000        183.61758000000000        93.164839999999998        5569.2809999999999     
          11   160.33706000000001        179.04091000000000        105.91698000000000        5659.2809999999999     
          11   161.33260999999999        179.48784000000001        102.47727000000000        5749.2809999999999     
          11   158.20183000000000        183.06809000000001        91.786259999999999        5839.2809999999999     
          11   157.49754999999999        184.45697999999999        102.99281000000001        5929.2809999999999     
          11   162.15961999999999        177.98016000000001        104.47253000000001        6019.2809999999999     
          11   162.99283000000000        178.08690999999999        96.625410000000002        6109.2650000000003     
          11   161.21320000000000        178.17215999999999        109.60825000000000        6288.9989999999998     
          11   160.20773000000000        177.60908000000001        113.30061000000001        6379.2650000000003     
          11   162.09533999999999        177.15158000000000        98.579099999999997        6469.2650000000003     
          11   161.89380000000000        178.93442999999999        90.098360000000000        6559.2650000000003     
          11   160.00978000000001        180.71055999999999        94.103899999999996        6649.2650000000003     
          11   157.75729999999999        183.37913000000000        94.987949999999998        6739.2650000000003     
          11   154.82731999999999        186.49178000000001        95.006370000000004        6829.2489999999998     
          11   149.08931999999999        190.83726999999999        97.565219999999997        6919.2650000000003     
          11   146.88999999999999        190.89357000000001        93.857140000000001        7009.2650000000003     
          11   145.18799999999999        190.03200000000001        96.000000000000000        7099.2650000000003     
          11   153.36500000000001        190.24167000000000        84.000000000000000        7247.9989999999998     
          11   155.95320000000001        188.94067999999999        110.50485000000000        7338.2650000000003     
          11   146.62343999999999        190.99161000000001        102.15054000000001        7428.2650000000003     
          11   148.89385999999999        192.64178000000001        101.22772000000001        7518.2650000000003     
          11   154.34470999999999        190.35063000000000        102.49624000000000        7608.2650000000003     
          11   156.75873999999999        188.18387000000001        105.98318999999999        7698.2650000000003     
          11   158.88578999999999        186.53842000000000        110.52632000000000        7788.2650000000003     
          11   157.72570999999999        186.75389999999999        109.79221000000000        7878.2489999999998     
          11   157.40688000000000        189.18544000000000        110.78400000000001        7968.2650000000003     
          11   157.38536999999999        189.45804999999999        112.97561000000000        8058.2650000000003     
          11   155.75592000000000        190.58968999999999        104.05535999999999        8253.9989999999998     
          11   157.69606999999999        188.65850000000000        110.69159000000001        8344.2649999999994     
          11   158.33655999999999        188.61964000000000        110.71493000000000        8434.2489999999998     
          11   158.72703999999999        188.51056000000000        115.77600000000000        8524.2649999999994     
          11   156.41347999999999        186.69717000000000        120.00000000000000        8614.2649999999994     
          11   157.20232999999999        188.15521000000001        112.41718000000000        8704.2649999999994     
          11   156.27811000000000        188.13315000000000        107.96657000000000        8794.2649999999994     
          11   155.48094000000000        186.02905999999999        114.93750000000000        8884.2649999999994     
          11   156.08369999999999        191.57956999999999        115.95652000000000        8974.2649999999994     
          11   156.65899999999999        188.54262000000000        109.68326000000000        9064.2649999999994     
          11   156.53113999999999        187.32042999999999        103.71429000000001        9273.0000000000000     
          11   156.82825000000000        187.68573000000001        119.91607999999999        9363.2659999999996     
          11   156.48154000000000        187.73705000000001        116.15385000000001        9453.2659999999996     
          11   156.41298000000000        187.69031000000001        118.40000000000001        9543.2659999999996     
          11   157.60450000000000        186.84030999999999        117.36126000000000        9633.2659999999996     
          11   156.94521000000000        187.28095999999999        112.41379000000001        9723.2659999999996     
          11   157.11295999999999        188.51499999999999        116.33333000000000        9813.2500000000000     
          11   155.46074999999999        188.39443000000000        107.61194000000000        9903.2659999999996     
          11   155.26439999999999        190.73791000000000        114.78534000000001        9993.2659999999996     
          11   154.84252000000001        187.67630000000000        113.75870999999999        10083.250000000000     
          12   27.693079999999998        254.33231000000001        60.807690000000001        2293.2660000000001     
          12   40.488250000000001        252.62006000000000        59.741540000000001        2383.2660000000001     
          12   38.523049999999998        251.83778000000001        58.869810000000001        2473.2660000000001     
          12   48.549460000000003        256.44477000000001        57.865769999999998        2563.2500000000000     
          12   65.338719999999995        256.96226999999999        67.980300000000000        2653.2660000000001     
          12   75.295940000000002        246.67919000000001        70.903549999999996        2743.2660000000001     
          12   70.728859999999997        246.61551000000000        70.227270000000004        2833.2660000000001     
          12   98.727170000000001        240.06717000000000        70.981129999999993        3081.9989999999998     
          12   108.46659000000000        241.87553000000000        72.423530000000000        3172.2649999999999     
          12   107.14328999999999        242.99859000000001        76.094120000000004        3262.2649999999999     
          12   110.74753000000000        234.84988000000001        77.929410000000004        3352.2649999999999     
          12   115.96086000000000        219.54498000000001        79.570819999999998        3442.2649999999999     
          12   113.85489000000000        214.37716000000000        78.750000000000000        3532.2649999999999     
          12   116.35981000000000        215.65813000000000        80.074770000000001        3622.2489999999998     
          12   105.37298000000000        207.44766999999999        76.016329999999996        3712.2649999999999     
          12   99.009259999999998        209.62556000000001        76.166669999999996        3802.2649999999999     
          12   87.729690000000005        221.05516000000000        61.494810000000001        3892.2649999999999     
          12   116.40897000000000        219.50457000000000        62.206280000000000        4214.9989999999998     
          12   105.19511000000000        231.04444000000001        62.844439999999999        4305.2650000000003     
          12   100.71953999999999        232.66371000000001        59.061889999999998        4395.2650000000003     
          12   106.01976999999999        227.86090999999999        61.505699999999997        4485.2650000000003     
          12   118.93333000000000        226.73333000000000        72.972970000000004        4575.2489999999998     
          12   118.15658000000001        216.15789000000001        74.763159999999999        4665.2650000000003     
          12   114.41667000000000        212.90000000000001        70.216220000000007        4755.2650000000003     
          12   102.23136000000000        204.83631000000000        62.330100000000002        4845.2650000000003     
          12   99.524709999999999        211.83293000000000        59.914290000000001        4935.2650000000003     
          12   89.635930000000002        213.88512000000000        56.370370000000001        5025.2650000000003     
          12   103.84269000000000        206.46397999999999        52.903230000000001        5298.9989999999998     
          12   112.74550000000001        212.06931000000000        68.244270000000000        5389.2650000000003     
          12   116.59726999999999        221.60881000000001        69.726870000000005        5479.2809999999999     
          12   118.10108000000000        235.64079000000001        72.118229999999997        5569.2809999999999     
          12   124.75554000000000        243.74331000000001        77.485709999999997        5659.2809999999999     
          12   126.16051000000000        246.51758000000001        76.263739999999999        5749.2809999999999     
          12   125.09008000000000        245.92064999999999        77.902439999999999        5839.2809999999999     
          12   126.47853000000001        234.45232999999999        77.137379999999993        5929.2809999999999     
          12   130.71436000000000        233.84379000000001        77.353849999999994        6019.2809999999999     
          12   130.65458000000001        236.13578000000001        85.012050000000002        6109.2650000000003     
          12   134.35768999999999        233.36968999999999        78.613330000000005        6288.9989999999998     
          12   144.90685999999999        232.61079000000001        81.740589999999997        6379.2650000000003     
          12   135.14755000000000        233.85345000000001        67.690910000000002        6469.2650000000003     
          12   131.19279000000000        235.84085999999999        74.523610000000005        6559.2650000000003     
          12   125.30521000000000        244.36639000000000        70.366860000000003        6649.2650000000003     
          12   127.80235000000000        241.72278000000000        76.235290000000006        6739.2650000000003     
          12   133.24932999999999        245.79275999999999        72.000000000000000        6829.2489999999998     
          12   133.07477000000000        246.05569000000000        74.584620000000001        6919.2650000000003     
          12   133.42812000000001        245.16811999999999        75.518799999999999        7009.2650000000003     
          12   133.16531000000001        245.78792000000001        74.312500000000000        7099.2650000000003     
          12   133.30710999999999        245.21262999999999        73.736840000000001        7247.9989999999998     
          12   133.66215000000000        247.04659000000001        76.367819999999995        7338.2650000000003     
          12   132.49441999999999        251.97430000000000        78.906980000000004        7428.2650000000003     
          12   131.89878999999999        253.49221000000000        79.328860000000006        7518.2650000000003     
          12   131.57312999999999        253.61098999999999        79.145039999999995        7608.2650000000003     
          12   133.34191999999999        251.72671000000000        79.890410000000003        7698.2650000000003     
          12   131.56404000000001        246.17776000000001        85.775779999999997        7788.2650000000003     
          12   129.74746999999999        245.18266000000000        91.558440000000004        7878.2489999999998     
          12   129.57848000000001        245.16985000000000        94.727270000000004        7968.2650000000003     
          12   123.91146000000001        253.48469000000000        92.437500000000000        8058.2650000000003     
          12   117.48999999999999        259.52999999999997        92.432429999999997        8253.9989999999998     
          12   116.42299000000000        260.35851000000002        90.447760000000002        8344.2649999999994     
          12   116.73247000000001        260.44959000000000        90.904110000000003        8434.2489999999998     
          12   115.88106000000001        261.25430000000000        89.642380000000003        8524.2649999999994     
          12   113.76815000000001        260.75749999999999        88.666669999999996        8614.2649999999994     
          12   113.61798000000000        261.35059000000001        90.756299999999996        8704.2649999999994     
          12   113.40655000000000        261.22000000000003        90.453779999999995        8794.2649999999994     
          12   110.63216000000000        260.87813000000000        92.210530000000006        8884.2649999999994     
          12   111.79620000000000        260.65796999999998        91.974680000000006        8974.2649999999994     
          12   98.377579999999995        261.26713000000001        87.337580000000003        9064.2649999999994     
          12   97.177109999999999        264.85881000000001        77.767439999999993        9273.0000000000000     
          12   98.243470000000002        266.13252999999997        96.983130000000003        9363.2659999999996     
          12   98.515240000000006        267.08416999999997        92.573960000000000        9453.2659999999996     
          12   96.154979999999995        264.31223999999997        97.231939999999994        9543.2659999999996     
          12   96.615309999999994        263.47775999999999        99.918369999999996        9633.2659999999996     
          12   98.712230000000005        267.90827999999999        106.01273999999999        9723.2659999999996     
          12   96.456149999999994        264.27962000000002        100.50000000000000        9813.2500000000000     
          12   95.765550000000005        264.59535000000000        99.793549999999996        9903.2659999999996     
          12   95.670339999999996        264.16478999999998        96.739729999999994        9993.2659999999996     
          12   97.010480000000001        266.08789000000002        102.85714000000000        10083.250000000000     
          13   79.785449999999997        140.30848000000000        61.090910000000001        0.0000000000000000     
          13   78.600480000000005        139.44988000000001        71.132530000000003        90.265000000000001     
          13   79.194800000000001        140.31880000000001        76.079999999999998        180.26499999999999     
          13   80.640000000000001        138.38000000000000        66.972970000000004        270.25000000000000     
          13   79.690510000000003        139.75695999999999        70.556960000000004        360.26499999999999     
          13   81.769999999999996        135.12400000000000        72.514290000000003        512.00000000000000     
          13   81.047250000000005        136.01813000000001        74.735749999999996        602.26599999999996     
          13   87.679429999999996        138.99314000000001        71.142859999999999        692.26599999999996     
          13   90.190839999999994        139.53012000000001        68.674700000000001        782.26599999999996     
          13   89.209850000000003        140.34953999999999        77.169229999999999        872.26599999999996     
          13   91.536550000000005        138.65278000000001        66.070589999999996        1049.9990000000000     
          13   99.456840000000000        136.73695000000001        76.271190000000004        1140.2650000000001     
          13   110.10872999999999        139.33669000000000        60.994480000000003        1230.2650000000001     
          13   110.39685000000000        140.77233000000001        64.931510000000003        1320.2650000000001     
          13   102.58315000000000        140.68538000000001        66.839160000000007        1410.2650000000001     
          13   101.23522000000000        143.84688000000000        62.913040000000002        1500.2650000000001     
          13   101.22799999999999        141.47999999999999        67.264859999999999        1590.2650000000001     
          13   101.04722000000000        139.93444000000000        66.248519999999999        1680.2490000000000     
          13   102.80042000000000        142.78863999999999        59.389830000000003        1770.2650000000001     
          13   101.65309999999999        140.13749999999999        58.928570000000001        1860.2650000000001     
          13   101.40836000000000        142.52864000000000        53.895470000000003        2023.0000000000000     
          13   95.687240000000003        151.45819000000000        58.582680000000003        2113.2660000000001     
          13   92.619349999999997        156.47022000000001        59.838709999999999        2203.2660000000001     
          13   90.944100000000006        156.46256000000000        65.969229999999996        2293.2660000000001     
          13   86.094030000000004        152.08104000000000        68.059700000000007        2383.2660000000001     
          13   87.341930000000005        151.73289000000000        72.444440000000000        2473.2660000000001     
          13   90.178430000000006        157.26451000000000        69.000000000000000        2563.2500000000000     
          13   87.936670000000007        153.56451000000001        72.823530000000005        2653.2660000000001     
          13   85.502170000000007        151.30989000000000        75.065219999999997        2743.2660000000001     
          13   89.884960000000007        151.74450999999999        78.045109999999994        2833.2660000000001     
          13   101.93817000000000        149.26434000000000        68.159999999999997        3081.9989999999998     
          13   100.92601000000001        150.94184000000001        67.803680000000000        3172.2649999999999     
          13   101.04194000000000        149.47734000000000        66.863309999999998        3262.2649999999999     
          13   100.85527000000000        140.20644999999999        60.490910000000000        3352.2649999999999     
          13   106.44900000000000        138.79229000000001        59.971429999999998        3442.2649999999999     
          13   111.38897000000000        141.18821000000000        63.794870000000003        3532.2649999999999     
          13   120.71867000000000        145.33860000000001        73.599999999999994        3622.2489999999998     
          13   132.66750999999999        150.21216999999999        80.126980000000003        3712.2649999999999     
          13   132.29086000000001        154.10727000000000        90.808160000000001        3802.2649999999999     
          13   129.64460000000000        156.92678000000001        86.620689999999996        3892.2649999999999     
          13   133.73818000000000        153.96485000000001        55.636360000000003        4214.9989999999998     
          13   131.89411999999999        154.07235000000000        59.294119999999999        4305.2650000000003     
          13   126.09071000000000        158.77404999999999        59.571429999999999        4395.2650000000003     
          13   125.11286000000000        156.31179000000000        60.000000000000000        4485.2650000000003     
          13   127.21934000000000        160.14328000000000        62.557380000000002        4575.2489999999998     
          13   129.07633999999999        160.73251999999999        64.946560000000005        4665.2650000000003     
          13   129.74891000000000        160.21673000000001        64.690910000000002        4755.2650000000003     
          13   126.29604000000000        157.19713999999999        69.098900000000000        4845.2650000000003     
          13   127.21079000000000        158.58892000000000        67.165469999999999        4935.2650000000003     
          13   133.11394999999999        158.59233000000000        69.488370000000003        5025.2650000000003     
          13   137.00207000000000        157.36766000000000        74.942530000000005        5298.9989999999998     
          13   135.92068000000000        157.46254999999999        92.323400000000007        5389.2650000000003     
          13   132.44479000000001        156.29712000000001        86.383560000000003        5479.2809999999999     
          13   132.12943000000001        150.53844000000001        69.983609999999999        5569.2809999999999     
          13   132.77025000000000        142.98980000000000        60.781869999999998        5659.2809999999999     
          13   137.36559000000000        130.14103000000000        60.437690000000003        5749.2809999999999     
          13   145.77529000000001        120.60115000000000        58.471339999999998        5839.2809999999999     
          13   152.29891000000001        116.86241000000000        56.778210000000001        5929.2809999999999     
          13   156.02857000000000        114.75143000000000        57.081080000000000        6019.2809999999999     
          13   157.26586000000000        113.64286000000000        59.914290000000001        6109.2650000000003     
          13   159.92189999999999        107.08356000000001        68.158100000000005        6288.9989999999998     
          13   162.08950999999999        106.23086000000001        71.337419999999995        6379.2650000000003     
          13   162.74276000000000        105.18221000000000        60.895029999999998        6469.2650000000003     
          13   165.40233000000001        103.92889000000000        77.266670000000005        6559.2650000000003     
          13   177.28891999999999        102.10350000000000        69.668790000000001        6649.2650000000003     
          13   182.33152000000001        104.88267000000000        78.872730000000004        6739.2650000000003     
          13   188.99079000000000        108.64111000000000        59.718480000000000        6829.2489999999998     
          13   188.11579000000000        118.00404000000000        60.000000000000000        6919.2650000000003     
          13   184.81836000000001        127.66009000000000        64.363640000000004        7009.2650000000003     
          13   185.66417000000001        130.96431000000001        64.961129999999997        7099.2650000000003     
          13   195.51160999999999        139.94301999999999        71.121949999999998        7247.9989999999998     
          13   201.55248000000000        147.65581000000000        76.558139999999995        7338.2650000000003     
          13   206.97028000000000        152.58310000000000        77.282439999999994        7428.2650000000003     
          13   210.23872000000000        155.29329000000001        77.730500000000006        7518.2650000000003     
          13   213.68498000000000        164.88489999999999        86.439830000000001        7608.2650000000003     
          13   217.60279000000000        176.93803000000000        95.632649999999998        7698.2650000000003     
          13   218.78590000000000        178.85265000000001        101.71084000000000        7788.2650000000003     
          13   218.19749999999999        179.70750000000001        96.121619999999993        7878.2489999999998     
          13   217.37168000000000        178.72723999999999        96.000000000000000        7968.2650000000003     
          13   217.10657000000000        179.01832999999999        98.294120000000007        8058.2650000000003     
          13   199.66871000000000        180.19398000000001        95.548389999999998        8253.9989999999998     
          13   194.87199000000001        178.10753000000000        92.863309999999998        8344.2649999999994     
          13   196.89812000000001        179.81225000000001        102.21990000000000        8434.2489999999998     
          13   194.62643000000000        179.48217000000000        101.11304000000000        8524.2649999999994     
          13   193.64632000000000        179.23579000000001        96.000000000000000        8614.2649999999994     
          13   198.29495000000000        183.85531000000000        93.250000000000000        8704.2649999999994     
          13   204.11366000000001        190.34694999999999        94.975610000000003        8794.2649999999994     
          13   204.21259000000001        190.61851999999999        96.000000000000000        8884.2649999999994     
          13   204.72709000000000        191.92540000000000        98.784809999999993        8974.2649999999994     
          13   204.50306000000000        190.32757000000001        96.624279999999999        9064.2649999999994     
          13   205.27309000000000        192.22331000000000        88.146069999999995        9273.0000000000000     
          13   203.98746000000000        188.38677000000001        93.936509999999998        9363.2659999999996     
          13   205.49272999999999        189.24322000000001        101.88764000000000        9453.2659999999996     
          13   206.02653000000001        189.75272000000001        101.62343000000000        9543.2659999999996     
          13   204.35917000000001        190.26073000000000        97.620779999999996        9633.2659999999996     
          13   204.67946000000001        191.03057000000001        100.45977000000001        9723.2659999999996     
          13   204.22189000000000        190.37146999999999        95.160839999999993        9813.2500000000000     
          13   204.63719000000000        190.24146999999999        95.194890000000001        9903.2659999999996     
          13   204.85813999999999        190.39268999999999        94.706590000000006        9993.2659999999996     
          13   204.87646000000001        190.67028999999999        101.13580000000000        10083.250000000000     
          14   194.33202000000000        166.35418999999999        82.640389999999996        0.0000000000000000     
          14   193.67489000000000        165.25728000000001        85.239130000000003        90.265000000000001     
          14   193.61277999999999        166.78093000000001        90.444440000000000        180.26499999999999     
          14   194.74482000000000        164.73767000000001        80.481930000000006        270.25000000000000     
          14   193.84244000000001        165.16650000000001        83.025379999999998        360.26499999999999     
          14   193.88364999999999        163.00414000000001        88.197040000000001        512.00000000000000     
          14   193.36521999999999        162.56674000000001        91.043480000000002        602.26599999999996     
          14   193.60760999999999        161.15201999999999        91.288340000000005        692.26599999999996     
          14   193.19286000000000        161.07920999999999        93.714290000000005        782.26599999999996     
          14   194.39095000000000        161.19226000000000        96.428569999999993        872.26599999999996     
          14   193.42957000000001        161.45788999999999        87.875780000000006        1049.9990000000000     
          14   194.25273999999999        160.61837000000000        91.555560000000000        1140.2650000000001     
          14   192.57248000000001        161.87083000000001        84.180449999999993        1230.2650000000001     
          14   192.17322999999999        161.72581000000000        85.161289999999994        1320.2650000000001     
          14   192.48346000000001        161.64270999999999        88.421049999999994        1410.2650000000001     
          14   193.66074000000000        161.12267000000000        89.955560000000006        1500.2650000000001     
          14   193.09112999999999        161.16641999999999        91.245279999999994        1590.2650000000001     
          14   192.68591000000001        160.56317999999999        96.000000000000000        1680.2490000000000     
          14   193.76302000000001        161.33526000000001        83.917529999999999        1770.2650000000001     
          14   192.78729000000001        160.62495000000001        86.242990000000006        1860.2650000000001     
          14   192.84610000000001        160.98936000000000        79.404259999999994        2023.0000000000000     
          14   191.20543000000001        160.01706999999999        78.814290000000000        2113.2660000000001     
          14   193.65628000000001        160.33046999999999        82.186049999999994        2203.2660000000001     
          14   192.67456999999999        160.28533999999999        83.565610000000007        2293.2660000000001     
          14   194.33105000000000        159.86819000000000        85.942859999999996        2383.2660000000001     
          14   195.47483000000000        158.52905000000001        88.034480000000002        2473.2660000000001     
          14   194.87483000000000        158.97748000000001        89.960260000000005        2563.2500000000000     
          14   196.37021999999999        158.32674000000000        90.943820000000002        2653.2660000000001     
          14   196.00133000000000        159.23704000000001        94.400000000000006        2743.2660000000001     
          14   196.31926000000001        157.09925999999999        95.703699999999998        2833.2660000000001     
          14   199.06000000000000        155.61864000000000        88.159090000000006        3081.9989999999998     
          14   198.41630000000001        155.62977000000001        87.863010000000003        3172.2649999999999     
          14   197.17398000000000        154.98307000000000        91.221239999999995        3262.2649999999999     
          14   196.47417999999999        156.35321999999999        89.389830000000003        3352.2649999999999     
          14   194.56206000000000        158.83929000000001        89.765119999999996        3442.2649999999999     
          14   196.03385000000000        156.34461999999999        93.255719999999997        3532.2649999999999     
          14   196.29116999999999        156.65492000000000        93.424999999999997        3622.2489999999998     
          14   196.45724000000001        159.53379000000001        94.935959999999994        3712.2649999999999     
          14   196.77446000000000        159.86537000000001        96.308570000000003        3802.2649999999999     
          14   195.87735000000001        161.86027000000001        85.274339999999995        3892.2649999999999     
          14   197.62101000000001        161.29504000000000        76.308430000000001        4214.9989999999998     
          14   197.11367000000001        160.53840000000000        77.076920000000001        4305.2650000000003     
          14   197.69960000000000        159.41954999999999        80.787880000000001        4395.2650000000003     
          14   196.89382000000001        158.56182000000001        82.036360000000002        4485.2650000000003     
          14   197.84517000000000        157.62000000000000        81.599999999999994        4575.2489999999998     
          14   195.70393999999999        160.34028000000001        83.154929999999993        4665.2650000000003     
          14   196.59974000000000        159.22973999999999        80.025970000000001        4755.2650000000003     
          14   196.98248000000001        156.96733000000000        81.018630000000002        4845.2650000000003     
          14   196.60213999999999        158.57142999999999        84.000000000000000        4935.2650000000003     
          14   197.81656000000001        156.97704999999999        83.901640000000000        5025.2650000000003     
          14   200.77870999999999        153.42304999999999        76.821110000000004        5298.9989999999998     
          14   197.07159999999999        156.23038000000000        88.854960000000005        5389.2650000000003     
          14   196.54578000000001        158.08806999999999        88.337350000000001        5479.2809999999999     
          14   197.69575000000000        157.02055999999999        88.558660000000003        5569.2809999999999     
          14   198.29258999999999        154.20778000000001        91.000000000000000        5659.2809999999999     
          14   203.63494000000000        151.93505999999999        88.235290000000006        5749.2809999999999     
          14   202.32471000000001        152.07724999999999        94.588239999999999        5839.2809999999999     
          14   195.60013000000001        158.71285000000000        90.198679999999996        5929.2809999999999     
          14   195.97926000000001        158.05620999999999        89.747370000000004        6019.2809999999999     
          14   196.61698999999999        157.47470000000001        89.698629999999994        6109.2650000000003     
          14   202.36597000000000        151.62312000000000        95.688310000000001        6288.9989999999998     
          14   201.10084000000001        152.24526000000000        95.494739999999993        6379.2650000000003     
          14   201.42416000000000        149.32623000000001        86.025970000000001        6469.2650000000003     
          14   202.65761000000001        150.86691999999999        81.735849999999999        6559.2650000000003     
          14   201.62886000000000        150.85428999999999        84.000000000000000        6649.2650000000003     
          14   201.23785000000001        149.76101000000000        88.443039999999996        6739.2650000000003     
          14   200.90666999999999        149.63333000000000        87.297300000000007        6829.2489999999998     
          14   201.92433000000000        151.51646000000000        84.411609999999996        6919.2650000000003     
          14   197.46478999999999        156.20204000000001        79.616770000000002        7009.2650000000003     
          14   196.19174000000001        157.10016999999999        81.818179999999998        7099.2650000000003     
          14   194.04444000000001        157.93244000000001        83.333330000000004        7247.9989999999998     
          14   193.84942000000001        158.51901000000001        80.429749999999999        7338.2650000000003     
          14   192.43109000000001        159.13731000000001        81.680670000000006        7428.2650000000003     
          14   193.63047000000000        158.71709000000001        82.395349999999993        7518.2650000000003     
          14   195.11600000000001        157.89200000000000        81.535139999999998        7608.2650000000003     
          14   197.05398000000000        155.94830999999999        84.216870000000000        7698.2650000000003     
          14   202.46518000000000        152.42231000000001        89.737049999999996        7788.2650000000003     
          14   202.36842999999999        152.81165999999999        90.995519999999999        7878.2489999999998     
          14   202.42017000000001        151.89373000000001        90.540769999999995        7968.2650000000003     
          14   203.25333000000001        152.24847000000000        89.694119999999998        8058.2650000000003     
          14   197.70500000000001        157.31750000000000        87.810810000000004        8253.9989999999998     
          14   201.42006000000001        153.47880000000001        90.132490000000004        8344.2649999999994     
          14   198.67867000000001        155.52837000000000        88.836730000000003        8434.2489999999998     
          14   200.17407000000000        154.18835000000001        92.835160000000002        8524.2649999999994     
          14   197.42278999999999        155.43017000000000        88.197419999999994        8614.2649999999994     
          14   202.78753000000000        151.64149000000000        93.376739999999998        8704.2649999999994     
          14   204.55158000000000        151.51045999999999        96.421049999999994        8794.2649999999994     
          14   200.89352000000000        152.04752999999999        92.453440000000001        8884.2649999999994     
          14   196.89649000000000        156.04397000000000        91.877859999999998        8974.2649999999994     
          14   197.13441000000000        155.49018000000001        89.419349999999994        9064.2649999999994     
          14   201.84263999999999        150.57471000000001        81.272729999999996        9273.0000000000000     
          14   198.63425000000001        153.73416000000000        91.452050000000000        9363.2659999999996     
          14   196.32330999999999        154.89644999999999        91.171599999999998        9453.2659999999996     
          14   197.73289000000000        153.86496000000000        93.917360000000002        9543.2659999999996     
          14   202.36330000000001        151.56268000000000        98.474230000000006        9633.2659999999996     
          14   206.66641999999999        151.80905000000001        97.831580000000002        9723.2659999999996     
          14   197.80887000000001        154.21753000000001        93.030929999999998        9813.2500000000000     
          14   194.52667000000000        157.66000000000000        91.783779999999993        9903.2659999999996     
          14   195.56675999999999        156.40662000000000        92.382350000000002        9993.2659999999996     
          14   196.80177000000000        156.23011000000000        94.051659999999998        10083.250000000000     
          15   160.74252000000001        211.42561000000001        121.85047000000000        0.0000000000000000     
          15   162.30756000000000        216.25128000000001        128.00722999999999        90.265000000000001     
          15   163.24121000000000        220.30219000000000        128.89811000000000        180.26499999999999     
          15   163.26125999999999        210.39892000000000        121.07623000000000        270.25000000000000     
          15   161.73894000000001        210.54370000000000        124.95238000000001        360.26499999999999     
          15   163.16132999999999        221.71672000000001        129.70312000000001        512.00000000000000     
          15   162.82462000000001        219.28461999999999        130.50312000000000        602.26599999999996     
          15   162.89127999999999        211.73779999999999        129.72686999999999        692.26599999999996     
          15   161.41471999999999        209.40520000000001        138.04800000000000        782.26599999999996     
          15   162.21830000000000        211.07165000000001        134.62887000000001        872.26599999999996     
          15   163.11402000000001        218.48022000000000        125.49077000000000        1049.9990000000000     
          15   163.90503000000001        213.04550000000000        125.03355999999999        1140.2650000000001     
          15   162.38174000000001        213.05162999999999        107.50000000000000        1230.2650000000001     
          15   162.01106999999999        213.20256000000001        115.73554000000000        1320.2650000000001     
          15   163.85293999999999        216.59350000000001        110.85981000000000        1410.2650000000001     
          15   165.12022999999999        216.24954000000000        107.80980000000000        1500.2650000000001     
          15   166.12634000000000        211.76822000000001        119.46535000000000        1590.2650000000001     
          15   162.65280000000001        211.16257999999999        114.06452000000000        1680.2490000000000     
          15   164.27543000000000        219.90333000000001        104.44444000000000        1770.2650000000001     
          15   163.46543000000000        223.77256000000000        102.32558000000000        1860.2650000000001     
          15   162.12538000000001        224.42803000000001        104.33735000000000        2023.0000000000000     
          15   162.12727000000001        223.27498000000000        103.01299000000000        2113.2660000000001     
          15   167.18651000000000        225.73566000000000        84.289159999999995        2203.2660000000001     
          15   165.60325000000000        224.31478000000001        95.674880000000002        2293.2660000000001     
          15   165.74439000000001        225.63131000000001        100.58228000000000        2383.2660000000001     
          15   165.08112000000000        224.03500000000000        99.669640000000001        2473.2660000000001     
          15   164.87464000000000        223.98710000000000        99.830359999999999        2563.2500000000000     
          15   164.37114000000000        225.69349000000000        107.33138000000000        2653.2660000000001     
          15   160.39354000000000        227.12755999999999        111.59054999999999        2743.2660000000001     
          15   157.99206000000001        228.06388999999999        113.56667000000000        2833.2660000000001     
          15   167.21011999999999        224.70031000000000        100.21118000000000        3081.9989999999998     
          15   164.84461999999999        227.75367000000000        106.20183000000000        3172.2649999999999     
          15   160.29745000000000        228.22531000000001        109.66154000000000        3262.2649999999999     
          15   157.98168999999999        227.61789999999999        111.77528000000000        3352.2649999999999     
          15   157.41234000000000        228.00375000000000        112.35348999999999        3442.2649999999999     
          15   161.64108999999999        225.78286000000000        111.45256999999999        3532.2649999999999     
          15   157.43060000000000        228.04553999999999        121.25000000000000        3622.2489999999998     
          15   156.96093999999999        228.89819000000000        122.73750000000000        3712.2649999999999     
          15   160.37343999999999        227.10055000000000        121.21472000000000        3802.2649999999999     
          15   164.21373000000000        226.33231000000001        105.22387999999999        3892.2649999999999     
          15   158.29732000000001        230.95953000000000        101.20219000000000        4214.9989999999998     
          15   161.24951999999999        227.23990000000001        106.68571000000000        4305.2650000000003     
          15   164.45633000000001        226.71172000000001        95.578119999999998        4395.2650000000003     
          15   165.50238999999999        224.37588000000000        92.062079999999995        4485.2650000000003     
          15   164.62906000000001        224.15576999999999        94.143400000000000        4575.2489999999998     
          15   164.78935000000001        223.60813999999999        93.818179999999998        4665.2650000000003     
          15   165.26725999999999        223.77529000000001        93.144229999999993        4755.2650000000003     
          15   163.96968000000001        223.53847999999999        97.799999999999997        4845.2650000000003     
          15   160.57123000000001        226.68899999999999        103.90521000000000        4935.2650000000003     
          15   162.53028000000000        225.10523000000001        108.56075000000000        5025.2650000000003     
          15   159.01750000000001        229.20453000000001        95.917670000000001        5298.9989999999998     
          15   160.71059000000000        225.61875000000001        111.76470999999999        5389.2650000000003     
          15   164.24032000000000        224.57715999999999        103.49527000000000        5479.2809999999999     
          15   161.16740999999999        226.57619000000000        109.67627000000000        5569.2809999999999     
          15   158.33642000000000        227.04578000000001        110.38235000000000        5659.2809999999999     
          15   154.69781000000000        229.61336000000000        112.64234000000000        5749.2809999999999     
          15   158.21250000000001        226.92250000000001        123.60811000000000        5839.2809999999999     
          15   161.52983000000000        225.98804999999999        107.69799000000000        5929.2809999999999     
          15   157.12155000000001        228.17114000000001        115.43004999999999        6019.2809999999999     
          15   159.68959000000001        228.02528000000001        99.560980000000001        6109.2650000000003     
          15   164.04370000000000        224.82941000000000        101.68738999999999        6288.9989999999998     
          15   165.16589999999999        225.09012000000001        101.30728000000001        6379.2650000000003     
          15   165.57923000000000        223.68678000000000        91.275919999999999        6469.2650000000003     
          15   165.90589000000000        223.56437000000000        89.900239999999997        6559.2650000000003     
          15   166.09352000000001        223.44665000000001        90.929580000000001        6649.2650000000003     
          15   163.23379000000000        224.85096999999999        99.949839999999995        6739.2650000000003     
          15   160.45840000000001        226.29060999999999        106.92958000000000        6829.2489999999998     
          15   158.66129000000001        227.20643000000001        107.14286000000000        6919.2650000000003     
          15   158.56478000000001        227.92930999999999        108.15094000000001        7009.2650000000003     
          15   163.15502000000001        224.30069000000000        101.90654000000001        7099.2650000000003     
          15   163.44282999999999        223.66686999999999        103.23232000000000        7247.9989999999998     
          15   159.75615999999999        225.26256000000001        109.12315000000000        7338.2650000000003     
          15   161.18047000000001        225.04721000000001        108.64646000000000        7428.2650000000003     
          15   163.26472999999999        224.66328999999999        101.79710000000000        7518.2650000000003     
          15   165.17671000000001        224.49278000000001        99.105879999999999        7608.2650000000003     
          15   162.49500000000000        224.21750000000000        107.51351000000000        7698.2650000000003     
          15   159.34477000000001        226.83846000000000        110.67692000000000        7788.2650000000003     
          15   157.53026000000000        228.86940000000001        109.35319000000000        7878.2489999999998     
          15   162.38016999999999        225.41799000000000        106.10888000000000        7968.2650000000003     
          15   164.19434999999999        225.17926000000000        103.38889000000000        8058.2650000000003     
          15   157.34300999999999        228.91273000000001        111.67213000000000        8253.9989999999998     
          15   161.22534999999999        226.28942000000001        109.88372000000000        8344.2649999999994     
          15   159.20627999999999        228.19749999999999        113.36170000000000        8434.2489999999998     
          15   158.57098999999999        229.03612000000001        113.30579000000000        8524.2649999999994     
          15   160.07855000000001        225.18881999999999        120.00000000000000        8614.2649999999994     
          15   158.02309000000000        227.67634000000001        112.09756000000000        8704.2649999999994     
          15   161.54444000000001        224.78889000000001        109.11712000000000        8794.2649999999994     
          15   163.29738000000000        224.82656000000000        108.00000000000000        8884.2649999999994     
          15   163.03738999999999        224.84316000000001        104.93232999999999        8974.2649999999994     
          15   160.11494999999999        225.52349000000001        113.17431000000001        9064.2649999999994     
          15   158.77136999999999        226.80645000000001        104.77955000000000        9273.0000000000000     
          15   156.24901000000000        227.49293000000000        116.38128000000000        9363.2659999999996     
          15   161.12116000000000        223.54544000000001        117.71429000000001        9453.2659999999996     
          15   162.87339000000000        224.22306000000000        109.68595000000001        9543.2659999999996     
          15   164.95649000000000        223.70089999999999        105.71642000000000        9633.2659999999996     
          15   165.48095000000001        224.09390999999999        103.54190000000000        9723.2659999999996     
          15   161.98106999999999        224.16573000000000        111.59999999999999        9813.2500000000000     
          15   159.20625999999999        225.01692000000000        120.36923000000000        9903.2659999999996     
          15   157.66748999999999        227.29872000000000        120.96257000000000        9993.2659999999996     
          15   158.33391000000000        228.49160000000001        118.65385000000001        10083.250000000000     
          16   141.82629000000000        192.86514000000000        76.799999999999997        0.0000000000000000     
          16   141.68687000000000        192.12250000000000        78.375000000000000        90.265000000000001     
          16   142.52247000000000        193.45277999999999        83.381439999999998        180.26499999999999     
          16   143.56000000000000        191.51200000000000        76.799999999999997        270.25000000000000     
          16   142.66143000000000        192.13570999999999        77.571430000000007        360.26499999999999     
          16   143.70095000000001        190.18000000000001        82.857140000000001        512.00000000000000     
          16   142.40889000000001        190.04295999999999        84.592590000000001        602.26599999999996     
          16   142.79447999999999        189.10828000000001        86.068969999999993        692.26599999999996     
          16   142.42533000000000        188.28066999999999        89.200000000000003        782.26599999999996     
          16   143.03836000000001        188.72425999999999        89.114750000000001        872.26599999999996     
          16   142.53632999999999        188.03399999999999        83.400000000000006        1049.9990000000000     
          16   143.66137000000001        187.56466000000000        84.986300000000000        1140.2650000000001     
          16   142.86625000000001        189.34750000000000        77.250000000000000        1230.2650000000001     
          16   142.51727000000000        188.63273000000001        81.272729999999996        1320.2650000000001     
          16   143.47461999999999        188.55769000000001        78.461539999999999        1410.2650000000001     
          16   145.10167000000001        187.77500000000001        84.000000000000000        1500.2650000000001     
          16   144.38221999999999        188.04221999999999        84.000000000000000        1590.2650000000001     
          16   143.35818000000000        187.48909000000000        85.090909999999994        1680.2490000000000     
          16   142.47264999999999        188.76041000000001        73.469390000000004        1770.2650000000001     
          16   142.51875999999999        188.28743000000000        79.858410000000006        1860.2650000000001     
          16   142.11936000000000        187.10191000000000        76.340429999999998        2023.0000000000000     
          16   140.18698000000001        186.63488000000001        77.023259999999993        2113.2660000000001     
          16   142.33580000000001        186.16937999999999        78.370369999999994        2203.2660000000001     
          16   143.39913000000001        188.34609000000000        74.086960000000005        2293.2660000000001     
          16   143.90824000000001        188.84510000000000        77.882350000000002        2383.2660000000001     
          16   144.14623000000000        189.04597000000001        77.766229999999993        2473.2660000000001     
          16   143.11600000000001        189.02560000000000        80.400000000000006        2563.2500000000000     
          16   144.06129000000001        189.22515999999999        80.516130000000004        2653.2660000000001     
          16   144.11500000000001        188.83875000000000        84.375000000000000        2743.2660000000001     
          16   144.06874999999999        187.96000000000001        84.000000000000000        2833.2660000000001     
          16   141.52849000000001        189.30735999999999        75.849059999999994        3081.9989999999998     
          16   138.46377000000001        188.68603999999999        75.169809999999998        3172.2649999999999     
          16   137.95714000000001        188.42514000000000        79.542860000000005        3262.2649999999999     
          16   137.94977000000000        186.29069999999999        80.930229999999995        3352.2649999999999     
          16   136.61605000000000        183.32209000000000        85.813950000000006        3442.2649999999999     
          16   135.64852999999999        182.68750000000000        85.500000000000000        3532.2649999999999     
          16   136.71305000000001        182.35937000000001        91.200000000000003        3622.2489999999998     
          16   139.78304000000000        181.77951999999999        92.063999999999993        3712.2649999999999     
          16   137.52504999999999        182.67223000000001        90.990290000000002        3802.2649999999999     
          16   136.11945000000000        184.22959000000000        79.561639999999997        3892.2649999999999     
          16   139.67785000000001        183.56554000000000        72.923079999999999        4214.9989999999998     
          16   141.31016000000000        184.21225999999999        68.903229999999994        4305.2650000000003     
          16   144.63300000000001        182.49633000000000        68.299999999999997        4395.2650000000003     
          16   143.90154000000001        182.26768999999999        72.000000000000000        4485.2650000000003     
          16   137.97945000000001        182.55596000000000        76.954130000000006        4575.2489999999998     
          16   118.37587000000001        184.75065000000001        73.173910000000006        4665.2650000000003     
          16   115.88979999999999        186.70732000000001        82.196079999999995        4755.2650000000003     
          16   110.63388999999999        180.54442000000000        89.557890000000000        4845.2650000000003     
          16   110.46109000000000        181.54533000000001        90.391300000000001        4935.2650000000003     
          16   108.64071000000000        184.66918000000001        91.482349999999997        5025.2650000000003     
          16   108.44808999999999        184.15118000000001        77.029409999999999        5298.9989999999998     
          16   111.05078000000000        184.60824000000000        89.647059999999996        5389.2650000000003     
          16   107.23035000000000        183.18482000000000        87.952939999999998        5479.2809999999999     
          16   113.73605000000001        186.78183999999999        92.526319999999998        5569.2809999999999     
          16   114.59580000000000        183.58805000000001        77.758619999999993        5659.2809999999999     
          16   110.71186000000000        183.67716999999999        82.353980000000007        5749.2809999999999     
          16   110.00242000000000        178.63906000000000        71.752210000000005        5839.2809999999999     
          16   123.15394000000001        179.50045000000000        69.636359999999996        5929.2809999999999     
          16   133.33508000000000        180.23697999999999        72.095240000000004        6019.2809999999999     
          16   139.40384000000000        178.47178000000000        89.506850000000000        6109.2650000000003     
          16   144.72550000000001        185.52725000000001        107.09999999999999        6288.9989999999998     
          16   145.96734000000001        186.48937000000001        115.89873000000000        6379.2650000000003     
          16   155.30225999999999        184.12038000000001        108.45283000000001        6469.2650000000003     
          16   170.21155999999999        186.79219000000001        118.68750000000000        6559.2650000000003     
          16   178.33244999999999        186.84245000000001        119.63265000000000        6649.2650000000003     
          16   177.38235000000000        184.24912000000000        115.94118000000000        6739.2650000000003     
          16   181.23273000000000        189.17090999999999        120.00000000000000        6829.2489999999998     
          17   132.14078000000001        84.272940000000006        61.176470000000002        0.0000000000000000     
          17   128.21270999999999        78.424580000000006        67.500000000000000        90.265000000000001     
          17   128.22556000000000        79.262219999999999        60.000000000000000        180.26499999999999     
          17   131.06659999999999        76.432550000000006        50.425530000000002        270.25000000000000     
          17   129.26978000000000        76.187110000000004        50.399999999999999        360.26499999999999     
          17   130.52159000000000        74.189909999999998        50.654870000000003        512.00000000000000     
          17   130.37235999999999        72.917069999999995        51.024389999999997        602.26599999999996     
          17   129.59250000000000        72.096040000000002        48.000000000000000        692.26599999999996     
          17   129.85093000000001        70.353399999999993        48.000000000000000        782.26599999999996     
          17   129.97952000000001        71.578720000000004        50.399999999999999        872.26599999999996     
          17   130.43410000000000        70.611369999999994        41.639339999999997        1049.9990000000000     
          17   131.23943000000000        70.104370000000003        42.206899999999997        1140.2650000000001     
          17   130.11157000000000        71.180660000000003        32.528930000000003        1230.2650000000001     
          17   129.89643000000001        70.650180000000006        33.857140000000001        1320.2650000000001     
          17   130.42939999999999        71.031189999999995        40.357140000000001        1410.2650000000001     
          17   130.83372000000000        70.330119999999994        41.372090000000000        1500.2650000000001     
          17   131.17811000000000        70.189290000000000        42.992130000000003        1590.2650000000001     
          17   129.74463000000000        69.584460000000007        44.826450000000001        1680.2490000000000     
          17   131.35745000000000        70.131140000000002        38.093960000000003        1770.2650000000001     
          17   130.75033999999999        69.825379999999996        38.317239999999998        1860.2650000000001     
          17   130.89577000000000        69.930000000000007        31.268290000000000        2023.0000000000000     
          17   128.84276000000000        69.204610000000002        30.710529999999999        2113.2660000000001     
          17   130.04578000000001        71.067040000000006        35.601329999999997        2203.2660000000001     
          17   129.99807999999999        70.819419999999994        32.653849999999998        2293.2660000000001     
          17   129.88275999999999        71.040000000000006        38.275860000000002        2383.2660000000001     
          17   129.12351000000001        71.448949999999996        39.789470000000001        2473.2660000000001     
          17   129.36655999999999        71.937700000000007        41.704920000000001        2563.2500000000000     
          17   129.50860000000000        71.780000000000001        43.255809999999997        2653.2660000000001     
          17   131.92086000000000        72.477710000000002        47.657139999999998        2743.2660000000001     
          17   140.44614000000001        71.633470000000003        51.683169999999997        2833.2660000000001     
          17   139.84563000000000        74.736410000000006        44.155340000000002        3081.9989999999998     
          17   138.18367000000001        74.392650000000003        44.326529999999998        3172.2649999999999     
          17   135.80088000000001        74.152349999999998        44.294119999999999        3262.2649999999999     
          17   137.22174000000001        72.942859999999996        45.167700000000004        3352.2649999999999     
          17   135.70778000000001        72.716419999999999        47.851849999999999        3442.2649999999999     
          17   137.40424999999999        73.050439999999995        50.017699999999998        3532.2649999999999     
          17   136.27314000000001        72.758510000000001        51.074379999999998        3622.2489999999998     
          17   138.99565999999999        74.285079999999994        53.016390000000001        3712.2649999999999     
          17   139.40693999999999        74.130880000000005        54.448979999999999        3802.2649999999999     
          17   139.69290000000001        75.441810000000004        43.354840000000003        3892.2649999999999     
          17   140.72263000000001        75.446169999999995        34.834290000000003        4214.9989999999998     
          17   138.46140000000000        76.316199999999995        38.520000000000003        4305.2650000000003     
          17   138.72418999999999        76.719070000000002        40.046509999999998        4395.2650000000003     
          17   138.32032000000001        75.432259999999999        41.225810000000003        4485.2650000000003     
          17   138.94019000000000        74.020750000000007        36.560749999999999        4575.2489999999998     
          17   139.32901000000001        74.909469999999999        38.931300000000000        4665.2650000000003     
          17   139.04599999999999        75.141159999999999        41.684210000000000        4755.2650000000003     
          17   138.83989000000000        72.193899999999999        37.423729999999999        4845.2650000000003     
          17   130.87208000000001        70.648420000000002        34.100000000000001        4935.2650000000003     
          17   119.67507999999999        69.089439999999996        30.276920000000000        5025.2650000000003     
          17   120.51613999999999        76.518600000000006        24.000000000000000        5298.9989999999998     
          17   131.31172000000001        70.585790000000003        38.234479999999998        5389.2650000000003     
          17   141.45943000000000        71.023610000000005        42.455700000000000        5479.2809999999999     
          17   146.43404000000001        69.915049999999994        40.848480000000002        5569.2809999999999     
          17   137.66974999999999        72.668740000000000        41.788939999999997        5659.2809999999999     
          17   139.41167999999999        71.925839999999994        41.605840000000001        5749.2809999999999     
          17   143.39380000000000        69.579790000000003        41.518720000000002        5839.2809999999999     
          17   135.32294999999999        71.573769999999996        40.327869999999997        5929.2809999999999     
          17   130.81813000000000        70.565939999999998        36.937500000000000        6019.2809999999999     
          17   137.45500000000001        71.647859999999994        42.750000000000000        6109.2650000000003     
          17   137.10720000000001        71.821439999999996        43.392000000000003        6288.9989999999998     
          17   134.42773000000000        70.221519999999998        41.818179999999998        6379.2650000000003     
          17   131.93006000000000        70.025480000000002        32.748390000000001        6469.2650000000003     
          17   137.69794999999999        71.258430000000004        31.662649999999999        6559.2650000000003     
          17   137.95714000000001        71.167969999999997        32.030079999999998        6649.2650000000003     
          17   133.12996999999999        69.102459999999994        31.646690000000000        6739.2650000000003     
          17   137.10294999999999        71.589540000000000        34.227849999999997        6829.2489999999998     
          17   133.96233000000001        69.301640000000006        30.413789999999999        6919.2650000000003     
          17   132.89379000000000        68.747699999999995        31.241379999999999        7009.2650000000003     
          17   138.73630000000000        70.167529999999999        35.185189999999999        7099.2650000000003     
          17   135.44067000000001        68.828270000000003        35.262569999999997        7247.9989999999998     
          17   139.04721000000001        70.821640000000002        38.114750000000001        7338.2650000000003     
          17   133.40719999999999        69.930000000000007        36.000000000000000        7428.2650000000003     
          17   119.85481000000000        67.009360000000001        30.536169999999998        7518.2650000000003     
          17   117.83678000000000        67.759330000000006        31.933330000000002        7608.2650000000003     
          17   118.70864000000000        73.382710000000003        28.522610000000000        7698.2650000000003     
          17   121.50800000000000        78.299400000000006        31.680000000000000        7788.2650000000003     
          17   126.75690000000000        81.846549999999993        36.000000000000000        7878.2489999999998     
          17   127.99477000000000        84.847729999999999        36.136360000000003        7968.2650000000003     
          17   132.40180000000001        88.005960000000002        37.955060000000003        8058.2650000000003     
          17   130.36634000000001        87.990380000000002        39.177700000000002        8253.9989999999998     
          17   131.52837000000000        92.121650000000002        42.294820000000001        8344.2649999999994     
          17   131.61903000000001        100.15450000000000        42.011209999999998        8434.2489999999998     
          17   131.60033999999999        102.02867999999999        42.485109999999999        8524.2649999999994     
          17   129.20551000000000        101.21388000000000        44.571429999999999        8614.2649999999994     
          17   128.79111000000000        102.03778000000000        42.054049999999997        8704.2649999999994     
          17   127.31398000000000        103.61888000000000        44.816330000000001        8794.2649999999994     
          17   125.62286000000000        105.10857000000000        43.274130000000000        8884.2649999999994     
          17   129.48052999999999        101.75000000000000        42.842109999999998        8974.2649999999994     
          17   128.79531000000000        103.68049999999999        45.000000000000000        9064.2649999999994     
          17   128.18077000000000        103.61321000000000        30.892859999999999        9273.0000000000000     
          17   132.08470000000000        95.349739999999997        43.014330000000001        9363.2659999999996     
          17   132.72739000000001        93.445210000000003        46.890760000000000        9453.2659999999996     
          17   130.64868999999999        99.907250000000005        44.980390000000000        9543.2659999999996     
          17   125.81930000000000        104.86122000000000        48.000000000000000        9633.2659999999996     
          17   124.18268000000000        106.28536000000000        46.268039999999999        9723.2659999999996     
          17   127.25506000000000        103.81618000000000        48.000000000000000        9813.2500000000000     
          17   130.79499999999999        96.006780000000006        45.733330000000002        9903.2659999999996     
          17   128.52455000000000        87.328410000000005        46.772730000000003        9993.2659999999996     
          17   125.37285000000000        78.379840000000002        36.000000000000000        10083.250000000000     
          18   66.461680000000001        137.13514000000001        90.280370000000005        90.265000000000001     
          18   67.229789999999994        138.60042999999999        93.702129999999997        180.26499999999999     
          18   68.703599999999994        136.11842999999999        83.595510000000004        270.25000000000000     
          18   67.692750000000004        136.55492000000001        87.233159999999998        360.26499999999999     
          18   69.418430000000001        134.46122000000000        91.513040000000004        512.00000000000000     
          18   68.203329999999994        134.14349999999999        92.299999999999997        602.26599999999996     
          18   68.110290000000006        132.86246000000000        95.649119999999996        692.26599999999996     
          18   68.020799999999994        132.29720000000000        96.000000000000000        782.26599999999996     
          18   68.391340000000000        132.82549000000000        101.78049000000000        872.26599999999996     
          18   68.214550000000003        132.02753000000001        96.000000000000000        1049.9990000000000     
          18   69.599360000000004        131.31064000000001        92.808509999999998        1140.2650000000001     
          18   68.464799999999997        133.33320000000001        84.000000000000000        1230.2650000000001     
          18   68.113640000000004        133.15795000000000        90.136359999999996        1320.2650000000001     
          18   67.896910000000005        132.01752999999999        92.164950000000005        1410.2650000000001     
          18   69.012600000000006        131.54767000000001        96.000000000000000        1500.2650000000001     
          18   69.137140000000002        132.17305999999999        92.693879999999993        1590.2650000000001     
          18   68.519369999999995        131.66219000000001        96.000000000000000        1680.2490000000000     
          18   68.985529999999997        131.90987000000001        85.894739999999999        1770.2650000000001     
          18   68.479659999999996        131.22041999999999        85.670890000000000        1860.2650000000001     
          18   69.000000000000000        131.47999999999999        81.243240000000000        2023.0000000000000     
          18   66.990560000000002        130.52778000000001        84.000000000000000        2113.2660000000001     
          18   69.234849999999994        132.76273000000000        83.818179999999998        2203.2660000000001     
          18   68.319159999999997        131.83536000000001        81.901139999999998        2293.2660000000001     
          18   68.719510000000000        132.46914000000001        89.555560000000000        2383.2660000000001     
          18   69.193520000000007        132.55162000000001        86.457139999999995        2473.2660000000001     
          18   67.774529999999999        132.15022999999999        90.139529999999993        2563.2500000000000     
          18   68.904839999999993        132.75223000000000        90.038219999999995        2653.2660000000001     
          18   69.148449999999997        132.57872000000000        94.331549999999993        2743.2660000000001     
          18   68.918350000000004        131.05025000000001        90.683539999999994        2833.2660000000001     
          18   69.766229999999993        132.41551999999999        89.704920000000001        3081.9989999999998     
          18   68.559780000000003        132.96010999999999        91.516480000000001        3172.2649999999999     
          18   67.631519999999995        133.18131000000000        92.424239999999998        3262.2649999999999     
          18   67.663749999999993        131.97438000000000        96.000000000000000        3352.2649999999999     
          18   67.085620000000006        131.99750000000000        96.000000000000000        3442.2649999999999     
          18   68.150480000000002        132.05475999999999        96.000000000000000        3532.2649999999999     
          18   68.060270000000003        131.67067000000000        96.000000000000000        3622.2489999999998     
          18   69.735839999999996        131.93979999999999        99.683170000000004        3712.2649999999999     
          18   69.930000000000007        132.06117000000000        97.402600000000007        3802.2649999999999     
          18   69.919430000000006        133.48392000000001        86.204080000000005        3892.2649999999999     
          18   70.945130000000006        133.74077000000000        74.615380000000002        4214.9989999999998     
          18   69.723650000000006        133.87595999999999        75.634619999999998        4305.2650000000003     
          18   70.133499999999998        133.47749999999999        76.349999999999994        4395.2650000000003     
          18   69.603530000000006        132.41211999999999        78.070589999999996        4485.2650000000003     
          18   68.805580000000006        132.17649000000000        79.714290000000005        4575.2489999999998     
          18   69.452749999999995        131.97202999999999        78.695650000000001        4665.2650000000003     
          18   71.047280000000001        132.85790000000000        79.593440000000001        4755.2650000000003     
          18   70.225380000000001        130.04101000000000        80.672269999999997        4845.2650000000003     
          18   70.430809999999994        131.59666999999999        80.727270000000004        4935.2650000000003     
          18   71.406260000000003        132.47495000000001        82.969700000000003        5025.2650000000003     
          18   72.087639999999993        132.24382000000000        70.651690000000002        5298.9989999999998     
          18   69.390680000000003        131.14931999999999        83.949150000000003        5389.2650000000003     
          18   70.066320000000005        130.86315999999999        80.947370000000006        5479.2809999999999     
          18   69.754019999999997        131.83732000000001        82.170730000000006        5569.2809999999999     
          18   68.464230000000001        131.09385000000000        83.884619999999998        5659.2809999999999     
          18   69.596540000000005        132.17222000000001        86.518519999999995        5749.2809999999999     
          18   68.741590000000002        130.99469999999999        84.874170000000007        5839.2809999999999     
          18   68.594780000000000        131.22130000000001        84.000000000000000        5929.2809999999999     
          18   68.836820000000003        130.36614000000000        89.045450000000002        6019.2809999999999     
          18   68.764960000000002        130.81487999999999        89.355369999999994        6109.2650000000003     
          18   68.785420000000002        130.91084000000001        87.700930000000000        6288.9989999999998     
          18   68.923860000000005        130.62947000000000        86.947370000000006        6379.2650000000003     
          18   69.329350000000005        129.77869999999999        76.987009999999998        6469.2650000000003     
          18   70.111369999999994        130.02234999999999        73.411760000000001        6559.2650000000003     
          18   69.486000000000004        129.53700000000001        76.000000000000000        6649.2650000000003     
          18   69.327430000000007        130.30342999999999        81.085710000000006        6739.2650000000003     
          18   69.763300000000001        130.23186999999999        79.252750000000006        6829.2489999999998     
          18   69.767870000000002        129.72449000000000        76.719099999999997        6919.2650000000003     
          18   70.240120000000005        129.11075000000000        78.381500000000003        7009.2650000000003     
          18   70.094440000000006        129.68727999999999        81.703699999999998        7099.2650000000003     
          18   70.331159999999997        129.33642000000000        84.000000000000000        7247.9989999999998     
          18   70.010429999999999        128.94982999999999        80.504350000000002        7338.2650000000003     
          18   69.967759999999998        129.49497000000000        78.530609999999996        7428.2650000000003     
          18   70.544520000000006        129.49357000000001        80.869569999999996        7518.2650000000003     
          18   69.997270000000000        127.71727000000000        84.000000000000000        7608.2650000000003     
          18   70.552679999999995        128.85024000000001        84.000000000000000        7698.2650000000003     
          18   70.802390000000003        128.87540999999999        88.183490000000006        7788.2650000000003     
          18   70.032070000000004        129.19379000000001        84.000000000000000        7878.2489999999998     
          18   70.116579999999999        129.60120000000001        79.589740000000006        7968.2650000000003     
          18   70.544120000000007        129.10329999999999        87.711340000000007        8058.2650000000003     
          18   70.672780000000003        129.12721999999999        88.691730000000007        8253.9989999999998     
          18   71.222719999999995        129.61572000000001        84.000000000000000        8344.2649999999994     
          18   71.611320000000006        129.97882000000001        83.558819999999997        8434.2489999999998     
          18   71.541910000000001        129.28121999999999        87.547830000000005        8524.2649999999994     
          18   70.384090000000000        128.69833000000000        82.090909999999994        8614.2649999999994     
          18   69.712770000000006        129.29947999999999        82.064520000000002        8704.2649999999994     
          18   69.930000000000007        128.98768999999999        89.884619999999998        8794.2649999999994     
          18   69.749020000000002        129.14608999999999        85.891300000000001        8884.2649999999994     
          18   70.524739999999994        129.76585000000000        86.266670000000005        8974.2649999999994     
          18   70.521150000000006        129.01517000000001        88.137929999999997        9064.2649999999994     
          18   70.547849999999997        129.01139000000001        73.320570000000004        9273.0000000000000     
          18   70.281729999999996        128.74172999999999        84.148150000000001        9363.2659999999996     
          18   70.312979999999996        127.65649000000001        84.000000000000000        9453.2659999999996     
          18   69.526139999999998        129.00667000000001        89.568629999999999        9543.2659999999996     
          18   69.798800000000000        129.09610000000001        86.868530000000007        9633.2659999999996     
          18   70.273880000000005        129.24172999999999        86.588239999999999        9723.2659999999996     
          18   69.826700000000002        128.74122000000000        85.827410000000000        9813.2500000000000     
          18   69.874669999999995        129.00897000000001        86.579440000000005        9903.2659999999996     
          18   69.707449999999994        129.27882000000000        88.339479999999995        9993.2659999999996     
          18   69.800929999999994        128.70837000000000        91.116280000000003        10083.250000000000     
          19   219.07029000000000        157.76281000000000        79.438599999999994        0.0000000000000000     
          19   218.55615000000000        156.75477000000001        82.892309999999995        90.265000000000001     
          19   218.45653999999999        158.22718000000000        89.538460000000001        180.26499999999999     
          19   219.58870999999999        156.05441999999999        78.693879999999993        270.25000000000000     
          19   218.14275000000001        156.20474999999999        84.000000000000000        360.26499999999999     
          19   218.69887000000000        154.68099000000001        88.340429999999998        512.00000000000000     
          19   217.56000000000000        154.57530000000000        89.855419999999995        602.26599999999996     
          19   217.33276000000001        153.53542999999999        91.559060000000002        692.26599999999996     
          19   217.15916999999999        152.66611000000000        91.750000000000000        782.26599999999996     
          19   217.84957000000000        153.41594000000001        96.000000000000000        872.26599999999996     
          19   217.02662000000001        152.43038999999999        90.233770000000007        1049.9990000000000     
          19   218.50136000000001        152.30912000000001        91.591840000000005        1140.2650000000001     
          19   217.39839000000001        153.36713000000000        84.000000000000000        1230.2650000000001     
          19   216.70080999999999        153.41838999999999        83.033559999999994        1320.2650000000001     
          19   217.48345000000000        153.10982999999999        89.172409999999999        1410.2650000000001     
          19   218.12192999999999        152.91487000000001        87.978610000000003        1500.2650000000001     
          19   217.86702000000000        153.46340000000001        90.893619999999999        1590.2650000000001     
          19   220.02667000000000        149.41063000000000        95.000000000000000        1680.2490000000000     
          19   220.96848000000000        149.58090999999999        84.000000000000000        1770.2650000000001     
          19   215.31357000000000        151.99951999999999        84.000000000000000        1860.2650000000001     
          19   216.36189999999999        139.95005000000000        70.666669999999996        2023.0000000000000     
          19   215.48678000000001        138.34331000000000        72.000000000000000        2113.2660000000001     
          19   218.53104999999999        139.36354000000000        75.544300000000007        2203.2660000000001     
          19   215.78451999999999        140.02995999999999        77.300349999999995        2293.2660000000001     
          19   221.70239000000001        139.05565000000001        84.000000000000000        2383.2660000000001     
          19   221.32041000000001        138.69713999999999        84.000000000000000        2473.2660000000001     
          19   221.00854000000001        139.39301000000000        84.000000000000000        2563.2500000000000     
          19   223.29286999999999        139.49424999999999        84.000000000000000        2653.2660000000001     
          19   223.88000000000000        138.90000000000001        90.162160000000000        2743.2660000000001     
          19   221.27937000000000        137.02397999999999        92.104709999999997        2833.2660000000001     
          19   222.91363000000001        138.19397000000001        79.374300000000005        3081.9989999999998     
          19   220.71445000000000        138.76891000000001        87.328469999999996        3172.2649999999999     
          19   219.88506000000001        138.94184999999999        88.666669999999996        3262.2649999999999     
          19   220.23576000000000        137.07151999999999        88.132450000000006        3352.2649999999999     
          19   219.68950000000001        137.10763000000000        89.179860000000005        3442.2649999999999     
          19   220.04208000000000        137.61944000000000        91.000000000000000        3532.2649999999999     
          19   220.42022000000000        137.83124000000001        90.876400000000004        3622.2489999999998     
          19   222.62788000000000        137.81939000000000        96.000000000000000        3712.2649999999999     
          19   221.91623000000001        137.07453000000001        99.169809999999998        3802.2649999999999     
          19   221.51333000000000        138.83332999999999        86.162160000000000        3892.2649999999999     
          19   222.55849000000001        139.20376999999999        74.716980000000007        4214.9989999999998     
          19   221.03923000000000        138.95645999999999        77.370170000000002        4305.2650000000003     
          19   221.27287000000001        138.61165000000000        76.904349999999994        4395.2650000000003     
          19   221.64820000000000        138.83492000000001        73.868849999999995        4485.2650000000003     
          19   221.07155000000000        138.15938000000000        77.962729999999993        4575.2489999999998     
          19   221.23553999999999        137.67058000000000        77.652889999999999        4665.2650000000003     
          19   221.53424000000001        138.19282000000001        77.576470000000000        4755.2650000000003     
          19   221.14739000000000        136.59434999999999        80.973910000000004        4845.2650000000003     
          19   221.52722000000000        137.73764000000000        78.416669999999996        4935.2650000000003     
          19   221.84335999999999        136.91620000000000        83.124089999999995        5025.2650000000003     
          19   218.86156000000000        139.13050000000001        65.702129999999997        5298.9989999999998     
          19   215.57703000000001        139.77905999999999        75.468750000000000        5389.2650000000003     
          19   221.29639000000000        137.90082000000001        79.377049999999997        5479.2809999999999     
          19   216.75203999999999        140.59496999999999        78.489800000000002        5569.2809999999999     
          19   207.07751999999999        149.42385999999999        85.737930000000006        5659.2809999999999     
          19   203.35433000000000        147.54551000000001        81.732280000000003        5749.2809999999999     
          19   204.32157000000001        146.03638000000001        78.047240000000002        5839.2809999999999     
          19   198.51697999999999        135.04733999999999        74.848920000000007        5929.2809999999999     
          19   197.53187000000000        132.59236000000001        74.048779999999994        6019.2809999999999     
          19   197.95755000000000        127.73305999999999        84.000000000000000        6109.2650000000003     
          19   201.00737000000001        118.20094000000000        75.719300000000004        6288.9989999999998     
          19   201.09026000000000        115.80051000000000        73.538460000000001        6379.2650000000003     
          19   202.32328000000001        113.23213000000000        60.000000000000000        6469.2650000000003     
          19   202.62368000000001        114.58316000000001        48.000000000000000        6559.2650000000003     
          19   201.69658999999999        117.36948000000000        68.888890000000004        6649.2650000000003     
          19   201.30883000000000        117.94831000000001        77.610389999999995        6739.2650000000003     
          19   201.45443000000000        117.24771000000000        80.657139999999998        6829.2489999999998     
          19   200.90000000000001        116.51000000000001        84.000000000000000        6919.2650000000003     
          19   200.13917000000001        118.12250000000000        84.000000000000000        7009.2650000000003     
          19   200.51519999999999        116.63475000000000        85.474860000000007        7099.2650000000003     
          19   200.68653000000000        115.34475000000000        84.000000000000000        7247.9989999999998     
          19   200.53593000000001        115.83440000000000        86.571430000000007        7338.2650000000003     
          19   200.01264000000000        116.09493999999999        89.425290000000004        7428.2650000000003     
          19   201.36510000000001        115.60280000000000        87.180000000000007        7518.2650000000003     
          19   202.27589000000000        114.66542000000000        88.598129999999998        7608.2650000000003     
          19   207.20977999999999        115.17269000000000        84.766520000000000        7698.2650000000003     
          19   202.48158000000001        114.82211000000000        86.732669999999999        7788.2650000000003     
          19   200.38531000000000        115.80373000000000        90.237290000000002        7878.2489999999998     
          19   201.82619000000000        115.54571000000000        85.619050000000001        7968.2650000000003     
          19   206.19843000000000        116.35214999999999        89.075530000000001        8058.2650000000003     
          19   204.92508000000001        115.33016000000001        88.968750000000000        8253.9989999999998     
          19   201.51882000000001        115.20791000000000        91.527270000000001        8344.2649999999994     
          19   201.96218999999999        115.72906000000000        90.312500000000000        8434.2489999999998     
          19   202.64417000000000        115.70383000000000        89.947829999999996        8524.2649999999994     
          19   205.02735999999999        113.82384000000000        87.903999999999996        8614.2649999999994     
          19   206.89250000000001        114.66750000000000        88.682429999999997        8704.2649999999994     
          19   207.31501000000000        113.52266000000000        87.950919999999996        8794.2649999999994     
          19   205.94014000000001        116.37891999999999        90.709680000000006        8884.2649999999994     
          19   201.00711000000001        115.67110000000000        94.126249999999999        8974.2649999999994     
          19   200.84833000000000        115.08542000000000        91.035709999999995        9064.2649999999994     
          19   206.76572999999999        113.48751000000000        77.971829999999997        9273.0000000000000     
          19   206.31510000000000        114.57062999999999        90.125870000000006        9363.2659999999996     
          19   201.87362999999999        114.65934000000000        96.000000000000000        9453.2659999999996     
          19   201.12583000000001        115.16764000000001        91.250000000000000        9543.2659999999996     
          19   200.91000000000000        115.06999999999999        96.000000000000000        9633.2659999999996     
          19   202.14241000000001        114.86691999999999        96.000000000000000        9723.2659999999996     
          19   206.37585000000001        114.06819000000000        90.519859999999994        9813.2500000000000     
          19   206.03620000000001        115.14794999999999        93.151340000000005        9903.2659999999996     
          19   206.69405000000000        115.78073999999999        92.037210000000002        9993.2659999999996     
          19   204.69221999999999        113.91889000000000        94.761899999999997        10083.250000000000     
          20   198.36805000000001        98.323899999999995        64.519480000000001        0.0000000000000000     
          20   197.80474000000001        95.947850000000003        64.533330000000007        90.265000000000001     
          20   197.76806999999999        97.213920000000002        67.093919999999997        180.26499999999999     
          20   197.91907000000000        94.962850000000003        59.034059999999997        270.25000000000000     
          20   196.63970000000000        94.903610000000000        56.842109999999998        360.26499999999999     
          20   197.13292000000001        92.453749999999999        66.187500000000000        512.00000000000000     
          20   195.74163999999999        92.002009999999999        67.320750000000004        602.26599999999996     
          20   195.47483000000000        90.490520000000004        70.034480000000002        692.26599999999996     
          20   194.94811000000001        89.651700000000005        73.811319999999995        782.26599999999996     
          20   195.40647000000001        90.315749999999994        77.507249999999999        872.26599999999996     
          20   195.40736000000001        89.397919999999999        67.968000000000004        1049.9990000000000     
          20   196.59613999999999        89.043859999999995        72.000000000000000        1140.2650000000001     
          20   195.50906000000001        90.386470000000003        64.489210000000000        1230.2650000000001     
          20   195.09511000000001        89.817499999999995        66.068179999999998        1320.2650000000001     
          20   195.28145000000001        89.854190000000003        66.569829999999996        1410.2650000000001     
          20   196.18969999999999        89.315759999999997        66.690910000000002        1500.2650000000001     
          20   195.98227000000000        89.325569999999999        67.295450000000002        1590.2650000000001     
          20   194.71548000000001        88.585160000000002        76.548389999999998        1680.2490000000000     
          20   196.13237000000001        89.257869999999997        65.700000000000003        1770.2650000000001     
          20   195.01366999999999        89.143619999999999        66.010970000000000        1860.2650000000001     
          20   195.34000000000000        88.939999999999998        55.216220000000000        2023.0000000000000     
          20   193.65170000000001        88.319789999999998        60.000000000000000        2113.2660000000001     
          20   195.62073000000001        90.172640000000001        62.487050000000004        2203.2660000000001     
          20   194.54599999999999        89.415369999999996        65.431579999999997        2293.2660000000001     
          20   195.37306000000001        90.488939999999999        66.494119999999995        2383.2660000000001     
          20   195.47021000000001        90.227519999999998        66.893619999999999        2473.2660000000001     
          20   194.86667000000000        90.739699999999999        72.000000000000000        2563.2500000000000     
          20   195.42726999999999        90.510649999999998        72.000000000000000        2653.2660000000001     
          20   195.50976000000000        90.103809999999996        72.000000000000000        2743.2660000000001     
          20   195.74006000000000        89.656250000000000        73.595169999999996        2833.2660000000001     
          20   196.84871000000001        89.940470000000005        66.705879999999993        3081.9989999999998     
          20   195.58199999999999        91.359170000000006        68.400000000000006        3172.2649999999999     
          20   193.85040000000001        91.887280000000004        71.760000000000005        3262.2649999999999     
          20   194.32227000000000        90.334919999999997        71.484380000000002        3352.2649999999999     
          20   194.21015000000000        90.018150000000006        72.000000000000000        3442.2649999999999     
          20   193.83709999999999        89.936809999999994        74.782610000000005        3532.2649999999999     
          20   194.54409999999999        89.179490000000001        76.717950000000002        3622.2489999999998     
          20   199.30949000000001        89.189030000000002        77.485709999999997        3712.2649999999999     
          20   195.39626999999999        89.003140000000002        78.882350000000002        3802.2649999999999     
          20   194.91311999999999        91.192989999999995        67.558440000000004        3892.2649999999999     
          20   197.69731999999999        90.433409999999995        60.000000000000000        4214.9989999999998     
          20   200.74673000000001        93.907169999999994        59.580950000000001        4305.2650000000003     
          20   208.73470000000000        101.46365000000000        61.982610000000001        4395.2650000000003     
          20   211.02869999999999        102.09773000000000        64.535120000000006        4485.2650000000003     
          20   207.45267999999999        97.258859999999999        60.000000000000000        4575.2489999999998     
          20   208.36644000000001        99.225219999999993        65.166100000000000        4665.2650000000003     
          20   212.95606000000001        103.93243000000000        65.833849999999998        4755.2650000000003     
          20   210.58524000000000        99.478930000000005        66.118309999999994        4845.2650000000003     
          20   206.28835000000001        93.178970000000007        63.835050000000003        4935.2650000000003     
          20   205.80372000000000        92.672849999999997        64.905109999999993        5025.2650000000003     
          20   216.28112999999999        113.03404999999999        57.723080000000003        5298.9989999999998     
          20   216.25340000000000        117.62092000000000        70.930689999999998        5389.2650000000003     
          20   217.05653000000001        119.97123000000001        72.000000000000000        5479.2809999999999     
          20   217.53992000000000        120.65442000000000        73.255809999999997        5569.2809999999999     
          20   212.54357999999999        112.33199999999999        69.473680000000002        5659.2809999999999     
          20   209.87513000000001        104.26142000000000        68.707960000000000        5749.2809999999999     
          20   210.59049999999999        104.88220000000000        69.358490000000003        5839.2809999999999     
          20   214.11216999999999        113.32134000000001        73.681529999999995        5929.2809999999999     
          20   219.16695999999999        119.53176000000001        76.117649999999998        6019.2809999999999     
          20   216.08000000000001        113.46666999999999        84.000000000000000        6109.2650000000003     
          20   217.78522000000001        108.33875999999999        72.000000000000000        6288.9989999999998     
          20   217.03807000000000        121.21343000000000        77.101450000000000        6379.2650000000003     
          20   212.83183000000000        115.86691999999999        63.230770000000000        6469.2650000000003     
          20   210.49940000000001        103.09925000000000        73.172929999999994        6559.2650000000003     
          20   206.67617999999999        93.439549999999997        61.483150000000002        6649.2650000000003     
          20   205.51612000000000        91.734830000000002        62.081629999999997        6739.2650000000003     
          20   208.96119999999999        90.926969999999997        60.068570000000001        6829.2489999999998     
          20   205.87152000000000        92.034859999999995        63.485709999999997        6919.2650000000003     
          20   211.43553000000000        101.73377000000001        65.052629999999994        7009.2650000000003     
          20   216.58806000000001        112.03085000000000        66.567160000000001        7099.2650000000003     
          20   222.03949000000000        129.35242000000000        76.449439999999996        7247.9989999999998     
          20   232.05412999999999        133.80187000000001        77.560000000000002        7338.2650000000003     
          20   241.52462000000000        130.30831000000001        78.461539999999999        7428.2650000000003     
          20   241.91856999999999        129.93283000000000        78.656599999999997        7518.2650000000003     
          20   242.76899000000000        129.88934000000000        79.191640000000007        7608.2650000000003     
          20   243.10352000000000        127.59223000000000        78.617940000000004        7698.2650000000003     
          20   249.94854000000001        125.80000000000000        83.414630000000002        7788.2650000000003     
          20   248.61465999999999        121.90740000000000        81.945210000000003        7878.2489999999998     
          20   252.48517000000001        113.18635999999999        78.976079999999996        7968.2650000000003     
          20   251.50111000000001        102.01770000000000        75.373270000000005        8058.2650000000003     
          20   260.21143000000001        90.414289999999994        75.938220000000001        8253.9989999999998     
          20   257.70089000000002        92.065870000000004        77.386669999999995        8344.2649999999994     
          20   258.35075000000001        91.253870000000006        77.094340000000003        8434.2489999999998     
          20   266.66613999999998        82.357460000000003        76.578950000000006        8524.2649999999994     
          20   275.44416999999999        76.910989999999998        81.894040000000004        8614.2649999999994     
          20   278.77188000000001        74.487939999999995        78.412499999999994        8704.2649999999994     
          20   280.28294000000000        71.512150000000005        79.472390000000004        8794.2649999999994     
          20   277.10090000000002        77.512919999999994        79.483149999999995        8884.2649999999994     
          20   277.50346000000002        76.258039999999994        81.308409999999995        8974.2649999999994     
          20   280.90332999999998        70.913330000000002        80.054050000000004        9064.2649999999994     
          20   288.51069000000001        52.756900000000002        71.586209999999994        9273.0000000000000     
          20   287.02749999999997        50.136780000000002        81.605770000000007        9363.2659999999996     
          20   292.11282999999997        57.023380000000003        83.798990000000003        9453.2659999999996     
          20   291.72791999999998        60.805230000000002        87.507689999999997        9543.2659999999996     
          20   288.32639000000000        60.580500000000001        87.025210000000001        9633.2659999999996     
          20   276.12698999999998        63.561239999999998        79.783130000000000        9723.2659999999996     
          20   274.30973000000000        55.868029999999997        78.702129999999997        9813.2500000000000     
          20   269.97953000000001        55.375230000000002        84.802329999999998        9903.2659999999996     
          20   265.71211000000000        54.895490000000002        92.619720000000001        9993.2659999999996     
          20   261.00571000000002        51.737139999999997        101.18919000000000        10083.250000000000     
          21   279.32154000000003        132.92677000000000        82.246150000000000        0.0000000000000000     
          21   278.90490999999997        132.27567999999999        85.881919999999994        90.265000000000001     
          21   285.19013999999999        137.90530000000001        99.582729999999998        180.26499999999999     
          21   285.86966000000001        143.30483000000001        96.000000000000000        270.25000000000000     
          21   284.79095999999998        142.51033000000001        95.316310000000001        360.26499999999999     
          21   291.37272000000002        146.76667000000000        104.51852000000000        512.00000000000000     
          21   283.28075999999999        156.04300000000001        106.68076000000001        602.26599999999996     
          21   279.13252999999997        155.85759999999999        108.00000000000000        692.26599999999996     
          21   279.41189000000003        155.60855000000001        110.33454999999999        782.26599999999996     
          21   279.35525999999999        154.44255999999999        113.51658999999999        872.26599999999996     
          21   278.17471000000000        154.60195999999999        108.00000000000000        1049.9990000000000     
          21   281.65364000000000        154.15249000000000        112.91954000000000        1140.2650000000001     
          21   279.15278999999998        155.39624000000001        101.66497000000000        1230.2650000000001     
          21   279.97960999999998        155.64748000000000        102.25574000000000        1320.2650000000001     
          21   281.47620000000001        155.57718000000000        108.00000000000000        1410.2650000000001     
          21   279.96472000000000        154.98630000000000        108.00000000000000        1500.2650000000001     
          21   279.48000000000002        155.11199999999999        112.54053999999999        1590.2650000000001     
          21   283.27769000000001        154.87993000000000        114.79720000000000        1680.2490000000000     
          21   280.38641000000001        155.27325999999999        103.75691000000000        1770.2650000000001     
          21   276.79734000000002        151.30284000000000        100.67890000000000        1860.2650000000001     
          21   279.16428000000002        146.19750999999999        90.910510000000002        2023.0000000000000     
          21   274.64139999999998        148.75078999999999        94.845479999999995        2113.2660000000001     
          21   282.27740000000000        156.22964999999999        102.39648000000000        2203.2660000000001     
          21   288.79626000000002        162.28200000000001        109.33043000000001        2293.2660000000001     
          21   300.44000000000000        172.46352999999999        114.60504000000000        2383.2660000000001     
          21   302.19682999999998        173.09079000000000        120.00000000000000        2473.2660000000001     
          21   303.20839000000001        174.66313000000000        118.12500000000000        2563.2500000000000     
          21   308.72118000000000        174.66434000000001        120.00000000000000        2653.2660000000001     
          21   309.64350000000002        174.87048999999999        120.00000000000000        2743.2660000000001     
          21   309.23833999999999        173.35902999999999        116.93792999999999        2833.2660000000001     
          21   310.35867000000002        174.11842999999999        118.26506000000001        3081.9989999999998     
          21   314.83449000000002        180.52333999999999        117.65944000000000        3172.2649999999999     
          21   313.78264999999999        182.56479999999999        120.00000000000000        3262.2649999999999     
          21   308.62903999999997        174.09169000000000        120.00000000000000        3352.2649999999999     
          21   305.01114000000001        173.48785000000001        123.08861000000000        3442.2649999999999     
          21   302.44571000000002        171.28000000000000        123.70656000000000        3532.2649999999999     
          21   307.54494000000000        173.79228000000001        125.69620000000000        3622.2489999999998     
          21   313.53192000000001        176.50774000000001        127.93151000000000        3712.2649999999999     
          21   312.21273000000002        176.14241999999999        132.00000000000000        3802.2649999999999     
          21   303.04423000000003        173.01768999999999        117.40385000000001        3892.2649999999999     
          21   278.04525999999998        157.35516000000001        97.452629999999999        4214.9989999999998     
          21   277.44837000000001        158.18217000000001        99.162790000000001        4305.2650000000003     
          21   277.56475000000000        158.32300000000001        99.599999999999994        4395.2650000000003     
          21   277.90926999999999        158.76514000000000        103.10615000000000        4485.2650000000003     
          21   280.26695999999998        161.88075000000001        104.34783000000000        4575.2489999999998     
          21   274.59915999999998        165.47873999999999        103.57362999999999        4665.2650000000003     
          21   263.10408000000001        169.08512999999999        99.710530000000006        4755.2650000000003     
          21   260.69364000000002        168.96459999999999        102.72803000000000        4845.2650000000003     
          21   260.94135999999997        170.14975000000001        103.82716000000001        4935.2650000000003     
          21   258.38407000000001        170.98210000000000        100.56287000000000        5025.2650000000003     
          21   260.55399999999997        172.45894999999999        93.663160000000005        5298.9989999999998     
          21   258.19515000000001        178.15308999999999        105.71134000000001        5389.2650000000003     
          21   259.96951999999999        179.93871999999999        108.00000000000000        5479.2809999999999     
          21   258.43659000000002        176.26294999999999        104.72727000000000        5569.2809999999999     
          21   266.76051000000001        168.25513000000001        108.00000000000000        5659.2809999999999     
          21   281.38589000000002        165.20947000000001        112.55072000000000        5749.2809999999999     
          21   291.64188999999999        163.99492000000001        120.00000000000000        5839.2809999999999     
          21   293.88319000000001        169.23887999999999        114.35857000000000        5929.2809999999999     
          21   288.16874000000001        164.62305000000001        115.15232000000000        6019.2809999999999     
          21   284.35732999999999        163.93467000000001        132.00000000000000        6109.2650000000003     
          21   277.32114000000001        154.68104000000000        108.90994999999999        6288.9989999999998     
          21   274.60687000000001        150.84854999999999        106.40964000000000        6379.2650000000003     
          21   272.56605999999999        149.48362000000000        91.100239999999999        6469.2650000000003     
          21   273.20195000000001        149.16818000000001        91.396230000000003        6559.2650000000003     
          21   276.13909999999998        153.88875999999999        95.683380000000000        6649.2650000000003     
          21   276.19898999999998        156.90671000000000        99.509029999999996        6739.2650000000003     
          21   278.22334000000001        158.38616999999999        100.66880999999999        6829.2489999999998     
          21   279.58175999999997        161.88516000000001        103.94504999999999        6919.2650000000003     
          21   285.68855000000002        164.28000000000000        107.56561000000001        7009.2650000000003     
          21   295.33809000000002        169.11417000000000        110.47235999999999        7099.2650000000003     
          21   303.37651000000000        175.75586999999999        116.28570999999999        7247.9989999999998     
          21   302.71481000000000        176.48086000000001        115.25926000000000        7338.2650000000003     
          21   302.18356000000000        177.05260000000001        120.00000000000000        7428.2650000000003     
          21   302.60307999999998        177.50891999999999        120.00000000000000        7518.2650000000003     
          21   306.26807000000002        175.61901000000000        117.46584000000000        7608.2650000000003     
          21   304.55709000000002        178.24133000000000        117.52727000000000        7698.2650000000003     
          21   303.77359000000001        179.66913000000000        120.00000000000000        7788.2650000000003     
          21   302.08118999999999        181.33663000000001        120.00000000000000        7878.2489999999998     
          21   302.54942999999997        180.80667000000000        120.00000000000000        7968.2650000000003     
          21   303.31054999999998        180.69011000000000        120.00000000000000        8058.2650000000003     
          21   304.31267000000003        178.12621999999999        120.00000000000000        8253.9989999999998     
          21   304.30846000000003        178.17153999999999        120.00000000000000        8344.2649999999994     
          21   305.25617000000000        177.87133000000000        120.00000000000000        8434.2489999999998     
          21   305.36854000000000        177.84426999999999        120.00000000000000        8524.2649999999994     
          21   303.08659000000000        176.86870999999999        120.00000000000000        8614.2649999999994     
          21   306.80707999999998        177.18375000000000        120.00000000000000        8704.2649999999994     
          22   85.982020000000006        305.97505000000001        119.93939000000000        0.0000000000000000     
          22   74.036100000000005        307.83999999999997        116.34146000000000        90.265000000000001     
          22   75.329490000000007        309.79660999999999        120.00000000000000        180.26499999999999     
          22   91.089650000000006        303.56975999999997        120.84706000000000        270.25000000000000     
          22   88.708290000000005        305.35435999999999        118.51282000000000        360.26499999999999     
          22   77.431749999999994        307.45150000000001        116.40000000000001        512.00000000000000     
          22   88.404799999999994        304.61477000000002        125.80645000000000        602.26599999999996     
          22   88.017269999999996        304.68858999999998        123.63048000000001        692.26599999999996     
          22   76.022430000000000        305.93970999999999        125.70874000000001        782.26599999999996     
          22   77.594290000000001        307.31142999999997        125.01099000000001        872.26599999999996     
          22   87.226810000000000        304.17836999999997        125.59999999999999        1049.9990000000000     
          22   78.194820000000007        304.96024000000000        120.57831000000000        1140.2650000000001     
          22   77.854770000000002        306.70823999999999        113.01961000000000        1230.2650000000001     
          22   87.971199999999996        304.85039999999998        114.59999999999999        1320.2650000000001     
          22   90.940309999999997        303.39999999999998        120.00000000000000        1410.2650000000001     
          22   83.121629999999996        305.50673000000000        117.55101999999999        1500.2650000000001     
          22   78.575490000000002        305.56788999999998        120.00000000000000        1590.2650000000001     
          22   77.517179999999996        306.44706000000002        120.00000000000000        1680.2490000000000     
          22   90.778970000000001        303.53109000000001        105.94286000000000        1770.2650000000001     
          22   85.311430000000001        304.92228999999998        108.00000000000000        1860.2650000000001     
          22   77.952370000000002        307.56196999999997        106.40461999999999        2023.0000000000000     
          22   76.512110000000007        305.80500000000001        108.00000000000000        2113.2660000000001     
          22   77.872090000000000        308.08953000000002        108.00000000000000        2203.2660000000001     
          22   81.904089999999997        305.97757999999999        114.24160999999999        2293.2660000000001     
          22   89.763869999999997        303.74202000000002        114.85714000000000        2383.2660000000001     
          22   91.628600000000006        302.80522999999999        110.41121000000000        2473.2660000000001     
          22   77.222840000000005        306.96656000000002        114.68852000000000        2563.2500000000000     
          22   78.241079999999997        307.22730999999999        116.12903000000000        2653.2660000000001     
          22   88.607749999999996        304.93441000000001        115.29412000000001        2743.2660000000001     
          22   94.978859999999997        301.65550999999999        107.81749000000001        2833.2660000000001     
          22   79.905770000000004        306.31731000000002        108.00000000000000        3081.9989999999998     
          22   78.124730000000000        308.57562000000001        113.89349000000000        3172.2649999999999     
          22   76.817830000000001        308.47064000000000        114.62069000000000        3262.2649999999999     
          22   77.196560000000005        306.79066000000000        116.65573999999999        3352.2649999999999     
          22   76.548310000000001        307.90775000000002        116.19718000000000        3442.2649999999999     
          22   76.833659999999995        306.84732000000002        120.00000000000000        3532.2649999999999     
          22   76.785880000000006        308.04676000000001        124.23529000000001        3622.2489999999998     
          22   78.625000000000000        306.93966999999998        123.20000000000000        3712.2649999999999     
          22   78.895380000000003        308.09931999999998        124.61538000000000        3802.2649999999999     
          22   79.172550000000001        308.55020000000002        109.65101000000000        3892.2649999999999     
          22   79.764210000000006        307.64526000000001        102.56842000000000        4214.9989999999998     
          22   91.023290000000003        303.71573000000001        100.64000000000000        4305.2650000000003     
          22   90.292330000000007        303.01767000000001        104.70000000000000        4395.2650000000003     
          22   79.995249999999999        305.62941000000001        108.50847000000000        4485.2650000000003     
          22   88.245000000000005        304.22221999999999        108.00000000000000        4575.2489999999998     
          22   88.844179999999994        303.16806000000003        114.08955000000000        4665.2650000000003     
          22   82.922690000000003        301.69941999999998        105.23077000000001        4755.2650000000003     
          22   83.475610000000003        298.36439000000001        104.48779999999999        4845.2650000000003     
          22   83.161900000000003        298.79790000000003        109.48571000000000        4935.2650000000003     
          22   83.734420000000000        297.31583000000001        103.24034000000000        5025.2650000000003     
          22   93.633020000000002        302.11239999999998        90.826669999999993        5298.9989999999998     
          22   87.016720000000007        304.41901999999999        115.37705000000000        5389.2650000000003     
          22   93.918139999999994        301.47554000000002        100.19814000000000        5479.2809999999999     
          22   96.020610000000005        301.42106000000001        94.090909999999994        5569.2809999999999     
          22   93.855580000000003        301.61221000000000        98.336280000000002        5659.2809999999999     
          22   88.172120000000007        302.45818000000003        118.18182000000000        5749.2809999999999     
          22   87.917349999999999        307.06434000000002        120.00000000000000        5839.2809999999999     
          22   76.867500000000007        308.55687000000000        120.00000000000000        5929.2809999999999     
          22   77.499319999999997        307.17525000000001        115.32203000000000        6019.2809999999999     
          22   78.563329999999993        305.39389000000000        108.00000000000000        6109.2650000000003     
          23   52.046669999999999        262.41809999999998        72.000000000000000        602.26599999999996     
          23   52.170000000000002        260.59683999999999        71.684209999999993        692.26599999999996     
          23   52.315759999999997        260.90606000000002        72.000000000000000        782.26599999999996     
          23   51.790979999999998        263.03390000000002        67.902439999999999        872.26599999999996     
          23   54.138770000000001        260.67185000000001        68.148150000000001        1049.9990000000000     
          23   65.305000000000007        256.01431000000002        77.416669999999996        1140.2650000000001     
          23   67.952759999999998        254.72407000000001        66.841629999999995        1230.2650000000001     
          23   66.941090000000003        255.23641000000001        69.750000000000000        1320.2650000000001     
          23   65.970079999999996        256.55982999999998        69.818179999999998        1410.2650000000001     
          23   66.440389999999994        257.43293999999997        68.470590000000001        1500.2650000000001     
          23   62.907960000000003        258.06108000000000        72.000000000000000        1590.2650000000001     
          23   66.094629999999995        257.73658999999998        72.000000000000000        1680.2490000000000     
          23   67.302999999999997        258.88529999999997        62.399999999999999        1770.2650000000001     
          23   65.768770000000004        256.65836000000002        66.821920000000006        1860.2650000000001     
          23   70.599999999999994        250.47000000000000        72.000000000000000        2023.0000000000000     
          23   68.433909999999997        250.35809000000000        76.173910000000006        2113.2660000000001     
          23   66.222549999999998        254.52522999999999        67.973150000000004        2203.2660000000001     
          23   65.778400000000005        256.44797999999997        65.794680000000000        2293.2660000000001     
          23   66.906210000000002        257.11171999999999        68.000000000000000        2383.2660000000001     
          23   66.009150000000005        254.82388000000000        72.279070000000004        2473.2660000000001     
          23   62.291559999999997        256.98061999999999        73.333330000000004        2563.2500000000000     
          23   61.024610000000003        259.15598000000000        76.941180000000003        2653.2660000000001     
          23   58.843490000000003        259.90379999999999        79.062500000000000        2743.2660000000001     
          23   58.864420000000003        257.99326000000002        82.046509999999998        2833.2660000000001     
          23   62.421180000000000        258.43412000000001        72.000000000000000        3081.9989999999998     
          23   65.644430000000000        257.99295999999998        67.095650000000006        3172.2649999999999     
          23   69.326650000000001        252.99209999999999        83.818569999999994        3262.2649999999999     
          23   70.741789999999995        250.60045000000000        89.283580000000001        3352.2649999999999     
          23   70.452479999999994        250.37115000000000        89.163640000000001        3442.2649999999999     
          23   64.315269999999998        254.46203000000000        80.879429999999999        3532.2649999999999     
          23   56.509090000000000        258.34408999999999        84.000000000000000        3622.2489999999998     
          23   58.722980000000000        259.13454999999999        81.223140000000001        3712.2649999999999     
          23   58.702809999999999        258.96530999999999        86.062500000000000        3802.2649999999999     
          23   57.388629999999999        261.37968000000001        67.517399999999995        3892.2649999999999     
          23   56.584000000000003        262.66399999999999        65.513509999999997        4214.9989999999998     
          23   56.393099999999997        259.64643999999998        65.103449999999995        4305.2650000000003     
          23   56.391570000000002        259.36554000000001        64.771079999999998        4395.2650000000003     
          23   56.920540000000003        257.97588999999999        66.857140000000001        4485.2650000000003     
          23   57.495980000000003        258.87880999999999        58.957819999999998        4575.2489999999998     
          23   56.580629999999999        258.30110999999999        66.761899999999997        4665.2650000000003     
          23   57.310820000000000        258.17729000000003        66.635289999999998        4755.2650000000003     
          23   56.076760000000000        256.30117999999999        72.000000000000000        4845.2650000000003     
          23   56.533900000000003        257.82965000000002        66.978719999999996        4935.2650000000003     
          23   56.456989999999998        257.32526000000001        66.857140000000001        5025.2650000000003     
          23   56.679380000000002        257.08062000000001        60.000000000000000        5298.9989999999998     
          23   55.834519999999998        257.56054999999998        72.000000000000000        5389.2650000000003     
          23   55.887810000000002        257.63080000000002        64.877009999999999        5479.2809999999999     
          23   56.088979999999999        258.30531000000002        72.000000000000000        5569.2809999999999     
          23   56.046650000000000        259.99542000000002        72.116129999999998        5659.2809999999999     
          23   57.032859999999999        260.93369000000001        77.214290000000005        5749.2809999999999     
          23   56.854849999999999        260.83911999999998        76.411760000000001        5839.2809999999999     
          23   55.713220000000000        258.94983000000002        72.000000000000000        5929.2809999999999     
          23   56.524270000000001        260.69432999999998        74.743899999999996        6019.2809999999999     
          23   55.805500000000002        257.72367000000003        84.000000000000000        6109.2650000000003     
          23   56.053629999999998        259.78384999999997        78.311109999999999        6288.9989999999998     
          23   56.218710000000002        259.68144000000001        74.676259999999999        6379.2650000000003     
          23   56.424999999999997        258.91631000000001        67.785709999999995        6469.2650000000003     
          23   57.369889999999998        258.88065000000000        72.000000000000000        6559.2650000000003     
          23   56.002339999999997        257.55241000000001        64.992699999999999        6649.2650000000003     
          23   56.014350000000000        257.79874000000001        61.291480000000000        6739.2650000000003     
          23   56.968960000000003        257.12239000000000        66.716419999999999        6829.2489999999998     
          23   56.641199999999998        256.60169000000002        67.662649999999999        6919.2650000000003     
          23   56.979999999999997        256.36291000000000        67.527270000000001        7009.2650000000003     
          23   56.467689999999997        256.45744000000002        68.461539999999999        7099.2650000000003     
          23   56.023099999999999        255.91240999999999        72.000000000000000        7247.9989999999998     
          23   56.116669999999999        255.85499999999999        72.000000000000000        7338.2650000000003     
          23   55.905239999999999        256.09285999999997        72.000000000000000        7428.2650000000003     
          23   56.240000000000002        256.57087000000001        72.000000000000000        7518.2650000000003     
          23   56.171480000000003        256.16332999999997        72.000000000000000        7608.2650000000003     
          23   56.927759999999999        256.10964999999999        66.917649999999995        7698.2650000000003     
          23   57.634619999999998        256.18230999999997        69.692310000000006        7788.2650000000003     
          23   62.256990000000002        258.61563000000001        78.466020000000000        7878.2489999999998     
          23   62.329430000000002        258.16780999999997        77.252529999999993        7968.2650000000003     
          23   57.391109999999998        256.97528000000000        68.500000000000000        8058.2650000000003     
          23   56.571050000000000        256.41000000000003        72.000000000000000        8253.9989999999998     
          23   48.901670000000003        253.89901000000000        62.093750000000000        8344.2649999999994     
          23   47.890479999999997        253.38312999999999        65.855419999999995        8434.2489999999998     
          23   48.406669999999998        253.75000000000000        65.945949999999996        8524.2649999999994     
          23   46.628709999999998        253.38906000000000        64.941180000000003        8614.2649999999994     
          23   45.988190000000003        252.76409000000001        65.543859999999995        8704.2649999999994     
          23   45.704850000000000        252.96178000000000        66.177509999999998        8794.2649999999994     
          23   45.477440000000001        253.18655999999999        67.391999999999996        8884.2649999999994     
          23   46.821820000000002        254.18823000000000        68.095690000000005        8974.2649999999994     
          23   45.989629999999998        255.17210000000000        69.234570000000005        9064.2649999999994     
          23   46.362369999999999        252.40029999999999        54.933329999999998        9273.0000000000000     
          23   46.637619999999998        251.66166999999999        68.714290000000005        9363.2659999999996     
          23   46.519880000000001        251.79152999999999        67.552940000000007        9453.2659999999996     
          23   45.861609999999999        252.73527999999999        68.049689999999998        9543.2659999999996     
          23   44.189770000000003        249.03943000000001        64.363640000000004        9633.2659999999996     
          23   42.709310000000002        241.33250000000001        63.666670000000003        9723.2659999999996     
          23   40.718969999999999        235.58564000000001        60.000000000000000        9813.2500000000000     
          23   40.346319999999999        235.26015000000001        60.882350000000002        9903.2659999999996     
          23   37.892350000000000        232.94765000000001        63.176470000000002        9993.2659999999996     
          23   38.887000000000000        233.45150000000001        60.000000000000000        10083.250000000000     
          24   132.93436000000000        39.978969999999997        48.000000000000000        512.00000000000000     
          24   132.65153000000001        46.794119999999999        48.000000000000000        602.26599999999996     
          24   133.94000000000000        47.902239999999999        48.000000000000000        692.26599999999996     
          24   131.57395000000000        40.232630000000000        48.000000000000000        782.26599999999996     
          24   132.02933999999999        36.084099999999999        50.950820000000000        872.26599999999996     
          24   132.06154000000001        34.984920000000002        40.307690000000001        1049.9990000000000     
          24   133.60364000000001        33.703640000000000        36.000000000000000        1140.2650000000001     
          24   132.13055000000000        38.928559999999997        30.452050000000000        1230.2650000000001     
          24   131.73294000000001        34.472099999999998        33.776220000000002        1320.2650000000001     
          24   131.91434000000001        34.951920000000001        39.030299999999997        1410.2650000000001     
          24   134.33006000000000        44.045600000000000        33.831330000000001        1500.2650000000001     
          24   134.37970999999999        42.201450000000001        39.826090000000001        1590.2650000000001     
          24   132.31905000000000        34.460900000000002        43.333329999999997        1680.2490000000000     
          24   133.53636000000000        34.458590000000001        30.545449999999999        1770.2650000000001     
          24   132.10057000000000        33.997709999999998        36.000000000000000        1860.2650000000001     
          24   137.30000000000001        49.283999999999999        24.000000000000000        2023.0000000000000     
          24   136.09318999999999        48.989030000000000        25.166670000000000        2113.2660000000001     
          24   137.88506000000001        48.991360000000000        29.532470000000000        2203.2660000000001     
          24   139.50968000000000        53.646059999999999        32.489359999999998        2293.2660000000001     
          24   144.15808000000001        60.690140000000000        37.863010000000003        2383.2660000000001     
          24   141.18346000000000        72.235380000000006        45.000000000000000        2473.2660000000001     
          24   138.47651999999999        75.998000000000005        48.417389999999997        2563.2500000000000     
          24   138.81852000000001        75.580489999999998        48.000000000000000        2653.2660000000001     
          24   139.37461999999999        75.094089999999994        52.903230000000001        2743.2660000000001     
          24   147.44410999999999        85.974549999999994        57.244019999999999        2833.2660000000001     
          24   157.49732000000000        105.96995000000000        54.031579999999998        3081.9989999999998     
          24   167.35908000000001        108.42276000000000        59.758620000000001        3172.2649999999999     
          24   173.91591000000000        103.18624000000000        61.935479999999998        3262.2649999999999     
          24   184.72630000000001        97.226370000000003        66.410960000000003        3352.2649999999999     
          24   193.04581999999999        89.661090000000002        84.000000000000000        3442.2649999999999     
          24   188.62169000000000        89.508679999999998        75.619050000000001        3532.2649999999999     
          24   189.12286000000000        89.876959999999997        79.392859999999999        3622.2489999999998     
          24   190.13710000000000        88.253039999999999        82.086960000000005        3712.2649999999999     
          24   183.27332999999999        84.984889999999993        91.377780000000001        3802.2649999999999     
          24   182.80023000000000        84.550780000000003        80.484380000000002        3892.2649999999999     
          24   182.13140999999999        83.746240000000000        72.423530000000000        4214.9989999999998     
          24   180.76555999999999        84.396540000000002        74.518519999999995        4305.2650000000003     
          24   180.48222000000001        82.864440000000002        68.612610000000004        4395.2650000000003     
          24   178.41762000000000        78.548670000000001        69.650350000000003        4485.2650000000003     
          24   177.96583999999999        77.691689999999994        68.359549999999999        4575.2489999999998     
          24   178.28355999999999        77.712540000000004        72.000000000000000        4665.2650000000003     
          24   178.39481000000001        69.916300000000007        72.711110000000005        4755.2650000000003     
          24   178.21471000000000        60.499890000000001        70.158730000000006        4845.2650000000003     
          24   177.95371000000000        61.154719999999998        71.320750000000004        4935.2650000000003     
          24   178.26245000000000        62.542490000000001        71.914739999999995        5025.2650000000003     
          24   178.46458999999999        74.151020000000003        63.306120000000000        5298.9989999999998     
          24   177.42841000000001        75.426379999999995        72.000000000000000        5389.2650000000003     
          24   177.69139000000001        74.106139999999996        72.430279999999996        5479.2809999999999     
          24   177.45625999999999        63.506909999999998        74.676259999999999        5569.2809999999999     
          24   175.74051000000000        64.228210000000004        75.487179999999995        5659.2809999999999     
          24   176.55687000000000        61.090119999999999        72.000000000000000        5749.2809999999999     
          24   176.62340000000000        60.604489999999998        76.816329999999994        5839.2809999999999     
          24   176.92218000000000        60.754620000000003        75.731089999999995        5929.2809999999999     
          24   177.13835000000000        60.367710000000002        76.954130000000006        6019.2809999999999     
          24   176.04537999999999        62.980840000000001        85.411760000000001        6109.2650000000003     
          24   174.85230000000001        65.580979999999997        84.688519999999997        6288.9989999999998     
          24   174.45950999999999        65.715609999999998        88.390240000000006        6379.2650000000003     
          24   177.18402000000000        61.310530000000000        66.532539999999997        6469.2650000000003     
          24   177.62707000000000        60.156590000000001        72.000000000000000        6559.2650000000003     
          24   177.83743000000001        60.676040000000000        65.967910000000003        6649.2650000000003     
          24   176.65392000000000        63.752409999999998        72.531649999999999        6739.2650000000003     
          24   175.46222000000000        65.871750000000006        77.523809999999997        6829.2489999999998     
          24   175.67926000000000        65.315880000000007        78.441180000000003        6919.2650000000003     
          24   178.44315000000000        60.635150000000003        66.545450000000002        7009.2650000000003     
          24   178.04267999999999        59.603040000000000        67.821430000000007        7099.2650000000003     
          24   178.40342999999999        58.999139999999997        67.114289999999997        7247.9989999999998     
          24   177.90217000000001        60.063330000000001        68.799999999999997        7338.2650000000003     
          24   177.06805000000000        61.207220000000000        74.108630000000005        7428.2650000000003     
          24   176.75674000000001        63.515230000000003        75.279070000000004        7518.2650000000003     
          24   176.32274000000001        64.481369999999998        80.602739999999997        7608.2650000000003     
          24   178.89500000000001        60.410910000000001        72.000000000000000        7698.2650000000003     
          24   179.30610999999999        59.287360000000000        67.250000000000000        7788.2650000000003     
          24   178.15898999999999        60.403170000000003        68.546760000000006        7878.2489999999998     
          24   177.60736000000000        62.778509999999997        72.656720000000007        7968.2650000000003     
          24   176.04211000000001        65.020859999999999        80.784689999999998        8058.2650000000003     
          24   175.80985000000001        65.441029999999998        82.852940000000004        8253.9989999999998     
          24   177.86730000000000        63.589350000000003        77.429659999999998        8344.2649999999994     
          24   179.04988000000000        61.075809999999997        74.093019999999996        8434.2489999999998     
          24   178.40607000000000        63.380119999999998        77.071430000000007        8524.2649999999994     
          24   174.42516000000001        64.517259999999993        87.096770000000006        8614.2649999999994     
          24   174.15814000000000        64.784419999999997        86.790700000000001        8704.2649999999994     
          24   173.83702000000000        64.663399999999996        90.765960000000007        8794.2649999999994     
          24   173.37852000000001        63.709530000000001        95.919460000000001        8884.2649999999994     
          24   173.93082999999999        63.670830000000002        96.000000000000000        8974.2649999999994     
          24   169.67142999999999        62.635710000000003        108.00000000000000        9064.2649999999994     
          24   166.92659000000000        60.479759999999999        102.63529000000000        9273.0000000000000     
          24   174.22889000000001        63.393329999999999        96.000000000000000        9363.2659999999996     
          24   173.88520000000000        62.485599999999998        92.159999999999997        9453.2659999999996     
          24   173.99356000000000        64.362989999999996        91.310339999999997        9543.2659999999996     
          24   174.39769999999999        64.386550000000000        92.283190000000005        9633.2659999999996     
          24   176.06773000000001        62.418590000000002        81.635689999999997        9723.2659999999996     
          24   174.95796999999999        63.888590000000001        86.812500000000000        9813.2500000000000     
          24   173.74143000000001        64.055310000000006        89.755099999999999        9903.2659999999996     
          24   173.53000000000000        64.191220000000001        102.00000000000000        9993.2659999999996     
          24   173.48647000000000        64.358239999999995        96.000000000000000        10083.250000000000     
          25   81.922349999999994        72.810199999999995        48.000000000000000        872.26599999999996     
          25   82.936059999999998        70.748480000000001        36.000000000000000        1049.9990000000000     
          25   84.512889999999999        68.801649999999995        36.000000000000000        1140.2650000000001     
          25   83.212239999999994        71.092860000000002        24.000000000000000        1230.2650000000001     
          25   82.739739999999998        71.204440000000005        24.000000000000000        1320.2650000000001     
          25   85.903430000000000        64.612570000000005        24.000000000000000        1410.2650000000001     
          25   84.359999999999999        69.413470000000004        24.000000000000000        1500.2650000000001     
          25   82.525679999999994        69.958219999999997        29.745760000000001        1590.2650000000001     
          25   80.557779999999994        69.588890000000006        30.054050000000000        1680.2490000000000     
          25   86.001279999999994        67.172389999999993        20.615379999999998        1770.2650000000001     
          25   84.740279999999998        67.738780000000006        19.966670000000001        1860.2650000000001     
          25   84.174999999999997        69.524760000000001        24.000000000000000        2023.0000000000000     
          25   82.879999999999995        67.880769999999998        24.000000000000000        2113.2660000000001     
          25   79.653379999999999        71.350149999999999        24.000000000000000        2203.2660000000001     
          25   84.430899999999994        69.626469999999998        24.000000000000000        2293.2660000000001     
          25   86.927949999999996        66.212850000000003        24.000000000000000        2383.2660000000001     
          25   82.631259999999997        70.809920000000005        24.000000000000000        2473.2660000000001     
          25   73.283869999999993        71.893389999999997        24.000000000000000        2563.2500000000000     
          25   72.328149999999994        70.683700000000002        24.000000000000000        2653.2660000000001     
          25   70.413219999999995        70.526449999999997        26.163930000000001        2743.2660000000001     
          25   70.713020000000000        69.465350000000001        26.651160000000001        2833.2660000000001     
          25   87.827600000000004        65.994550000000004        36.000000000000000        3081.9989999999998     
          25   82.390379999999993        73.621650000000002        36.000000000000000        3172.2649999999999     
          25   83.289360000000002        71.795739999999995        36.000000000000000        3262.2649999999999     
          25   83.021469999999994        70.289119999999997        36.000000000000000        3352.2649999999999     
          25   84.498970000000000        68.698400000000007        36.394370000000002        3442.2649999999999     
          25   85.434889999999996        67.691090000000003        36.000000000000000        3532.2649999999999     
          25   81.912679999999995        70.991630000000001        36.000000000000000        3622.2489999999998     
          25   84.394419999999997        70.976900000000001        36.000000000000000        3712.2649999999999     
          25   88.407349999999994        66.101630000000000        36.000000000000000        3802.2649999999999     
          25   84.570689999999999        72.355559999999997        24.000000000000000        3892.2649999999999     
          25   74.821569999999994        73.178430000000006        24.000000000000000        4214.9989999999998     
          25   74.957650000000001        73.695290000000000        24.000000000000000        4305.2650000000003     
          25   78.775400000000005        73.797700000000006        24.000000000000000        4395.2650000000003     
          25   85.638180000000006        71.262000000000000        24.000000000000000        4485.2650000000003     
          25   87.297799999999995        68.590599999999995        24.000000000000000        4575.2489999999998     
          25   87.169589999999999        68.693659999999994        24.000000000000000        4665.2650000000003     
          25   89.376760000000004        68.058239999999998        24.000000000000000        4755.2650000000003     
          25   87.139110000000002        59.934519999999999        24.000000000000000        4845.2650000000003     
          25   88.263140000000007        64.945880000000002        24.000000000000000        4935.2650000000003     
          25   81.193119999999993        70.415379999999999        24.000000000000000        5025.2650000000003     
          25   75.805599999999998        69.796800000000005        24.000000000000000        5298.9989999999998     
          26   83.833780000000004        70.004000000000005        27.600000000000001        7099.2650000000003     
          26   88.929820000000007        61.212280000000000        24.000000000000000        7247.9989999999998     
          26   88.434680000000000        60.427090000000000        24.000000000000000        7338.2650000000003     
          26   81.504469999999998        69.799409999999995        24.000000000000000        7428.2650000000003     
          26   80.659999999999997        69.588030000000003        24.000000000000000        7518.2650000000003     
          26   76.143450000000001        69.840689999999995        24.000000000000000        7608.2650000000003     
          27   88.669409999999999        66.630139999999997        25.031669999999998        8253.9989999999998     
          27   89.460310000000007        64.664619999999999        24.000000000000000        8344.2649999999994     
          27   90.033330000000007        62.365560000000002        24.000000000000000        8434.2489999999998     
          27   89.695509999999999        65.275509999999997        24.000000000000000        8524.2649999999994     
          27   81.774810000000002        69.728179999999995        24.000000000000000        8614.2649999999994     
          27   80.959069999999997        69.594510000000000        24.000000000000000        8704.2649999999994     
          27   83.189909999999998        69.566320000000005        24.000000000000000        8794.2649999999994     
          27   82.576409999999996        70.508719999999997        24.000000000000000        8884.2649999999994     
          27   87.966849999999994        64.923360000000002        24.000000000000000        8974.2649999999994     
          27   88.537719999999993        62.590890000000002        24.000000000000000        9064.2649999999994     
          28   68.951290000000000        93.550319999999999        75.290319999999994        0.0000000000000000     
          28   67.847430000000003        92.367859999999993        75.085710000000006        90.265000000000001     
          28   68.610960000000006        93.428139999999999        83.254239999999996        180.26499999999999     
          28   70.239590000000007        90.808570000000003        72.000000000000000        270.25000000000000     
          28   68.926439999999999        91.035210000000006        77.342470000000006        360.26499999999999     
          28   70.064549999999997        88.705820000000003        80.181820000000002        512.00000000000000     
          28   68.719089999999994        88.385149999999996        84.000000000000000        602.26599999999996     
          28   69.465000000000003        87.295000000000002        84.081080000000000        692.26599999999996     
          28   68.749520000000004        86.556510000000003        86.857140000000001        782.26599999999996     
          28   68.315939999999998        88.167249999999996        91.188410000000005        872.26599999999996     
          28   69.680470000000000        86.442329999999998        84.000000000000000        1049.9990000000000     
          28   70.013059999999996        85.719179999999994        84.000000000000000        1140.2650000000001     
          28   69.261510000000001        87.288910000000001        76.739500000000007        1230.2650000000001     
          28   68.888050000000007        86.911720000000003        77.724140000000006        1320.2650000000001     
          28   68.917050000000003        87.459509999999995        78.098360000000000        1410.2650000000001     
          28   68.846620000000001        88.603020000000001        85.035970000000006        1500.2650000000001     
          28   64.342290000000006        89.111080000000001        95.694270000000003        1590.2650000000001     
          28   60.881959999999999        89.661789999999996        88.700000000000003        1680.2490000000000     
          28   62.820090000000000        91.732209999999995        77.239440000000002        1770.2650000000001     
          28   62.789290000000001        87.442359999999994        74.692909999999998        1860.2650000000001     
          28   64.781710000000004        92.529600000000002        69.188569999999999        2023.0000000000000     
          28   66.232659999999996        94.916979999999995        63.712229999999998        2113.2660000000001     
          28   71.477270000000004        98.705910000000003        60.000000000000000        2203.2660000000001     
          28   78.367090000000005        96.349459999999993        63.133000000000003        2293.2660000000001     
          28   81.972099999999998        98.046890000000005        57.579830000000001        2383.2660000000001     
          28   83.226669999999999        96.546670000000006        58.162160000000000        2473.2660000000001     
          28   83.084959999999995        101.93633000000000        56.676259999999999        2563.2500000000000     
          28   84.493899999999996        101.95086000000001        53.600000000000001        2653.2660000000001     
          28   81.940770000000001        105.08356000000001        54.634619999999998        2743.2660000000001     
          28   83.996489999999994        101.65263000000000        60.000000000000000        2833.2660000000001     
          28   85.074479999999994        101.82230000000000        52.275860000000002        3081.9989999999998     
          28   85.631550000000004        102.25548999999999        56.281689999999998        3172.2649999999999     
          28   82.910520000000005        100.28144000000000        55.793810000000001        3262.2649999999999     
          28   82.612340000000003        97.012429999999995        57.600000000000001        3352.2649999999999     
          28   79.500670000000000        98.444670000000002        64.000000000000000        3442.2649999999999     
          28   81.971019999999996        97.324569999999994        64.251970000000000        3532.2649999999999     
          28   83.406710000000004        103.82200000000000        54.917650000000002        3622.2489999999998     
          28   85.429879999999997        100.47951999999999        60.000000000000000        3712.2649999999999     
          28   85.001329999999996        102.61333000000000        60.000000000000000        3802.2649999999999     
          28   85.782589999999999        100.14241000000000        47.931030000000000        3892.2649999999999     
          28   91.861570000000000        88.255880000000005        54.000000000000000        4214.9989999999998     
          28   93.069230000000005        88.863619999999997        53.864249999999998        4305.2650000000003     
          28   96.651730000000001        90.354299999999995        51.807229999999997        4395.2650000000003     
          28   100.59474000000000        89.162080000000003        53.651380000000003        4485.2650000000003     
          28   101.00069999999999        89.049149999999997        53.788939999999997        4575.2489999999998     
          28   94.805940000000007        88.900260000000003        56.129030000000000        4665.2650000000003     
          28   94.211889999999997        84.629400000000004        57.235019999999999        4755.2650000000003     
          28   93.606110000000001        83.508349999999993        55.157890000000002        4845.2650000000003     
          28   96.793170000000003        87.889679999999998        55.523809999999997        4935.2650000000003     
          28   96.577550000000002        88.558369999999996        57.122450000000001        5025.2650000000003     
          28   111.17152000000000        101.78675000000000        53.801319999999997        5298.9989999999998     
          28   110.78049000000000        102.87810000000000        67.963300000000004        5389.2650000000003     
          28   110.07785000000000        101.32308000000000        67.384619999999998        5479.2809999999999     
          28   109.89481000000001        102.13921999999999        65.298699999999997        5569.2809999999999     
          28   108.89753000000000        101.79353000000000        67.411760000000001        5659.2809999999999     
          28   108.90542000000001        101.43644000000000        67.016949999999994        5749.2809999999999     
          28   109.49393999999999        101.15070000000000        68.535210000000006        5839.2809999999999     
          28   108.67832000000000        100.14290000000000        64.946560000000005        5929.2809999999999     
          28   108.76824999999999        102.09063000000000        67.333330000000004        6019.2809999999999     
          28   106.49657000000001        100.47086000000000        84.000000000000000        6109.2650000000003     
          28   106.25912000000000        100.24966999999999        73.450550000000007        6288.9989999999998     
          28   104.58667000000000        101.23200000000000        84.000000000000000        6379.2650000000003     
          28   107.64239000000001        103.31283999999999        68.059700000000007        6469.2650000000003     
          28   112.48739999999999        104.85060000000000        77.879999999999995        6559.2650000000003     
          28   113.99524000000000        105.96095000000000        85.714290000000005        6649.2650000000003     
          28   114.12841000000000        107.48882999999999        82.675860000000000        6739.2650000000003     
          28   113.82890000000000        107.13102000000001        80.409450000000007        6829.2489999999998     
          28   112.63516000000000        104.84129000000000        77.129030000000000        6919.2650000000003     
          28   115.55773000000001        107.19909000000000        84.000000000000000        7009.2650000000003     
          28   109.61384000000000        102.41225000000000        71.956519999999998        7099.2650000000003     
          28   109.95354000000000        102.23960000000000        74.666669999999996        7247.9989999999998     
          28   106.48839000000000        101.14129000000000        72.000000000000000        7338.2650000000003     
          28   110.05710000000001        103.77903000000001        76.838710000000006        7428.2650000000003     
          28   108.23277000000000        101.79042000000000        79.159660000000002        7518.2650000000003     
          28   110.58222000000001        103.23111000000000        76.216220000000007        7608.2650000000003     
          28   108.85160999999999        102.19161000000000        75.967740000000006        7698.2650000000003     
          28   113.15599000000000        103.86886000000000        81.425610000000006        7788.2650000000003     
          28   111.43937000000000        104.55198000000000        82.812500000000000        7878.2489999999998     
          28   113.34027000000000        105.27878000000000        82.510159999999999        7968.2650000000003     
          28   113.88600000000000        106.16965000000000        82.680000000000007        8058.2650000000003     
          28   114.19844000000001        104.83059000000000        88.000000000000000        8253.9989999999998     
          28   111.03837000000000        103.59635000000000        77.125929999999997        8344.2649999999994     
          28   110.98922000000000        103.78319999999999        79.864080000000001        8434.2489999999998     
          28   112.70729000000000        104.63070999999999        81.985709999999997        8524.2649999999994     
          28   108.47736999999999        102.54078000000000        78.453779999999995        8614.2649999999994     
          28   107.58462000000000        101.45319000000001        76.351650000000006        8704.2649999999994     
          28   108.34896999999999        103.02021000000001        77.072159999999997        8794.2649999999994     
          28   108.49567999999999        102.57958000000001        77.368420000000000        8884.2649999999994     
          28   108.96308999999999        102.89814000000000        80.412369999999996        8974.2649999999994     
          28   109.55171000000000        102.90757000000001        82.157139999999998        9064.2649999999994     
          28   107.63300000000000        101.75821999999999        63.600000000000001        9273.0000000000000     
          28   107.51658999999999        100.66707000000000        78.731710000000007        9363.2659999999996     
          28   108.11161000000000        101.09354999999999        78.322580000000002        9453.2659999999996     
          28   105.44035000000000        98.027479999999997        76.486959999999996        9543.2659999999996     
          28   106.71857000000000        98.737139999999997        72.000000000000000        9633.2659999999996     
          28   106.42545000000000        97.898640000000000        73.227270000000004        9723.2659999999996     
          28   108.39053000000000        98.056489999999997        73.894739999999999        9813.2500000000000     
          28   107.94513000000001        97.888720000000006        72.000000000000000        9903.2659999999996     
          28   110.12976000000000        98.881760000000000        72.191999999999993        9993.2659999999996     
          28   107.85500000000000        98.420000000000002        72.000000000000000        10083.250000000000     
          29   45.900750000000002        128.35195999999999        67.401870000000002        872.26599999999996     
          29   43.519579999999998        127.22651000000000        61.156630000000000        1049.9990000000000     
          29   44.353749999999998        126.57558000000000        64.355770000000007        1140.2650000000001     
          29   46.298430000000003        127.88440000000000        53.717280000000002        1230.2650000000001     
          29   44.704000000000001        128.58400000000000        54.000000000000000        1320.2650000000001     
          29   41.823020000000000        126.83749000000000        60.783920000000002        1410.2650000000001     
          29   47.383870000000002        128.27064999999999        58.683869999999999        1500.2650000000001     
          29   46.348909999999997        127.14812000000001        62.376240000000003        1590.2650000000001     
          29   44.763109999999998        126.71006000000000        65.962729999999993        1680.2490000000000     
          29   44.590089999999996        126.53547000000000        52.770640000000000        1770.2650000000001     
          29   46.038060000000002        126.91838000000000        53.398060000000001        1860.2650000000001     
          29   46.414110000000001        126.55194000000000        46.451610000000002        2023.0000000000000     
          29   41.335940000000001        124.88367000000000        53.859380000000002        2113.2660000000001     
          29   46.785299999999999        127.86623000000000        49.901299999999999        2203.2660000000001     
          29   45.237099999999998        127.66507000000000        62.823529999999998        2293.2660000000001     
          29   44.420140000000004        127.63993000000001        56.081629999999997        2383.2660000000001     
          29   47.506340000000002        127.87090000000001        54.805970000000002        2473.2660000000001     
          29   45.588889999999999        128.65778000000000        57.477480000000000        2563.2500000000000     
          29   45.595379999999999        128.02712000000000        59.365380000000002        2653.2660000000001     
          29   47.861780000000003        127.21664000000000        61.849319999999999        2743.2660000000001     
          29   48.308720000000001        123.79631000000001        58.461539999999999        2833.2660000000001     
          29   47.454070000000002        127.62492000000000        54.101689999999998        3081.9989999999998     
          29   47.145159999999997        128.47090000000000        53.978490000000001        3172.2649999999999     
          29   44.133459999999999        129.01427000000001        58.180090000000000        3262.2649999999999     
          29   43.916530000000002        127.24843000000000        60.832000000000001        3352.2649999999999     
          29   46.207630000000002        127.07476000000000        58.503819999999997        3442.2649999999999     
          29   44.936990000000002        127.63363000000000        64.619470000000007        3532.2649999999999     
          29   45.054240000000000        127.68185000000000        62.980130000000003        3622.2489999999998     
          29   48.602420000000002        126.54779000000001        64.042109999999994        3712.2649999999999     
          29   47.413620000000002        127.61246000000000        65.956519999999998        3802.2649999999999     
          29   44.754170000000002        128.53443999999999        57.176470000000002        3892.2649999999999     
          29   45.627049999999997        128.04691000000000        46.516359999999999        4214.9989999999998     
          29   47.684919999999998        128.91024999999999        43.370559999999998        4305.2650000000003     
          29   49.655419999999999        126.17569000000000        42.484620000000000        4395.2650000000003     
          29   50.960990000000002        116.49267999999999        30.845070000000000        4485.2650000000003     
          29   54.601430000000001        116.67421000000000        30.899999999999999        4575.2489999999998     
          29   50.912700000000001        116.14843999999999        33.952610000000000        4665.2650000000003     
          29   47.096319999999999        111.32747000000001        26.551720000000000        4755.2650000000003     
          29   45.029319999999998        108.08111000000000        29.128209999999999        4845.2650000000003     
          29   41.263109999999998        111.17100000000001        29.641430000000000        4935.2650000000003     
          29   41.088200000000001        110.18720999999999        27.049180000000000        5025.2650000000003     
          29   44.245120000000000        107.72163000000000        24.000000000000000        5298.9989999999998     
          29   47.075380000000003        98.733080000000001        36.000000000000000        5389.2650000000003     
          29   48.787140000000001        96.471840000000000        36.000000000000000        5479.2809999999999     
          29   47.111640000000001        98.354110000000006        36.493150000000000        5569.2809999999999     
          29   43.119480000000003        100.24748000000000        36.000000000000000        5659.2809999999999     
          29   39.776310000000002        108.97418000000000        36.000000000000000        5749.2809999999999     
          29   41.676299999999998        107.39950000000000        36.000000000000000        5839.2809999999999     
          29   39.866669999999999        109.26000000000001        36.000000000000000        5929.2809999999999     
          29   40.089320000000001        109.59184000000000        36.000000000000000        6019.2809999999999     
          29   41.275559999999999        109.34061000000000        36.000000000000000        6109.2650000000003     
          29   49.263399999999997        114.78391999999999        39.402059999999999        6288.9989999999998     
          29   44.121580000000002        109.18297000000000        36.000000000000000        6379.2650000000003     
          29   45.556249999999999        98.065420000000003        24.000000000000000        6469.2650000000003     
          29   47.207889999999999        96.796109999999999        24.000000000000000        6559.2650000000003     
          29   42.426670000000001        104.83333000000000        24.000000000000000        6649.2650000000003     
          29   41.616309999999999        105.15201000000000        29.315439999999999        6739.2650000000003     
          29   27.234900000000000        106.47778000000000        25.490200000000002        6829.2489999999998     
          29   17.801110000000001        104.38697999999999        29.000000000000000        6919.2650000000003     
          29   15.575519999999999        106.50672000000000        30.175999999999998        7009.2650000000003     
          29   13.954969999999999        104.01535000000000        42.290320000000001        7099.2650000000003     
          29   17.331579999999999        97.715699999999998        57.684210000000000        7247.9989999999998     
          29   17.268000000000001        98.096000000000004        57.729730000000004        7338.2650000000003     
          29   6.5324099999999996        89.514480000000006        96.551720000000003        7428.2650000000003     
          29   5.3243900000000002        87.969759999999994        91.024389999999997        7518.2650000000003     
          29   7.3735700000000000        94.059290000000004        60.000000000000000        7608.2650000000003     
          30   58.440669999999997        165.76552000000001        70.253730000000004        360.26499999999999     
          30   57.790649999999999        161.74763999999999        71.638189999999994        512.00000000000000     
          30   56.213130000000000        162.55707000000001        71.527990000000003        602.26599999999996     
          30   56.735849999999999        161.10102000000001        80.897959999999998        692.26599999999996     
          30   57.677619999999997        161.52211000000000        81.039649999999995        782.26599999999996     
          30   58.709499999999998        162.17057000000000        82.620689999999996        872.26599999999996     
          30   56.278849999999998        160.24330000000000        74.939999999999998        1049.9990000000000     
          30   58.177340000000001        159.27150000000000        79.828329999999994        1140.2650000000001     
          30   58.346319999999999        162.19513000000001        70.017390000000006        1230.2650000000001     
          30   56.839790000000001        161.57316000000000        70.610529999999997        1320.2650000000001     
          30   57.415889999999997        161.40870000000001        74.589039999999997        1410.2650000000001     
          30   58.346150000000002        159.66211999999999        72.000000000000000        1500.2650000000001     
          30   57.782080000000001        160.71232000000001        77.139070000000004        1590.2650000000001     
          30   56.900050000000000        159.40120999999999        79.658289999999994        1680.2490000000000     
          30   57.883240000000001        160.30483000000001        65.243700000000004        1770.2650000000001     
          30   57.386539999999997        158.20469000000000        68.000000000000000        1860.2650000000001     
          30   58.303849999999997        159.58881000000000        60.000000000000000        2023.0000000000000     
          30   56.219360000000002        159.58645000000001        65.163349999999994        2113.2660000000001     
          30   58.332689999999999        160.87839000000000        65.161289999999994        2203.2660000000001     
          30   57.388950000000001        160.05853999999999        69.263159999999999        2293.2660000000001     
          30   58.111469999999997        160.65072000000001        73.638229999999993        2383.2660000000001     
          30   58.852840000000000        159.96181000000001        74.765429999999995        2473.2660000000001     
          30   58.366030000000002        160.44687999999999        74.222219999999993        2563.2500000000000     
          30   58.997280000000003        160.52896999999999        78.091949999999997        2653.2660000000001     
          30   59.089160000000000        159.65419000000000        79.506609999999995        2743.2660000000001     
          30   58.356600000000000        159.92863000000000        73.437259999999995        2833.2660000000001     
          30   61.662059999999997        157.58542000000000        69.420559999999995        3081.9989999999998     
          30   59.016700000000000        161.28265999999999        74.532110000000003        3172.2649999999999     
          30   58.217129999999997        160.88359000000000        75.753850000000000        3262.2649999999999     
          30   58.483449999999998        159.89211000000000        77.492959999999997        3352.2649999999999     
          30   57.153730000000003        160.54042000000001        72.142640000000000        3442.2649999999999     
          30   58.747340000000001        159.04489000000001        78.765960000000007        3532.2649999999999     
          30   59.217410000000001        158.45576000000000        79.129409999999993        3622.2489999999998     
          30   60.615340000000003        159.45921999999999        84.524270000000001        3712.2649999999999     
          30   60.713450000000002        160.51729000000000        81.694919999999996        3802.2649999999999     
          30   60.511539999999997        161.92463000000001        71.121949999999998        3892.2649999999999     
          30   61.353529999999999        161.29784000000001        62.946109999999997        4214.9989999999998     
          30   60.869999999999997        159.13999999999999        60.000000000000000        4305.2650000000003     
          30   60.168480000000002        161.08470000000000        67.133640000000000        4395.2650000000003     
          30   59.981850000000001        160.08006000000000        66.964290000000005        4485.2650000000003     
          30   60.123950000000001        159.08745999999999        66.440680000000000        4575.2489999999998     
          30   59.540849999999999        159.65163999999999        67.200000000000003        4665.2650000000003     
          30   59.485500000000002        160.55439000000001        61.557090000000002        4755.2650000000003     
          30   60.255369999999999        158.72255000000001        69.583889999999997        4845.2650000000003     
          30   60.237780000000001        159.02667000000000        68.936940000000007        4935.2650000000003     
          30   60.331060000000001        159.22032999999999        69.219510000000000        5025.2650000000003     
          30   62.224350000000001        157.15348000000000        54.521740000000001        5298.9989999999998     
          30   60.967480000000002        157.88086000000001        69.237409999999997        5389.2650000000003     
          30   61.007370000000002        158.63963000000001        71.723500000000001        5479.2809999999999     
          30   60.857599999999998        158.92240000000001        72.120000000000005        5569.2809999999999     
          30   59.134560000000000        158.71238000000000        71.102040000000002        5659.2809999999999     
          30   59.223289999999999        158.89301000000000        72.503500000000003        5749.2809999999999     
          30   59.340000000000003        159.01667000000000        73.675680000000000        5839.2809999999999     
          30   59.821460000000002        158.44621000000001        71.708740000000006        5929.2809999999999     
          30   60.068570000000001        158.80000000000001        69.891890000000004        6019.2809999999999     
          30   58.583329999999997        160.08018000000001        84.000000000000000        6109.2650000000003     
          30   59.879930000000002        159.71165999999999        71.291510000000002        6288.9989999999998     
          30   59.774999999999999        159.93500000000000        75.000000000000000        6379.2650000000003     
          30   60.053469999999997        158.01960000000000        62.399999999999999        6469.2650000000003     
          30   59.643999999999998        159.86959999999999        72.000000000000000        6559.2650000000003     
          30   61.839700000000001        155.77552000000000        60.000000000000000        6649.2650000000003     
          30   60.707210000000003        158.47971000000001        64.235290000000006        6739.2650000000003     
          30   59.758540000000004        159.35659000000001        64.528739999999999        6829.2489999999998     
          30   57.539110000000001        157.22533000000001        60.000000000000000        6919.2650000000003     
          30   59.387129999999999        156.36966000000001        60.000000000000000        7009.2650000000003     
          30   61.073529999999998        157.13665000000000        67.075140000000005        7099.2650000000003     
          30   62.153019999999998        155.39302000000001        63.962260000000001        7247.9989999999998     
          30   61.097230000000003        157.40745000000001        68.521280000000004        7338.2650000000003     
          30   61.586620000000003        155.96848000000000        67.152320000000003        7428.2650000000003     
          30   60.684739999999998        158.23192000000000        69.846149999999994        7518.2650000000003     
          30   61.598900000000000        156.33516000000000        64.087909999999994        7608.2650000000003     
          30   63.149749999999997        154.78950000000000        64.049999999999997        7698.2650000000003     
          30   62.533160000000002        155.76051000000001        64.410259999999994        7788.2650000000003     
          30   62.005609999999997        156.25711999999999        66.733810000000005        7878.2489999999998     
          30   61.458340000000000        157.81171000000001        69.823830000000001        7968.2650000000003     
          30   61.821120000000001        158.07644999999999        70.373829999999998        8058.2650000000003     
          30   62.206069999999997        157.62576000000001        70.085599999999999        8253.9989999999998     
          30   62.191200000000002        157.54866999999999        73.337350000000001        8344.2649999999994     
          30   62.798250000000003        155.90875000000000        72.000000000000000        8434.2489999999998     
          30   62.784370000000003        157.31938000000000        72.187500000000000        8524.2649999999994     
          30   60.492989999999999        157.03282999999999        72.423910000000006        8614.2649999999994     
          30   59.884839999999997        161.34757999999999        72.819879999999998        8704.2649999999994     
          30   61.108260000000001        159.04855000000001        72.098159999999993        8794.2649999999994     
          30   61.248539999999998        156.58220000000000        70.609759999999994        8884.2649999999994     
          30   61.428989999999999        158.50680000000000        72.048580000000001        8974.2649999999994     
          30   60.240160000000003        159.97076000000001        71.373490000000004        9064.2649999999994     
          30   62.022959999999998        155.55530999999999        60.000000000000000        9273.0000000000000     
          30   61.356569999999998        156.86413999999999        76.285709999999995        9363.2659999999996     
          30   60.716250000000002        157.65839000000000        77.083569999999995        9453.2659999999996     
          30   59.271230000000003        157.99593999999999        75.336900000000000        9543.2659999999996     
          30   60.472349999999999        156.87244999999999        74.387760000000000        9633.2659999999996     
          30   60.734810000000003        157.19793000000001        76.711110000000005        9723.2659999999996     
          30   60.914630000000002        156.89805000000001        73.536590000000004        9813.2500000000000     
          30   61.526989999999998        155.30193000000000        73.156630000000007        9903.2659999999996     
          30   60.634459999999997        157.45491999999999        74.538460000000001        9993.2659999999996     
          30   59.939999999999998        157.39411000000001        75.789469999999994        10083.250000000000     
          31   62.452919999999999        182.22114999999999        54.250000000000000        512.00000000000000     
          31   59.643999999999998        181.37606000000000        56.633330000000001        602.26599999999996     
          31   62.999180000000003        181.86454000000001        58.020620000000001        692.26599999999996     
          31   62.653329999999997        180.88410999999999        61.162790000000001        782.26599999999996     
          31   59.349760000000003        179.95214000000001        60.000000000000000        872.26599999999996     
          31   62.806330000000003        180.68646000000001        54.987340000000003        1049.9990000000000     
          31   60.716479999999997        178.56407999999999        56.535209999999999        1140.2650000000001     
          31   60.376410000000000        180.23427000000001        46.358969999999999        1230.2650000000001     
          31   62.654850000000003        181.26822000000001        53.079749999999997        1320.2650000000001     
          31   63.675030000000000        181.47515000000001        53.964500000000001        1410.2650000000001     
          31   62.138860000000001        179.74951999999999        54.342860000000002        1500.2650000000001     
          31   63.291480000000000        180.20670999999999        56.593550000000000        1590.2650000000001     
          31   64.513900000000007        180.27809999999999        60.000000000000000        1680.2490000000000     
          31   65.037199999999999        180.89635999999999        52.951050000000002        1770.2650000000001     
          31   58.923560000000002        179.01195000000001        49.965519999999998        1860.2650000000001     
          31   59.697429999999997        178.45975000000001        41.825730000000000        2023.0000000000000     
          31   63.006540000000001        179.45143999999999        43.937739999999998        2113.2660000000001     
          31   61.877510000000001        180.61833999999999        46.854770000000002        2203.2660000000001     
          31   58.516300000000001        178.79848000000001        60.000000000000000        2293.2660000000001     
          31   62.876869999999997        180.79895999999999        53.437500000000000        2383.2660000000001     
          31   62.870199999999997        180.90764999999999        53.476509999999998        2473.2660000000001     
          31   57.258009999999999        179.81591000000000        53.171270000000000        2563.2500000000000     
          31   53.068570000000001        177.71232000000001        52.928570000000001        2653.2660000000001     
          31   55.202739999999999        175.08905999999999        56.000000000000000        2743.2660000000001     
          31   48.412439999999997        175.56637000000001        55.555560000000000        2833.2660000000001     
          31   52.945480000000003        177.17425000000000        48.000000000000000        3081.9989999999998     
          31   47.243420000000000        177.25533999999999        48.821919999999999        3172.2649999999999     
          31   48.905569999999997        178.13391999999999        53.012659999999997        3262.2649999999999     
          31   48.310079999999999        176.41475000000000        53.237290000000002        3352.2649999999999     
          31   47.570760000000000        176.35885999999999        52.708860000000001        3442.2649999999999     
          31   49.174950000000003        176.79768000000001        60.000000000000000        3532.2649999999999     
          31   48.059120000000000        176.35713000000001        56.220990000000000        3622.2489999999998     
          31   51.807049999999997        176.46532999999999        60.000000000000000        3712.2649999999999     
          31   52.054380000000002        176.80797000000001        57.281250000000000        3802.2649999999999     
          31   52.694879999999998        178.57232999999999        48.000000000000000        3892.2649999999999     
          31   51.697069999999997        178.73782000000000        42.090229999999998        4214.9989999999998     
          31   49.743180000000002        178.45384999999999        42.153849999999998        4305.2650000000003     
          31   50.401949999999999        178.41450000000000        42.322150000000001        4395.2650000000003     
          31   51.471110000000003        177.16931000000000        43.365079999999999        4485.2650000000003     
          31   54.081180000000003        175.98016000000001        42.236220000000003        4575.2489999999998     
          31   50.585349999999998        176.84504999999999        43.272730000000003        4665.2650000000003     
          31   51.911819999999999        176.69883999999999        42.880000000000003        4755.2650000000003     
          31   49.458069999999999        174.63579999999999        41.318179999999998        4845.2650000000003     
          31   51.457490000000000        175.68022999999999        42.377139999999997        4935.2650000000003     
          31   52.906700000000001        176.01097999999999        42.964289999999998        5025.2650000000003     
          31   51.944780000000002        175.52477999999999        36.000000000000000        5298.9989999999998     
          31   52.498309999999996        176.14085000000000        48.000000000000000        5389.2650000000003     
          31   52.478330000000000        176.02406999999999        48.000000000000000        5479.2809999999999     
          31   50.880839999999999        175.27095000000000        48.000000000000000        5569.2809999999999     
          31   50.098469999999999        173.78217000000001        43.184710000000003        5659.2809999999999     
          31   53.694049999999997        176.33143000000001        48.000000000000000        5749.2809999999999     
          31   49.249850000000002        176.72337999999999        52.123080000000002        5839.2809999999999     
          31   47.278500000000001        175.61797000000001        50.273130000000002        5929.2809999999999     
          31   48.424090000000000        175.41240999999999        50.189779999999999        6019.2809999999999     
          31   49.132480000000001        175.59143000000000        51.200000000000003        6109.2650000000003     
          31   52.142589999999998        173.42036999999999        48.000000000000000        6288.9989999999998     
          31   53.900919999999999        174.81862000000001        48.000000000000000        6379.2650000000003     
          31   55.736490000000003        172.61834999999999        36.000000000000000        6469.2650000000003     
          31   53.272289999999998        175.19499999999999        39.000000000000000        6559.2650000000003     
          31   52.145969999999998        175.37519000000000        41.610390000000002        6649.2650000000003     
          31   49.914189999999998        175.44365999999999        42.451610000000002        6739.2650000000003     
          31   49.591040000000000        175.25851000000000        41.014930000000000        6829.2489999999998     
          31   48.334980000000002        174.72066000000001        41.459719999999997        6919.2650000000003     
          31   48.545110000000001        174.63999999999999        42.135339999999999        7009.2650000000003     
          31   48.840000000000003        174.20135999999999        42.570140000000002        7099.2650000000003     
          31   48.697830000000003        173.87083999999999        42.620690000000003        7247.9989999999998     
          31   49.538310000000003        174.40548999999999        44.535209999999999        7338.2650000000003     
          31   49.523699999999998        173.66674000000000        45.652169999999998        7428.2650000000003     
          31   52.142650000000003        169.83431999999999        42.256810000000002        7518.2650000000003     
          31   54.922150000000002        168.66693000000001        42.023899999999998        7608.2650000000003     
          31   58.131110000000000        170.66397000000001        42.285710000000002        7698.2650000000003     
          31   52.024239999999999        174.92403999999999        48.000000000000000        7788.2650000000003     
          31   50.700989999999997        175.35558000000000        44.554459999999999        7878.2489999999998     
          31   51.233440000000002        175.49562000000000        48.000000000000000        7968.2650000000003     
          31   51.779060000000001        175.50566000000001        48.000000000000000        8058.2650000000003     
          31   48.297820000000002        174.53010000000000        48.000000000000000        8253.9989999999998     
          31   45.908619999999999        174.19028000000000        48.000000000000000        8344.2649999999994     
          31   44.502000000000002        174.23800000000000        45.827030000000001        8434.2489999999998     
          31   38.383479999999999        173.96167000000000        46.086959999999998        8524.2649999999994     
          31   34.128360000000001        172.91148999999999        44.328360000000004        8614.2649999999994     
          31   33.588380000000001        173.05117999999999        45.529409999999999        8704.2649999999994     
          31   31.876159999999999        174.46821000000000        47.517859999999999        8794.2649999999994     
          31   31.251590000000000        174.54884000000001        48.000000000000000        8884.2649999999994     
          31   31.422110000000000        175.32050000000001        51.678390000000000        8974.2649999999994     
          31   31.212569999999999        176.40201999999999        53.511400000000002        9064.2649999999994     
          31   29.547889999999999        178.61098999999999        43.098590000000002        9273.0000000000000     
          31   26.710960000000000        179.17123000000001        64.849320000000006        9363.2659999999996     
          31   26.515930000000001        178.96478999999999        65.604789999999994        9453.2659999999996     
          31   24.758640000000000        179.90153000000001        66.101690000000005        9543.2659999999996     
          31   17.436979999999998        181.81683000000001        70.571430000000007        9633.2659999999996     
          31   13.186560000000000        183.16820000000001        72.000000000000000        9723.2659999999996     
          31   13.772220000000001        182.32093000000000        71.500000000000000        9813.2500000000000     
          31   13.005220000000000        183.22179000000000        71.910449999999997        9903.2659999999996     
          31   13.123670000000001        183.79184000000001        72.000000000000000        9993.2659999999996     
          31   17.767330000000001        181.22673000000000        65.227720000000005        10083.250000000000     
          32   40.408169999999998        190.18000000000001        49.014080000000000        1140.2650000000001     
          32   42.164580000000001        189.39888999999999        40.500000000000000        1230.2650000000001     
          32   40.880569999999999        188.55837000000000        41.626790000000000        1320.2650000000001     
          32   37.018500000000003        190.99400000000000        48.000000000000000        1410.2650000000001     
          32   34.717140000000001        187.55143000000001        43.644790000000000        1500.2650000000001     
          32   34.692120000000003        188.92200000000000        46.612499999999997        1590.2650000000001     
          32   40.724870000000003        189.00470999999999        50.319330000000001        1680.2490000000000     
          32   42.244940000000000        188.12309999999999        44.032649999999997        1770.2650000000001     
          32   60.637949999999996        189.13727000000000        67.909090000000006        1860.2650000000001     
          32   51.399529999999999        186.15788000000001        56.894120000000001        2023.0000000000000     
          32   58.984169999999999        188.63833000000000        60.000000000000000        2113.2660000000001     
          32   65.120000000000005        191.08524000000000        66.058250000000001        2203.2660000000001     
          32   59.417650000000002        190.73137000000000        60.000000000000000        2293.2660000000001     
          32   47.997929999999997        186.65862000000001        60.000000000000000        2383.2660000000001     
          32   44.860239999999997        186.67854000000000        51.804879999999997        2473.2660000000001     
          32   45.947270000000003        186.81636000000000        57.000000000000000        2563.2500000000000     
          32   48.312300000000000        187.29884999999999        65.606560000000002        2653.2660000000001     
          32   42.971390000000000        186.32583000000000        72.000000000000000        2743.2660000000001     
          32   35.254719999999999        183.43156999999999        70.792450000000002        2833.2660000000001     
          32   44.093170000000001        178.89950999999999        72.000000000000000        3081.9989999999998     
          32   40.617780000000003        171.41278000000000        60.000000000000000        3172.2649999999999     
          32   41.392829999999996        164.03235000000001        54.693230000000000        3262.2649999999999     
          32   41.154829999999997        159.42849000000001        57.834150000000001        3352.2649999999999     
          32   30.973649999999999        150.54790000000000        62.227539999999998        3442.2649999999999     
          32   29.767620000000001        147.55027999999999        64.574590000000001        3532.2649999999999     
          32   26.831610000000001        147.34589000000000        67.178569999999993        3622.2489999999998     
          32   23.394189999999998        143.42706999999999        76.203590000000005        3712.2649999999999     
          32   15.458640000000001        149.49937000000000        82.869110000000006        3802.2649999999999     
          32   14.441210000000000        153.31005999999999        67.563640000000007        3892.2649999999999     
          32   19.931429999999999        165.91713999999999        50.177610000000001        4214.9989999999998     
          32   21.480670000000000        166.40492000000000        43.374299999999998        4305.2650000000003     
          32   23.640789999999999        170.10199000000000        43.629140000000000        4395.2650000000003     
          32   23.721109999999999        163.23167000000001        48.000000000000000        4485.2650000000003     
          32   22.042130000000000        150.87119999999999        42.506670000000000        4575.2489999999998     
          32   21.683170000000000        150.63111000000001        42.857140000000001        4665.2650000000003     
          32   23.674170000000000        150.37732000000000        45.259839999999997        4755.2650000000003     
          32   22.207999999999998        149.03200000000001        43.978380000000001        4845.2650000000003     
          32   23.208549999999999        150.36919000000000        45.629030000000000        4935.2650000000003     
          32   22.733920000000001        152.04658000000001        57.113920000000000        5025.2650000000003     
          32   24.910070000000001        139.00237999999999        54.834440000000001        5298.9989999999998     
          32   17.474090000000000        136.66454999999999        72.000000000000000        5389.2650000000003     
          32   16.232640000000000        135.71600000000001        68.543999999999997        5479.2809999999999     
          32   15.891190000000000        126.70305000000000        77.898309999999995        5569.2809999999999     
          32   16.689850000000000        126.78476999999999        76.707689999999999        5659.2809999999999     
          32   15.474950000000000        132.52504999999999        76.087909999999994        5749.2809999999999     
          32   11.902320000000000        138.82400000000001        71.578950000000006        5839.2809999999999     
          32   10.808560000000000        140.96240000000000        68.876710000000003        5929.2809999999999     
          32   12.870710000000001        155.35595000000001        64.285709999999995        6019.2809999999999     
          32   12.980000000000000        156.50000000000000        57.729730000000004        6109.2650000000003     
          32   19.410419999999998        164.70158000000001        54.981819999999999        6288.9989999999998     
          32   26.095569999999999        168.76229000000001        43.285710000000002        6379.2650000000003     
          32   37.452710000000003        168.47188000000000        32.823529999999998        6469.2650000000003     
          32   49.605690000000003        167.50721999999999        38.250000000000000        6559.2650000000003     
          32   50.771009999999997        167.09549999999999        37.704140000000002        6649.2650000000003     
          32   47.347729999999999        160.13435999999999        43.359119999999997        6739.2650000000003     
          32   46.975020000000001        158.86485999999999        43.476640000000003        6829.2489999999998     
          32   43.867319999999999        160.17976999999999        45.431910000000002        6919.2650000000003     
          32   50.250520000000002        166.42357000000001        43.211269999999999        7009.2650000000003     
          32   50.911310000000000        166.01589000000001        41.719630000000002        7099.2650000000003     
          32   40.736390000000000        166.39081999999999        36.000000000000000        7247.9989999999998     
          32   36.708269999999999        167.53173000000001        36.000000000000000        7338.2650000000003     
          32   36.717059999999996        166.97447000000000        40.305880000000002        7428.2650000000003     
          32   37.157980000000002        163.34876000000000        37.752809999999997        7518.2650000000003     
          32   33.227119999999999        152.75954999999999        38.363639999999997        7608.2650000000003     
          32   33.082349999999998        147.43412000000001        39.058819999999997        7698.2650000000003     
          32   37.128489999999999        145.77524000000000        33.337620000000001        7788.2650000000003     
          32   39.424140000000001        141.98813999999999        33.186210000000003        7878.2489999999998     
          32   43.115670000000001        138.94567000000001        31.730770000000000        7968.2650000000003     
          32   45.285919999999997        131.88676000000001        30.873239999999999        8058.2650000000003     
          32   47.661220000000000        133.08681999999999        31.764710000000001        8253.9989999999998     
          32   44.829490000000000        138.08109999999999        35.529409999999999        8344.2649999999994     
          32   39.275570000000002        146.67501999999999        36.189720000000001        8434.2489999999998     
          32   33.250390000000003        148.46302000000000        41.899439999999998        8524.2649999999994     
          32   31.769549999999999        147.18432000000001        48.000000000000000        8614.2649999999994     
          32   32.723860000000002        147.47671000000000        42.342860000000002        8704.2649999999994     
          32   32.204999999999998        147.84000000000000        44.918920000000000        8794.2649999999994     
          32   33.831280000000000        146.56744000000000        46.615380000000002        8884.2649999999994     
          32   43.471150000000002        136.79208000000000        41.500000000000000        8974.2649999999994     
          32   41.646349999999998        132.39952000000000        39.057690000000001        9064.2649999999994     
          32   38.433750000000003        118.18416999999999        24.000000000000000        9273.0000000000000     
          32   41.598120000000002        100.52615000000000        36.000000000000000        9363.2659999999996     
          32   37.407760000000003        93.255099999999999        36.000000000000000        9453.2659999999996     
          32   43.507649999999998        94.567650000000000        36.000000000000000        9543.2659999999996     
          32   49.051430000000003        93.874290000000002        36.000000000000000        9633.2659999999996     
          32   51.788440000000001        92.777500000000003        36.000000000000000        9723.2659999999996     
          32   45.803820000000002        94.230289999999997        36.000000000000000        9813.2500000000000     
          32   44.061979999999998        94.519009999999994        36.000000000000000        9903.2659999999996     
          32   46.093780000000002        94.736440000000002        36.000000000000000        9993.2659999999996     
          32   50.320000000000000        94.148910000000001        36.000000000000000        10083.250000000000     
          33   45.622120000000002        175.35758000000001        54.272730000000003        1049.9990000000000     
          33   48.582120000000003        175.95182000000000        56.136360000000003        1140.2650000000001     
          33   52.584850000000003        175.21556000000001        45.030299999999997        1230.2650000000001     
          33   51.212350000000001        173.00765000000001        48.000000000000000        1320.2650000000001     
          33   48.834029999999998        176.90773999999999        53.419350000000001        1410.2650000000001     
          33   46.567970000000003        175.20656000000000        51.656250000000000        1500.2650000000001     
          33   48.252350000000000        176.39569000000000        54.941180000000003        1590.2650000000001     
          33   49.713509999999999        175.44485000000000        59.814430000000002        1680.2490000000000     
          33   46.677810000000001        174.92328000000001        43.687500000000000        1770.2650000000001     
          33   48.972929999999998        175.65473000000000        50.514969999999998        1860.2650000000001     
          33   49.677259999999997        175.23623000000001        42.514290000000003        2023.0000000000000     
          33   44.836869999999998        174.78264999999999        41.204819999999998        2113.2660000000001     
          33   50.196669999999997        176.43807000000001        45.473680000000002        2203.2660000000001     
          33   50.722329999999999        176.55824999999999        60.000000000000000        2293.2660000000001     
          33   49.526179999999997        176.96987999999999        48.981819999999999        2383.2660000000001     
          33   48.229210000000002        177.00878000000000        49.714289999999998        2473.2660000000001     
          33   48.390079999999998        176.83040000000000        53.856000000000002        2563.2500000000000     
          33   48.100000000000001        176.68263999999999        54.842979999999997        2653.2660000000001     
          33   46.985239999999997        176.98704000000001        55.210299999999997        2743.2660000000001     
          33   39.674090000000000        174.93011000000001        54.272730000000003        2833.2660000000001     
          33   34.450800000000001        176.33384000000001        47.452469999999998        3081.9989999999998     
          33   32.804040000000001        177.59213000000000        51.446809999999999        3172.2649999999999     
          33   32.109569999999998        177.40696000000000        49.739130000000003        3262.2649999999999     
          33   31.079999999999998        176.28586000000001        55.034480000000002        3352.2649999999999     
          33   30.367410000000000        176.62019000000001        55.888890000000004        3442.2649999999999     
          33   29.932459999999999        177.20319000000001        57.391300000000001        3532.2649999999999     
          33   29.802900000000001        177.43289999999999        60.000000000000000        3622.2489999999998     
          33   32.002600000000001        179.35229000000001        52.935060000000000        3712.2649999999999     
          33   33.956449999999997        175.90516000000000        58.258060000000000        3802.2649999999999     
          33   37.539319999999996        176.77220000000000        48.000000000000000        3892.2649999999999     
          33   36.865450000000003        177.08423999999999        36.000000000000000        4214.9989999999998     
          33   33.148110000000003        177.73241999999999        43.326320000000003        4305.2650000000003     
          33   32.601570000000002        178.41206000000000        44.898879999999998        4395.2650000000003     
          33   31.651109999999999        177.84550999999999        47.520000000000003        4485.2650000000003     
          33   31.146149999999999        177.96379999999999        44.715080000000000        4575.2489999999998     
          33   31.162759999999999        178.64671000000001        45.868420000000000        4665.2650000000003     
          33   30.405360000000002        179.48150999999999        48.719239999999999        4755.2650000000003     
          33   28.290320000000001        179.11816999999999        50.952379999999998        4845.2650000000003     
          33   28.587789999999998        180.54943000000000        53.614289999999997        4935.2650000000003     
          33   27.781240000000000        181.21119999999999        54.666670000000003        5025.2650000000003     
          33   21.637599999999999        181.19005999999999        49.851430000000001        5298.9989999999998     
          33   20.296869999999998        182.33948000000001        61.409920000000000        5389.2650000000003     
          33   18.199290000000001        182.90289999999999        64.282690000000002        5479.2809999999999     
          33   12.318149999999999        185.88800000000001        68.123080000000002        5569.2809999999999     
          33   11.924090000000000        184.79818000000000        68.727270000000004        5659.2809999999999     
          33   12.518330000000001        184.82732999999999        67.799999999999997        5749.2809999999999     
          33   11.840000000000000        184.58527000000001        66.329669999999993        5839.2809999999999     
          33   12.224800000000000        184.50864000000001        66.623999999999995        5929.2809999999999     
          33   12.185330000000000        184.23533000000000        67.000000000000000        6019.2809999999999     
          33   12.949999999999999        184.92599999999999        84.000000000000000        6109.2650000000003     
          33   12.221209999999999        184.43378999999999        68.363640000000004        6288.9989999999998     
          33   11.520580000000001        184.05237000000000        68.460430000000002        6379.2650000000003     
          33   12.610080000000000        183.46584999999999        57.853659999999998        6469.2650000000003     
          33   13.086320000000001        183.94842000000000        72.000000000000000        6559.2650000000003     
          33   14.483549999999999        183.30579000000000        58.578949999999999        6649.2650000000003     
          33   14.879289999999999        183.85035999999999        58.714289999999998        6739.2650000000003     
          33   15.477020000000000        183.85064000000000        61.531910000000003        6829.2489999999998     
          33   14.264139999999999        183.50724000000000        60.000000000000000        6919.2650000000003     
          33   14.450559999999999        183.06778000000000        60.000000000000000        7009.2650000000003     
          33   13.443330000000000        182.87867000000000        60.000000000000000        7099.2650000000003     
          33   13.603400000000001        182.78000000000000        60.000000000000000        7247.9989999999998     
          33   15.143570000000000        182.51571000000001        60.000000000000000        7338.2650000000003     
          33   13.790120000000000        182.34470999999999        62.258820000000000        7428.2650000000003     
          33   13.630000000000001        183.13999999999999        59.837840000000000        7518.2650000000003     
          33   14.030790000000000        182.53657999999999        59.684210000000000        7608.2650000000003     
          33   13.291729999999999        182.45407000000000        56.871910000000000        7698.2650000000003     
          33   12.363230000000000        182.54080999999999        62.060609999999997        7788.2650000000003     
          33   12.717969999999999        183.53254000000001        60.610169999999997        7878.2489999999998     
          33   13.404090000000000        183.19485000000000        64.545450000000002        7968.2650000000003     
          33   12.499269999999999        183.60073000000000        60.000000000000000        8058.2650000000003     
          33   13.494850000000000        182.88303999999999        61.924050000000001        8253.9989999999998     
          33   12.248370000000000        182.93621999999999        65.422219999999996        8344.2649999999994     
          33   13.031689999999999        183.06351000000001        64.519480000000001        8434.2489999999998     
          33   14.789700000000000        182.67012000000000        60.890949999999997        8524.2649999999994     
          33   12.524780000000000        182.43761000000001        66.268659999999997        8614.2649999999994     
          33   13.614250000000000        182.90235999999999        63.590550000000000        8704.2649999999994     
          33   16.265770000000000        182.18231000000000        68.192310000000006        8794.2649999999994     
          33   12.931310000000000        180.27969999999999        75.030299999999997        8884.2649999999994     
          33   10.699170000000001        176.53625000000000        84.000000000000000        8974.2649999999994     
          33   11.782740000000000        178.91702000000001        78.285709999999995        9064.2649999999994     
          33   14.694290000000001        182.93377000000001        55.636360000000003        9273.0000000000000     
          33   17.239799999999999        181.06188000000000        67.485150000000004        9363.2659999999996     
          33   14.487890000000000        181.80340000000001        68.897959999999998        9453.2659999999996     
          33   13.490769999999999        182.92800000000000        69.415379999999999        9543.2659999999996     
          34   45.100529999999999        131.22173000000001        47.759999999999998        1500.2650000000001     
          34   45.762909999999998        141.33063000000001        57.569620000000000        1590.2650000000001     
          34   46.682879999999997        146.63607999999999        57.333329999999997        1680.2490000000000     
          34   45.729860000000002        148.18500000000000        50.695650000000001        1770.2650000000001     
          34   34.424019999999999        150.46594999999999        48.664720000000003        1860.2650000000001     
          34   29.355029999999999        151.54689999999999        38.813789999999997        2023.0000000000000     
          34   30.119389999999999        158.22798000000000        38.845070000000000        2113.2660000000001     
          34   35.312230000000000        168.75415000000001        41.330770000000001        2203.2660000000001     
          34   50.338050000000003        169.41488000000001        60.000000000000000        2293.2660000000001     
          34   50.850389999999997        168.36429000000001        49.596570000000000        2383.2660000000001     
          34   53.581370000000000        168.34999999999999        52.306449999999998        2473.2660000000001     
          34   62.647460000000002        174.19952000000001        55.238100000000003        2563.2500000000000     
          34   66.387190000000004        179.52497000000000        66.039220000000000        2653.2660000000001     
          34   66.757790000000000        180.16824000000000        67.500000000000000        2743.2660000000001     
          34   68.957970000000003        180.64152999999999        74.440680000000000        2833.2660000000001     
          34   77.293729999999996        181.44510000000000        67.058819999999997        3081.9989999999998     
          34   83.357420000000005        181.70581000000001        60.000000000000000        3172.2649999999999     
          34   80.506079999999997        182.11696000000001        67.103999999999999        3262.2649999999999     
          34   77.465670000000003        180.78200000000001        72.000000000000000        3352.2649999999999     
          34   77.811859999999996        180.86116000000001        70.604650000000007        3442.2649999999999     
          34   80.228330000000000        180.48805999999999        70.166669999999996        3532.2649999999999     
          34   79.281570000000002        180.66157000000001        74.705879999999993        3622.2489999999998     
          34   77.564430000000002        180.84809000000001        84.000000000000000        3712.2649999999999     
          34   78.112840000000006        180.98841999999999        75.031580000000005        3802.2649999999999     
          34   88.945869999999999        180.26827000000000        62.826920000000001        3892.2649999999999     
          35   64.340459999999993        187.56458000000001        64.763360000000006        180.26499999999999     
          35   64.061390000000003        184.97944000000001        49.666670000000003        270.25000000000000     
          35   61.382240000000003        184.52051000000000        52.959180000000003        360.26499999999999     
          35   59.619010000000003        192.86555999999999        67.986750000000001        512.00000000000000     
          35   63.262450000000001        192.45034000000001        76.571430000000007        602.26599999999996     
          35   63.961129999999997        191.56226000000001        78.566040000000001        692.26599999999996     
          35   60.455359999999999        190.12714000000000        73.971429999999998        782.26599999999996     
          35   63.710900000000002        191.22131999999999        81.053889999999996        872.26599999999996     
          35   47.716299999999997        186.32338999999999        66.158730000000006        1049.9990000000000     
          35   48.121139999999997        185.88800000000001        72.000000000000000        1140.2650000000001     
          35   55.470979999999997        188.87412000000000        60.000000000000000        1230.2650000000001     
          35   51.322580000000002        188.11117999999999        59.741940000000000        1320.2650000000001     
          35   46.990000000000002        187.51463000000001        60.777780000000000        1410.2650000000001     
          35   60.158430000000003        189.86795000000001        66.939760000000007        1500.2650000000001     
          35   63.933900000000001        190.50013999999999        74.723399999999998        1590.2650000000001     
          35   51.680650000000000        186.26516000000001        72.000000000000000        1680.2490000000000     
          35   48.935479999999998        186.37974000000000        58.916130000000003        1770.2650000000001     
          35   35.558140000000002        189.71464000000000        40.701030000000003        1860.2650000000001     
          35   31.567139999999998        187.37245999999999        31.839200000000002        2023.0000000000000     
          35   28.622540000000001        186.97516999999999        30.686570000000000        2113.2660000000001     
          35   30.733290000000000        187.78406000000001        34.321680000000001        2203.2660000000001     
          35   29.281169999999999        187.02319000000000        33.446809999999999        2293.2660000000001     
          35   34.780000000000001        188.02133000000001        38.651930000000000        2383.2660000000001     
          35   42.979950000000002        187.67735999999999        50.805560000000000        2473.2660000000001     
          35   41.025390000000002        190.12752000000000        46.553190000000001        2563.2500000000000     
          35   37.563630000000003        190.18767000000000        43.772019999999998        2653.2660000000001     
          35   37.438249999999996        189.26757000000001        48.233010000000000        2743.2660000000001     
          35   39.151949999999999        189.92482999999999        48.000000000000000        2833.2660000000001     
          35   40.657100000000000        190.10493000000000        40.463769999999997        3081.9989999999998     
          35   34.648280000000000        189.95249000000001        39.844659999999998        3172.2649999999999     
          35   33.091549999999998        185.99796000000001        38.915489999999998        3262.2649999999999     
          35   33.156910000000003        189.85497000000001        40.309390000000000        3352.2649999999999     
          35   32.557209999999998        189.34505999999999        41.207549999999998        3442.2649999999999     
          35   31.589020000000001        182.03999999999999        48.763010000000001        3532.2649999999999     
          35   30.335319999999999        179.40003999999999        49.696199999999997        3622.2489999999998     
          35   32.020490000000002        183.15181999999999        51.310339999999997        3712.2649999999999     
          35   33.853009999999998        185.60871000000000        46.774189999999997        3802.2649999999999     
          35   33.225059999999999        183.02823000000001        36.911389999999997        3892.2649999999999     
          35   39.331589999999998        184.25706000000000        28.761900000000001        4214.9989999999998     
          35   45.325000000000003        188.05250000000001        36.000000000000000        4305.2650000000003     
          35   48.110419999999998        188.14239000000001        36.000000000000000        4395.2650000000003     
          35   50.142170000000000        187.41504000000000        37.116280000000003        4485.2650000000003     
          35   54.484769999999997        190.28905000000000        40.000000000000000        4575.2489999999998     
          35   58.425739999999998        192.50278000000000        45.111109999999996        4665.2650000000003     
          35   59.783819999999999        193.21064999999999        42.874369999999999        4755.2650000000003     
          35   60.256010000000003        191.83381000000000        45.523130000000002        4845.2650000000003     
          35   58.378230000000002        191.46376000000001        45.944749999999999        4935.2650000000003     
          35   61.157420000000002        193.27641000000000        46.433180000000000        5025.2650000000003     
          35   66.130459999999999        200.22447000000000        36.243650000000002        5298.9989999999998     
          35   70.752660000000006        206.23563999999999        50.042549999999999        5389.2650000000003     
          35   79.376189999999994        220.30660000000000        53.693019999999997        5479.2809999999999     
          35   83.260930000000002        222.59949000000000        54.329110000000000        5569.2809999999999     
          35   84.740570000000005        222.91619000000000        55.314290000000000        5659.2809999999999     
          35   94.324039999999997        225.47929999999999        60.000000000000000        5749.2809999999999     
          35   104.01808000000000        230.41175000000001        62.983049999999999        5839.2809999999999     
          35   105.60191000000000        231.66287000000000        61.511339999999997        5929.2809999999999     
          35   108.45278999999999        217.66570999999999        60.000000000000000        6019.2809999999999     
          35   115.59857000000000        214.89599999999999        60.000000000000000        6109.2650000000003     
          35   132.46000000000001        212.12423999999999        69.013819999999996        6288.9989999999998     
          35   144.67309000000000        211.76161999999999        74.473540000000000        6379.2650000000003     
          35   152.60800000000000        203.45599999999999        65.059460000000001        6469.2650000000003     
          35   164.63612000000001        203.86537000000001        72.000000000000000        6559.2650000000003     
          35   175.26218000000000        208.54978000000000        70.625699999999995        6649.2650000000003     
          35   185.14696000000001        207.20173000000000        75.785049999999998        6739.2650000000003     
          35   190.70384000000001        200.21496999999999        75.121539999999996        6829.2489999999998     
          35   201.76112000000001        196.07314000000000        79.089110000000005        6919.2650000000003     
          35   214.86695000000000        196.75362999999999        81.389920000000004        7009.2650000000003     
          35   228.15412000000001        189.77562000000000        87.053100000000001        7099.2650000000003     
          35   243.34764999999999        191.86072999999999        91.020240000000001        7247.9989999999998     
          35   248.00373999999999        190.17653999999999        92.887850000000000        7338.2650000000003     
          35   262.17117000000002        186.98864000000000        102.75931000000000        7428.2650000000003     
          35   272.63977000000000        183.92850999999999        102.48869000000001        7518.2650000000003     
          35   285.87033000000002        187.86198999999999        105.05960000000000        7608.2650000000003     
          35   298.40980999999999        193.89922000000001        109.79221000000000        7698.2650000000003     
          35   302.34951000000001        204.93860000000001        108.00000000000000        7788.2650000000003     
          35   309.11050999999998        211.21558999999999        114.26470999999999        7878.2489999999998     
          35   315.38556999999997        216.99893000000000        115.91803000000000        7968.2650000000003     
          35   324.85500000000002        223.45500000000001        120.00000000000000        8058.2650000000003     
          35   334.49946999999997        248.10122999999999        120.00000000000000        8253.9989999999998     
          35   341.60613999999998        256.99558999999999        120.00000000000000        8344.2649999999994     
          35   347.63828000000001        268.06132000000002        120.00000000000000        8434.2489999999998     
          35   351.35442999999998        272.12590000000000        120.00000000000000        8524.2649999999994     
          36   14.831939999999999        178.14302000000001        45.928060000000002        5569.2809999999999     
          36   32.377800000000001        179.00991999999999        42.409089999999999        5659.2809999999999     
          36   43.355499999999999        180.03598000000000        49.320569999999996        5749.2809999999999     
          36   49.586069999999999        184.09016000000000        48.000000000000000        5839.2809999999999     
          36   57.482140000000001        185.42579000000001        48.000000000000000        5929.2809999999999     
          36   38.269700000000000        180.25483000000000        48.871789999999997        6019.2809999999999     
          36   54.242480000000000        185.61908000000000        52.941180000000003        6109.2650000000003     
          36   37.116549999999997        180.96019000000001        49.525620000000004        6288.9989999999998     
          36   37.132140000000000        179.02714000000000        52.571429999999999        6379.2650000000003     
          36   19.077780000000001        173.99110999999999        31.135140000000000        6469.2650000000003     
          37   11.646190000000001        163.82190000000000        45.047620000000002        4485.2650000000003     
          37   11.100000000000000        157.71379999999999        54.760559999999998        4575.2489999999998     
          37   10.788420000000000        157.99000000000001        55.736840000000001        4665.2650000000003     
          37   10.644620000000000        159.44154000000000        59.446150000000003        4755.2650000000003     
          37   10.124549999999999        158.73481000000001        56.961039999999997        4845.2650000000003     
          37   10.317310000000001        158.54499999999999        57.461539999999999        4935.2650000000003     
          37   10.560000000000000        158.09999999999999        57.891889999999997        5025.2650000000003     
          37   11.397550000000001        157.15427000000000        48.000000000000000        5298.9989999999998     
          37   10.000140000000000        156.73301000000001        53.342469999999999        5389.2650000000003     
          37   10.304779999999999        156.97940000000000        55.343280000000000        5479.2809999999999     
          37   9.1754200000000008        158.94497999999999        54.592889999999997        5569.2809999999999     
          37   7.7615900000000000        158.42726999999999        61.568179999999998        5659.2809999999999     
          37   8.2505699999999997        156.38667000000001        57.793100000000003        5749.2809999999999     
          37   7.9824099999999998        157.13352000000000        57.333329999999997        5839.2809999999999     
          37   7.9814299999999996        156.75163000000001        57.183669999999999        5929.2809999999999     
          37   8.5752900000000007        156.99970999999999        60.176470000000002        6019.2809999999999     
          37   8.8156499999999998        155.94695999999999        60.000000000000000        6109.2650000000003     
          37   8.7137100000000007        155.80742000000001        60.000000000000000        6288.9989999999998     
          37   9.2742900000000006        157.06856999999999        64.262550000000005        6379.2650000000003     
          37   9.6777099999999994        155.67495000000000        51.743119999999998        6469.2650000000003     
          37   10.233499999999999        156.68393000000000        48.000000000000000        6559.2650000000003     
          37   9.2167899999999996        157.54884999999999        54.307690000000001        6649.2650000000003     
          37   8.6008200000000006        158.33309000000000        54.218179999999997        6739.2650000000003     
          37   8.9516100000000005        158.17381000000000        55.122579999999999        6829.2489999999998     
          37   9.3979999999999997        157.58670000000001        57.420000000000002        6919.2650000000003     
          37   9.2664399999999993        156.57578000000001        53.866669999999999        7009.2650000000003     
          37   10.000280000000000        156.89542000000000        55.833329999999997        7099.2650000000003     
          37   9.2683199999999992        157.30494999999999        53.465350000000001        7247.9989999999998     
          37   10.231299999999999        156.83496000000000        56.034779999999998        7338.2650000000003     
          37   9.2993299999999994        156.22387000000001        54.000000000000000        7428.2650000000003     
          37   10.344500000000000        156.20586000000000        54.910989999999998        7518.2650000000003     
          37   10.136600000000000        157.46642000000000        56.320749999999997        7608.2650000000003     
          37   10.370180000000000        156.45908000000000        54.880730000000000        7698.2650000000003     
          37   11.755080000000000        155.14525000000000        56.557380000000002        7788.2650000000003     
          37   10.807820000000000        156.32568000000001        58.937269999999998        7878.2489999999998     
          37   11.387779999999999        156.55110999999999        60.000000000000000        7968.2650000000003     
          37   10.553190000000001        156.01230000000001        51.876109999999997        8058.2650000000003     
          37   10.840999999999999        155.51629000000000        55.799999999999997        8253.9989999999998     
          37   10.923349999999999        155.13741999999999        55.819350000000000        8344.2649999999994     
          37   10.775980000000001        155.30367000000001        55.100589999999997        8434.2489999999998     
          37   11.334730000000000        155.89731000000000        56.516129999999997        8524.2649999999994     
          37   9.9160000000000004        153.65174999999999        60.000000000000000        8614.2649999999994     
          37   9.4197600000000001        154.52071000000001        60.000000000000000        8704.2649999999994     
          37   10.489500000000000        154.32700000000000        60.000000000000000        8794.2649999999994     
          37   9.0153700000000008        154.95779999999999        56.853659999999998        8884.2649999999994     
          37   10.494550000000000        154.43295000000001        60.000000000000000        8974.2649999999994     
          37   10.772810000000000        154.99331000000001        60.247929999999997        9064.2649999999994     
          37   10.911750000000000        155.00404000000000        45.578949999999999        9273.0000000000000     
          37   10.415749999999999        154.38122999999999        56.301369999999999        9363.2659999999996     
          37   10.856859999999999        154.13670999999999        58.028570000000002        9453.2659999999996     
          37   10.654320000000000        155.07204999999999        63.136360000000003        9543.2659999999996     
          37   10.730000000000000        155.26786000000001        60.000000000000000        9633.2659999999996     
          37   10.897100000000000        155.49547999999999        65.354839999999996        9723.2659999999996     
          37   10.477729999999999        155.22060999999999        58.272730000000003        9813.2500000000000     
          37   9.9695699999999992        156.41693000000001        64.417180000000002        9903.2659999999996     
          37   9.4323399999999999        157.28363999999999        66.430620000000005        9993.2659999999996     
          37   9.3111999999999995        157.72570999999999        68.300749999999994        10083.250000000000     
          38   14.761720000000000        212.04828000000001        64.137929999999997        3172.2649999999999     
          38   13.573420000000000        211.90356000000000        66.082189999999997        3262.2649999999999     
          38   13.889889999999999        210.70437000000001        66.206900000000005        3352.2649999999999     
          38   13.172000000000001        210.42640000000000        67.359999999999999        3442.2649999999999     
          38   13.462949999999999        210.81591000000000        66.818179999999998        3532.2649999999999     
          38   13.660720000000000        210.38892000000001        70.964029999999994        3622.2489999999998     
          38   14.800000000000001        210.14103000000000        72.000000000000000        3712.2649999999999     
          38   15.170000000000000        210.90000000000001        72.000000000000000        3802.2649999999999     
          38   14.903440000000000        211.99010999999999        64.516130000000004        3892.2649999999999     
          38   15.971180000000000        212.11197000000001        51.212600000000002        4214.9989999999998     
          38   14.721280000000000        211.89716000000001        54.297870000000003        4305.2650000000003     
          38   14.956709999999999        212.45835000000000        54.352939999999997        4395.2650000000003     
          38   14.824870000000001        210.70723000000001        54.352939999999997        4485.2650000000003     
          38   14.574240000000000        210.90000000000001        54.813560000000003        4575.2489999999998     
          38   15.140630000000000        210.78254000000001        54.380949999999999        4665.2650000000003     
          38   15.832210000000000        210.80512999999999        57.784619999999997        4755.2650000000003     
          38   14.745850000000001        209.54633999999999        60.000000000000000        4845.2650000000003     
          38   15.735279999999999        210.09833000000000        59.166670000000003        4935.2650000000003     
          38   15.628100000000000        210.14824999999999        58.857140000000001        5025.2650000000003     
          38   16.237100000000002        209.89725000000001        46.956519999999998        5298.9989999999998     
          38   14.941700000000001        210.27020999999999        60.000000000000000        5389.2650000000003     
          38   14.966500000000000        210.04900000000001        60.000000000000000        5479.2809999999999     
          38   14.844400000000000        210.63360000000000        60.000000000000000        5569.2809999999999     
          38   13.904489999999999        210.10101000000000        61.130429999999997        5659.2809999999999     
          38   14.038550000000001        210.14391000000001        60.869570000000003        5749.2809999999999     
          38   13.940650000000000        209.87354999999999        62.322580000000002        5839.2809999999999     
          38   14.328630000000000        209.56699000000000        62.465750000000000        5929.2809999999999     
          38   14.605259999999999        209.04025999999999        60.000000000000000        6019.2809999999999     
          38   14.260420000000000        210.06750000000000        60.000000000000000        6109.2650000000003     
          38   14.842590000000000        209.54245000000000        64.748199999999997        6288.9989999999998     
          38   14.667680000000001        209.27297999999999        65.324500000000000        6379.2650000000003     
          38   15.385830000000000        208.79716999999999        51.500000000000000        6469.2650000000003     
          38   15.278820000000000        209.24588000000000        72.000000000000000        6559.2650000000003     
          38   15.635300000000001        208.93226999999999        50.363639999999997        6649.2650000000003     
          38   15.178410000000000        210.10113999999999        52.909089999999999        6739.2650000000003     
          38   15.588930000000000        209.62792999999999        54.049590000000002        6829.2489999999998     
          38   15.776490000000001        209.16825000000000        54.804119999999998        6919.2650000000003     
          38   16.096180000000000        208.28879000000001        55.414009999999998        7009.2650000000003     
          38   16.094200000000001        208.10016999999999        57.558439999999997        7099.2650000000003     
          38   15.681699999999999        208.42021000000000        56.425530000000002        7247.9989999999998     
          38   15.656840000000001        208.43982000000000        56.315790000000000        7338.2650000000003     
          38   15.598120000000000        208.55601999999999        59.308900000000001        7428.2650000000003     
          38   15.766620000000000        208.81412000000000        59.100000000000001        7518.2650000000003     
          38   15.557210000000000        208.98976999999999        60.000000000000000        7608.2650000000003     
          38   16.497650000000000        207.95451000000000        60.000000000000000        7698.2650000000003     
          38   16.881810000000002        207.93108000000001        58.481929999999998        7788.2650000000003     
          38   16.098250000000000        208.18018000000001        58.736840000000001        7878.2489999999998     
          38   16.570900000000002        208.37889999999999        63.724139999999998        7968.2650000000003     
          38   16.518160000000002        208.46736000000001        60.000000000000000        8058.2650000000003     
          38   16.929250000000000        208.56131999999999        57.622639999999997        8253.9989999999998     
          38   17.190320000000000        208.19841000000000        63.142859999999999        8344.2649999999994     
          38   17.268229999999999        208.06177000000000        60.531649999999999        8434.2489999999998     
          38   17.384129999999999        208.01048000000000        63.428570000000001        8524.2649999999994     
          38   15.424370000000000        207.36187000000001        61.649999999999999        8614.2649999999994     
          38   15.367100000000001        206.89570000000001        60.000000000000000        8704.2649999999994     
          38   14.704700000000001        206.17409000000001        62.000000000000000        8794.2649999999994     
          38   14.746090000000001        206.00424000000001        61.986750000000001        8884.2649999999994     
          38   15.592860000000000        207.79904999999999        62.857140000000001        8974.2649999999994     
          38   15.798410000000001        208.03397000000001        60.000000000000000        9064.2649999999994     
          38   16.386890000000001        207.68511000000001        52.533329999999999        9273.0000000000000     
          38   16.439480000000000        207.28931000000000        65.586209999999994        9363.2659999999996     
          38   16.629999999999999        206.43500000000000        63.891889999999997        9453.2659999999996     
          38   15.995380000000001        207.62123000000000        64.799999999999997        9543.2659999999996     
          38   16.661940000000001        207.67742000000001        63.870970000000000        9633.2659999999996     
          38   15.987310000000001        207.66940000000000        66.179100000000005        9723.2659999999996     
          38   16.062349999999999        207.64980000000000        64.705879999999993        9813.2500000000000     
          38   16.589009999999998        207.37889999999999        65.670330000000007        9903.2659999999996     
          38   16.141249999999999        207.75500000000000        65.000000000000000        9993.2659999999996     
          38   16.418749999999999        207.73187999999999        62.812500000000000        10083.250000000000     
          39   41.580559999999998        87.663129999999995        66.301680000000005        1140.2650000000001     
          39   40.131369999999997        89.475089999999994        56.421050000000001        1230.2650000000001     
          39   39.993639999999999        88.672179999999997        55.636360000000003        1320.2650000000001     
          39   40.559660000000001        88.736210000000000        64.758619999999993        1410.2650000000001     
          39   41.744300000000003        88.329719999999995        65.158879999999996        1500.2650000000001     
          39   41.428130000000003        88.067909999999998        63.144390000000001        1590.2650000000001     
          39   40.566800000000001        87.667800000000000        66.719999999999999        1680.2490000000000     
          39   42.084519999999998        88.099779999999996        55.870970000000000        1770.2650000000001     
          39   40.754379999999998        87.236480000000000        54.929130000000001        1860.2650000000001     
          39   41.576090000000001        87.507130000000004        44.275860000000002        2023.0000000000000     
          39   39.822679999999998        87.388660000000002        52.329900000000002        2113.2660000000001     
          39   41.214390000000002        88.827070000000006        54.878050000000002        2203.2660000000001     
          39   40.809179999999998        88.957700000000003        60.000000000000000        2293.2660000000001     
          39   41.835810000000002        89.720699999999994        56.930230000000002        2383.2660000000001     
          39   41.704670000000000        88.832409999999996        58.773719999999997        2473.2660000000001     
          39   40.674480000000003        89.731380000000001        60.000000000000000        2563.2500000000000     
          39   42.238860000000003        89.779660000000007        61.704549999999998        2653.2660000000001     
          39   41.981189999999998        89.087159999999997        66.268659999999997        2743.2660000000001     
          39   41.763489999999997        88.017709999999994        64.079999999999998        2833.2660000000001     
          39   43.096960000000003        88.598910000000004        54.391300000000001        3081.9989999999998     
          39   42.060650000000003        90.566450000000003        60.000000000000000        3172.2649999999999     
          39   40.898209999999999        90.015709999999999        60.000000000000000        3262.2649999999999     
          39   41.267330000000001        88.257329999999996        60.000000000000000        3352.2649999999999     
          39   40.864440000000002        88.679829999999995        65.641030000000001        3442.2649999999999     
          39   41.160750000000000        88.506789999999995        65.547169999999994        3532.2649999999999     
          39   41.229340000000001        89.043070000000000        66.394159999999999        3622.2489999999998     
          39   42.866379999999999        88.392460000000000        67.478260000000006        3712.2649999999999     
          39   42.936819999999997        88.446820000000002        66.272729999999996        3802.2649999999999     
          39   42.985779999999998        90.000439999999998        54.933329999999998        3892.2649999999999     
          39   44.066270000000003        89.975290000000001        48.000000000000000        4214.9989999999998     
          39   42.541400000000003        90.624189999999999        48.000000000000000        4305.2650000000003     
          39   42.795369999999998        90.287790000000001        50.652630000000002        4395.2650000000003     
          39   42.698000000000000        89.490669999999994        48.000000000000000        4485.2650000000003     
          39   42.546610000000001        89.573939999999993        51.412840000000003        4575.2489999999998     
          39   43.037379999999999        89.764550000000000        53.627589999999998        4665.2650000000003     
          39   43.351669999999999        88.961870000000005        52.625000000000000        4755.2650000000003     
          39   43.066830000000003        87.460949999999997        49.428570000000001        4845.2650000000003     
          39   42.920000000000002        87.973950000000002        53.162790000000001        4935.2650000000003     
          39   43.297870000000003        88.532340000000005        51.191490000000002        5025.2650000000003     
          39   44.303179999999998        87.907849999999996        42.168219999999998        5298.9989999999998     
          39   42.855910000000002        88.211500000000001        53.952759999999998        5389.2650000000003     
          39   43.014650000000003        88.111630000000005        53.720930000000003        5479.2809999999999     
          39   42.857289999999999        88.906610000000001        54.305079999999997        5569.2809999999999     
          39   41.330820000000003        88.260159999999999        54.196719999999999        5659.2809999999999     
          39   41.950339999999997        88.213099999999997        54.372410000000002        5749.2809999999999     
          39   41.812390000000001        88.284390000000002        54.193550000000002        5839.2809999999999     
          39   41.974170000000001        87.775760000000005        58.331130000000002        5929.2809999999999     
          39   42.428970000000000        87.555139999999994        54.504669999999997        6019.2809999999999     
          39   42.094059999999999        87.935869999999994        54.038710000000002        6109.2650000000003     
          39   42.329419999999999        87.924809999999994        55.846150000000002        6288.9989999999998     
          39   42.741100000000003        87.059780000000003        54.857140000000001        6379.2650000000003     
          39   42.710070000000002        87.020849999999996        44.680850000000000        6469.2650000000003     
          39   43.286479999999997        86.791430000000005        42.628570000000003        6559.2650000000003     
          39   43.244270000000000        87.083029999999994        47.393259999999998        6649.2650000000003     
          39   43.342860000000002        87.487099999999998        49.935479999999998        6739.2650000000003     
          39   43.075789999999998        87.917190000000005        48.000000000000000        6829.2489999999998     
          39   43.289999999999999        87.073329999999999        48.000000000000000        6919.2650000000003     
          39   43.625979999999998        86.707589999999996        52.137929999999997        7009.2650000000003     
          39   43.547879999999999        86.684650000000005        52.242420000000003        7099.2650000000003     
          39   43.118540000000003        85.497069999999994        48.000000000000000        7247.9989999999998     
          39   43.036400000000000        85.840000000000003        52.988759999999999        7338.2650000000003     
          39   43.199390000000001        86.625309999999999        50.938780000000001        7428.2650000000003     
          39   43.441519999999997        86.763239999999996        53.257140000000000        7518.2650000000003     
          39   43.710780000000000        86.783140000000003        52.588239999999999        7608.2650000000003     
          39   44.089849999999998        86.498379999999997        53.558819999999997        7698.2650000000003     
          39   44.312150000000003        86.441460000000006        49.479450000000000        7788.2650000000003     
          39   43.700609999999998        87.577200000000005        53.780490000000000        7878.2489999999998     
          39   43.948210000000003        86.696839999999995        53.557890000000000        7968.2650000000003     
          39   43.925170000000001        87.067170000000004        54.700000000000003        8058.2650000000003     
          39   44.439999999999998        86.973330000000004        53.189190000000004        8253.9989999999998     
          39   44.479080000000003        87.139240000000001        54.595419999999997        8344.2649999999994     
          39   44.635669999999998        86.971209999999999        54.038220000000003        8434.2489999999998     
          39   44.973140000000001        86.993530000000007        54.941180000000003        8524.2649999999994     
          39   43.146349999999998        86.153409999999994        56.188240000000000        8614.2649999999994     
          39   42.957000000000001        86.456670000000003        55.299999999999997        8704.2649999999994     
          39   42.724840000000000        86.547470000000004        55.252749999999999        8794.2649999999994     
          39   43.183560000000000        86.559730000000002        56.383560000000003        8884.2649999999994     
          39   43.267580000000002        86.434240000000003        56.909089999999999        8974.2649999999994     
          39   43.436050000000002        86.414469999999994        57.789470000000001        9064.2649999999994     
          39   43.922580000000004        86.830650000000006        42.658059999999999        9273.0000000000000     
          39   43.782310000000003        85.840000000000003        54.942149999999998        9363.2659999999996     
          39   43.788159999999998        85.720110000000005        57.519550000000002        9453.2659999999996     
          39   43.032879999999999        86.416950000000000        60.000000000000000        9543.2659999999996     
          39   43.059620000000002        85.993579999999994        60.000000000000000        9633.2659999999996     
          39   43.345750000000002        86.529319999999998        54.986300000000000        9723.2659999999996     
          39   43.228929999999998        86.163300000000007        55.689320000000002        9813.2500000000000     
          39   43.010610000000000        85.840000000000003        60.000000000000000        9903.2659999999996     
          39   42.790790000000001        86.814920000000001        60.000000000000000        9993.2659999999996     
          39   43.191839999999999        86.579999999999998        60.000000000000000        10083.250000000000     
          40   157.77196000000001        93.887500000000003        93.321430000000007        5298.9989999999998     
          40   155.93508000000000        93.820620000000005        101.53846000000000        5389.2650000000003     
          40   155.30108999999999        94.467230000000001        98.495050000000006        5479.2809999999999     
          40   154.50999999999999        94.980000000000004        99.891890000000004        5569.2809999999999     
          40   153.86080000000001        93.757999999999996        103.68000000000001        5659.2809999999999     
          40   155.03322000000000        94.398259999999993        103.40870000000000        5749.2809999999999     
          40   153.19721000000001        94.599530000000001        120.00000000000000        5839.2809999999999     
          40   154.55909000000000        94.114549999999994        102.27273000000000        5929.2809999999999     
          40   154.52329000000000        94.470359999999999        101.25301000000000        6019.2809999999999     
          40   155.00824000000000        94.850589999999997        95.529409999999999        6109.2650000000003     
          40   153.41007999999999        94.091930000000005        105.27731000000000        6288.9989999999998     
          40   155.54265000000001        94.523859999999999        100.40964000000000        6379.2650000000003     
          40   156.18933000000001        94.313000000000002        90.599999999999994        6469.2650000000003     
          40   156.61206999999999        93.948099999999997        91.034480000000002        6559.2650000000003     
          40   155.86940000000001        93.880600000000001        91.164180000000002        6649.2650000000003     
          40   156.16691000000000        94.805210000000002        91.054550000000006        6739.2650000000003     
          40   156.13119000000000        94.786069999999995        89.714290000000005        6829.2489999999998     
          40   156.24808999999999        94.179550000000006        90.741569999999996        6919.2650000000003     
          40   156.27910000000000        93.785259999999994        90.045109999999994        7009.2650000000003     
          40   155.84744000000001        93.876739999999998        93.139529999999993        7099.2650000000003     
          40   156.16716000000000        92.934500000000000        92.036699999999996        7247.9989999999998     
          40   156.15897000000001        93.644790000000000        91.282049999999998        7338.2650000000003     
          40   156.07115999999999        94.479069999999993        91.395349999999993        7428.2650000000003     
          40   155.77311000000000        93.961340000000007        91.663870000000003        7518.2650000000003     
          40   155.43180000000001        93.263130000000004        93.515619999999998        7608.2650000000003     
          40   156.85448000000000        93.546210000000002        92.275859999999994        7698.2650000000003     
          40   157.23831999999999        93.091999999999999        91.578950000000006        7788.2650000000003     
          40   155.94748000000001        94.154470000000003        90.926829999999995        7878.2489999999998     
          40   157.30606000000000        94.159390000000002        96.000000000000000        7968.2650000000003     
          40   157.24780999999999        94.803200000000004        91.313609999999997        8058.2650000000003     
          40   157.19612000000001        94.138059999999996        94.252430000000004        8253.9989999999998     
          40   157.76231000000001        94.283590000000004        96.000000000000000        8344.2649999999994     
          40   157.99634000000000        94.500110000000006        100.86857000000001        8434.2489999999998     
          40   157.59845000000001        94.612229999999997        98.621359999999996        8524.2649999999994     
          40   155.15000000000001        93.569999999999993        93.729730000000004        8614.2649999999994     
          40   155.77000000000001        94.455709999999996        96.000000000000000        8704.2649999999994     
          40   156.01087000000001        94.640540000000001        94.107380000000006        8794.2649999999994     
          40   156.45285000000001        94.407150000000001        101.07317000000000        8884.2649999999994     
          40   156.34314000000001        94.400779999999997        96.000000000000000        8974.2649999999994     
          40   156.67553000000001        94.437629999999999        98.052629999999994        9064.2649999999994     
          40   156.57208000000000        93.999870000000001        94.389259999999993        9273.0000000000000     
          40   156.60669999999999        93.172730000000001        108.06818000000000        9363.2659999999996     
          40   156.92625000000001        93.434910000000002        107.78570999999999        9453.2659999999996     
          40   156.18150000000000        94.062989999999999        102.16822000000001        9543.2659999999996     
          40   156.08308000000000        94.116619999999998        101.90769000000000        9633.2659999999996     
          40   155.71968000000001        94.033280000000005        98.495999999999995        9723.2659999999996     
          40   160.36062000000001        95.302830000000000        96.424779999999998        9813.2500000000000     
          40   163.89617999999999        96.660579999999996        97.892120000000006        9903.2659999999996     
          40   164.53316000000001        97.193160000000006        96.000000000000000        9993.2659999999996     
          40   163.50465000000000        96.445099999999996        99.248410000000007        10083.250000000000     
          41   145.79615000000001        339.63578000000001        102.41455000000001        0.0000000000000000     
          41   149.02212000000000        332.83812000000000        102.75000000000000        90.265000000000001     
          41   153.84751000000000        330.51873000000001        108.39184000000000        180.26499999999999     
          41   157.67415000000000        327.36878000000002        96.000000000000000        270.25000000000000     
          41   156.98145000000000        328.54210000000000        100.30645000000000        360.26499999999999     
          41   161.44030000000001        327.06542000000002        103.98030000000000        512.00000000000000     
          41   160.60362000000001        327.61926000000000        104.10638000000000        602.26599999999996     
          41   162.53683000000001        327.12169000000000        104.19718000000000        692.26599999999996     
          41   166.40089000000000        326.75295000000000        111.80356999999999        782.26599999999996     
          41   166.29818000000000        327.64060999999998        112.96970000000000        872.26599999999996     
          41   164.34166999999999        326.98016000000001        104.00000000000000        1049.9990000000000     
          41   159.52286000000001        326.47478999999998        109.62857000000000        1140.2650000000001     
          41   150.85874000000001        331.75367999999997        93.094740000000002        1230.2650000000001     
          41   151.24354000000000        331.78017000000000        101.53263000000000        1320.2650000000001     
          41   150.59193999999999        331.51612999999998        103.60209000000000        1410.2650000000001     
          41   151.82226000000000        331.66156999999998        102.78261000000001        1500.2650000000001     
          41   151.34298000000001        330.74104999999997        114.00000000000000        1590.2650000000001     
          41   150.51151999999999        331.71060999999997        108.00000000000000        1680.2490000000000     
          41   150.63147000000001        334.40983000000000        102.77585999999999        1770.2650000000001     
          41   145.16454999999999        341.16931000000000        105.50494999999999        1860.2650000000001     
          41   141.96428000000000        343.68889000000001        94.074070000000006        2023.0000000000000     
          41   139.96571000000000        342.45790000000000        96.857140000000001        2113.2660000000001     
          41   143.09956000000000        343.71080999999998        99.911109999999994        2203.2660000000001     
          41   140.36663999999999        344.57285999999999        102.72199000000001        2293.2660000000001     
          41   142.46503999999999        344.65649999999999        103.41463000000000        2383.2660000000001     
          41   141.59288000000001        345.15410000000003        100.87770000000000        2473.2660000000001     
          41   142.36269999999999        344.28291999999999        108.00000000000000        2563.2500000000000     
          41   144.59275000000000        343.20821000000001        107.42856999999999        2653.2660000000001     
          41   141.87791999999999        344.68630999999999        109.89230999999999        2743.2660000000001     
          41   138.33902000000000        343.88065000000000        111.75244000000001        2833.2660000000001     
          41   146.36556999999999        342.65861000000001        106.22609000000000        3081.9989999999998     
          41   148.79563999999999        338.55277999999998        104.33083000000001        3172.2649999999999     
          41   149.18929000000000        332.09764999999999        105.24490000000000        3262.2649999999999     
          41   149.47502000000000        329.22865000000002        107.86547000000000        3352.2649999999999     
          41   148.22622000000001        324.27528000000001        111.63731000000000        3442.2649999999999     
          41   147.63901999999999        322.34219999999999        114.73171000000001        3532.2649999999999     
          41   147.98150000000001        322.23917000000000        120.70000000000000        3622.2489999999998     
          41   150.37487999999999        322.79144000000002        124.96744000000000        3712.2649999999999     
          41   151.31089000000000        324.25549000000001        121.52113000000000        3802.2649999999999     
          41   151.03655000000001        325.52345000000003        116.27585999999999        3892.2649999999999     
          42   110.94812000000000        322.35874999999999        101.18080999999999        6559.2650000000003     
          42   109.99656000000000        331.20990999999998        90.022250000000000        6649.2650000000003     
          42   112.09780000000001        329.49110000000002        99.164839999999998        6739.2650000000003     
          42   111.62730000000001        330.67793000000000        97.551720000000003        6829.2489999999998     
          42   114.65277000000000        328.38681000000003        96.000000000000000        6919.2650000000003     
          42   111.73536000000000        330.30676999999997        98.746080000000006        7009.2650000000003     
          42   103.59401000000000        340.79845999999998        100.08096999999999        7099.2650000000003     
          42   103.40035000000000        340.19301999999999        100.27723000000000        7247.9989999999998     
          42   103.79463000000000        340.70411000000001        101.45753000000001        7338.2650000000003     
          42   100.56847000000000        342.17106999999999        99.500000000000000        7428.2650000000003     
          42   106.70529999999999        335.69981999999999        103.56164000000000        7518.2650000000003     
          42   113.07697000000000        328.85226999999998        104.16807000000000        7608.2650000000003     
          42   109.74267000000000        332.18353000000002        105.55623000000000        7698.2650000000003     
          42   106.78988000000000        338.45585999999997        98.733729999999994        7788.2650000000003     
          42   101.48170000000000        343.24531999999999        101.54386000000000        7878.2489999999998     
          42   107.31883999999999        336.28829000000002        106.12363999999999        7968.2650000000003     
          42   112.41965000000000        329.92453999999998        102.29787000000000        8058.2650000000003     
          42   104.23204000000000        340.36176000000000        101.47112000000000        8253.9989999999998     
          42   104.03498000000000        341.78185999999999        101.37634000000000        8344.2649999999994     
          42   103.11087000000001        343.06148000000002        103.13636000000000        8434.2489999999998     
          42   100.08499999999999        350.85250000000002        105.15000000000001        8524.2649999999994     
          43   191.44243000000000        350.83006999999998        108.73754000000000        0.0000000000000000     
          43   202.21678000000000        342.08231999999998        118.47190999999999        90.265000000000001     
          43   204.88706999999999        344.95357999999999        122.40000000000001        180.26499999999999     
          43   207.65222000000000        344.26787000000002        114.44444000000000        270.25000000000000     
          43   203.37666999999999        344.39028000000002        110.39024000000001        360.26499999999999     
          43   204.18292000000000        343.64744000000002        119.17355000000001        512.00000000000000     
          43   204.79374000000001        344.32150000000001        123.42856999999999        602.26599999999996     
          43   205.44753000000000        344.76569000000001        124.01674000000000        692.26599999999996     
          43   203.78567000000001        343.23264999999998        124.57674000000000        782.26599999999996     
          43   209.16892999999999        345.09296000000001        127.07143000000001        872.26599999999996     
          43   211.53594000000001        345.48172000000000        116.53125000000000        1049.9990000000000     
          43   212.24843999999999        344.89206999999999        121.11111000000000        1140.2650000000001     
          43   212.83043000000001        346.73534000000001        108.75888999999999        1230.2650000000001     
          43   212.80338000000000        346.83909999999997        109.55224000000000        1320.2650000000001     
          43   212.77466999999999        346.73522000000003        112.26667000000000        1410.2650000000001     
          43   214.19341000000000        346.21429000000001        114.59341000000001        1500.2650000000001     
          43   212.76017999999999        346.11633000000000        116.47705999999999        1590.2650000000001     
          43   212.20309000000000        346.29410999999999        107.75510000000000        1680.2490000000000     
          43   212.95988000000000        346.49310000000003        102.73684000000000        1770.2650000000001     
          43   212.67037999999999        345.99214999999998        105.41772000000000        1860.2650000000001     
          43   205.30230000000000        345.22417999999999        107.87456000000000        2023.0000000000000     
          43   196.12089000000000        346.23048000000000        101.56452000000000        2113.2660000000001     
          43   191.34842000000000        352.13776000000001        108.78946999999999        2203.2660000000001     
          43   185.76158000000001        354.86083000000002        114.55000000000000        2293.2660000000001     
          43   186.15228999999999        354.34370999999999        120.00000000000000        2383.2660000000001     
          43   187.29400000000001        353.01700000000000        120.00000000000000        2473.2660000000001     
          43   183.53174999999999        353.34413000000001        120.00000000000000        2563.2500000000000     
          43   189.52518000000001        354.06072000000000        115.68344999999999        2653.2660000000001     
          43   192.89686000000000        352.58093000000002        112.32857000000000        2743.2660000000001     
          43   199.29186999999999        346.87252999999998        117.52000000000000        2833.2660000000001     
          43   204.98365000000001        344.93842000000001        119.05419000000001        3081.9989999999998     
          43   203.50670000000000        347.00308000000001        120.59729000000000        3172.2649999999999     
          43   201.61246000000000        346.90985999999998        123.65217000000000        3262.2649999999999     
          43   193.52359999999999        350.48250000000002        114.30882000000000        3352.2649999999999     
          43   183.89607000000001        354.21737999999999        124.32787000000000        3442.2649999999999     
          43   175.45400000000001        353.78343000000001        132.00000000000000        3622.2489999999998     
          43   180.45009999999999        355.44911000000002        128.55446000000001        3712.2649999999999     
          43   179.57333000000000        354.86700000000002        132.00000000000000        3802.2649999999999     
          43   179.22535999999999        356.81214000000000        120.00000000000000        3892.2649999999999     
          43   181.83402000000001        355.94000000000000        116.41237000000000        4214.9989999999998     
          43   185.42458999999999        355.91574000000003        113.11475000000000        4305.2650000000003     
          43   190.58019999999999        353.58256999999998        105.79592000000000        4395.2650000000003     
          43   187.41547000000000        350.14798999999999        112.49057000000001        4485.2650000000003     
          43   179.38175000000001        349.29437000000001        117.32039000000000        4575.2489999999998     
          43   179.33160000000001        350.67120000000000        114.56000000000000        4665.2650000000003     
          43   175.42697999999999        343.71472999999997        116.07619000000000        4755.2650000000003     
          43   172.48110000000000        338.99806999999998        115.98165000000000        4845.2650000000003     
          43   171.47212999999999        338.54584000000000        120.00000000000000        4935.2650000000003     
          43   167.21039999999999        336.25008000000003        120.00000000000000        5025.2650000000003     
          43   167.72385000000000        329.73403999999999        96.461539999999999        5298.9989999999998     
          43   166.11679000000001        329.99705000000000        104.03570999999999        5389.2650000000003     
          43   166.56166999999999        329.65458000000001        108.00000000000000        5479.2809999999999     
          43   165.92444000000000        330.52701000000002        109.84614999999999        5569.2809999999999     
          43   164.46500000000000        330.98244999999997        107.03774000000000        5659.2809999999999     
          44   158.30673999999999        332.16189000000003        113.68182000000000        7338.2650000000003     
          44   156.48874000000001        331.82053999999999        113.97701000000001        7428.2650000000003     
          44   158.20076000000000        331.94152000000003        120.00000000000000        7518.2650000000003     
          44   165.88260000000000        331.76958999999999        118.29586000000000        7608.2650000000003     
          44   166.68930000000000        329.41185999999999        109.25581000000000        7698.2650000000003     
          44   166.98099999999999        329.47760000000000        103.20000000000000        7788.2650000000003     
          44   166.27276000000001        330.22063000000003        106.48819000000000        7878.2489999999998     
          44   166.30472000000000        330.35347000000002        107.25000000000000        7968.2650000000003     
          44   165.00856999999999        330.90285999999998        104.98842000000000        8058.2650000000003     
          44   166.23141000000001        330.57170000000002        106.40000000000001        8253.9989999999998     
          44   165.49074999999999        330.67403999999999        105.69014000000000        8344.2649999999994     
          44   167.00282000000001        329.95936000000000        112.84614999999999        8434.2489999999998     
          44   165.26992999999999        333.97523000000001        117.69535999999999        8524.2649999999994     
          44   159.42816999999999        332.76835000000000        120.00000000000000        8614.2649999999994     
          44   160.30736999999999        333.93752000000001        112.64662000000000        8704.2649999999994     
          44   162.45741000000001        335.22000000000003        118.33333000000000        8794.2649999999994     
          44   171.08231000000001        339.15717999999998        120.00000000000000        8884.2649999999994     
          44   171.03447000000000        339.47106000000002        120.00000000000000        8974.2649999999994     
          44   173.25593000000001        339.81074000000001        120.00000000000000        9064.2649999999994     
          44   180.03288000000001        344.91501000000000        114.93698999999999        9273.0000000000000     
          45   370.89787000000001        68.144130000000004        117.28000000000000        0.0000000000000000     
          45   369.57488999999998        67.221909999999994        122.80851000000000        90.265000000000001     
          45   368.83278000000001        68.827629999999999        126.30928000000000        180.26499999999999     
          45   367.87024000000002        66.545850000000002        120.00000000000000        270.25000000000000     
          45   365.98842000000002        66.288420000000002        120.00000000000000        360.26499999999999     
          45   365.84550999999999        64.444090000000003        123.40157000000001        512.00000000000000     
          45   364.07522999999998        64.499350000000007        130.14194000000001        602.26599999999996     
          45   363.64192000000003        62.355359999999997        132.38399999999999        692.26599999999996     
          45   363.04399999999998        61.604999999999997        132.00000000000000        782.26599999999996     
          45   364.11565999999999        62.596870000000003        134.16866999999999        872.26599999999996     
          45   362.87054000000001        61.244950000000003        126.70968000000001        1049.9990000000000     
          45   364.23309999999998        60.654480000000000        132.00000000000000        1140.2650000000001     
          45   362.30707999999998        62.098329999999997        120.00000000000000        1230.2650000000001     
          45   361.53302000000002        61.592089999999999        120.00000000000000        1320.2650000000001     
          45   362.80623000000003        65.796920000000000        108.35410000000000        1410.2650000000001     
          45   363.24295000000001        60.764919999999996        120.00000000000000        1500.2650000000001     
          45   362.55067000000003        61.074669999999998        120.00000000000000        1590.2650000000001     
          45   363.54181999999997        61.285449999999997        120.00000000000000        1680.2490000000000     
          45   363.91556000000003        59.611109999999996        108.00000000000000        1770.2650000000001     
          45   361.27417000000003        60.471870000000003        104.62500000000000        1860.2650000000001     
          45   361.62743000000000        61.032380000000003        113.14286000000000        2023.0000000000000     
          45   358.98457000000002        60.045710000000000        120.00000000000000        2113.2660000000001     
          45   360.75000000000000        62.055940000000000        120.00000000000000        2203.2660000000001     
          45   360.87333000000001        61.234999999999999        120.00000000000000        2293.2660000000001     
          45   361.05169000000001        61.977849999999997        120.00000000000000        2383.2660000000001     
          45   361.19708000000003        61.666670000000003        120.00000000000000        2473.2660000000001     
          45   360.81851999999998        62.379260000000002        120.00000000000000        2563.2500000000000     
          45   361.34199999999998        61.247329999999998        120.00000000000000        2653.2660000000001     
          45   361.50947000000002        61.264209999999999        120.00000000000000        2743.2660000000001     
          45   360.38000000000000        60.410910000000001        120.00000000000000        2833.2660000000001     
          45   361.14337000000000        61.653680000000001        125.81053000000000        3081.9989999999998     
          45   359.81815000000000        62.502589999999998        126.66667000000000        3172.2649999999999     
          45   358.88835000000000        62.934959999999997        126.61417000000000        3262.2649999999999     
          45   359.02332999999999        61.214440000000003        128.44443999999999        3352.2649999999999     
          45   358.21692000000002        61.249229999999997        132.00000000000000        3442.2649999999999     
          45   358.52140000000003        61.351160000000000        132.00000000000000        3532.2649999999999     
          45   359.29311999999999        61.373750000000001        127.87500000000000        3622.2489999999998     
          45   360.71204999999998        61.382050000000000        131.07692000000000        3712.2649999999999     
          45   360.90550999999999        61.634490000000000        126.78261000000001        3802.2649999999999     
          45   360.95812000000001        62.668750000000003        116.81250000000000        3892.2649999999999     
          45   360.58650999999998        63.485120000000002        120.00000000000000        4214.9989999999998     
          45   359.26999999999998        62.899999999999999        120.00000000000000        4305.2650000000003     
          45   359.71220000000000        63.134630000000001        120.00000000000000        4395.2650000000003     
          45   359.63999999999999        61.885480000000001        120.00000000000000        4485.2650000000003     
          45   359.19999999999999        61.439999999999998        120.00000000000000        4575.2489999999998     
          45   360.11570999999998        62.146790000000003        120.00000000000000        4665.2650000000003     
          45   359.91183999999998        61.178370000000001        120.00000000000000        4755.2650000000003     
          45   359.60636000000000        60.231520000000003        120.00000000000000        4845.2650000000003     
          45   359.60205000000002        60.272050000000000        120.00000000000000        4935.2650000000003     
          45   360.14674000000002        60.438699999999997        115.56522000000000        5025.2650000000003     
          45   360.34809999999999        60.539659999999998        113.89655000000000        5298.9989999999998     
          45   358.96490999999997        60.095790000000001        126.31579000000001        5389.2650000000003     
          45   358.76940999999999        60.549410000000002        132.00000000000000        5479.2809999999999     
          45   358.36928999999998        61.382629999999999        126.78788000000000        5569.2809999999999     
          45   357.22739999999999        60.477260000000001        126.90411000000000        5659.2809999999999     
          45   357.41422000000000        60.685780000000001        125.71875000000000        5749.2809999999999     
          45   357.65368000000001        60.399580000000000        126.56842000000000        5839.2809999999999     
          45   357.55703999999997        60.104439999999997        126.13333000000000        5929.2809999999999     
          45   358.20211000000000        60.926670000000001        127.12195000000000        6019.2809999999999     
          45   357.63321999999999        60.629829999999998        132.00000000000000        6109.2650000000003     
          45   357.35701999999998        60.538300000000000        132.00000000000000        6288.9989999999998     
          45   357.81265000000002        60.226939999999999        130.28570999999999        6379.2650000000003     
          45   358.25009000000000        59.399479999999997        112.69565000000000        6469.2650000000003     
          45   358.51238000000001        59.352699999999999        116.19047999999999        6559.2650000000003     
          45   358.32243999999997        59.759509999999999        120.00000000000000        6649.2650000000003     
          45   358.03667000000002        60.133809999999997        120.00000000000000        6739.2650000000003     
          45   358.10836999999998        61.024189999999997        120.00000000000000        6829.2489999999998     
          45   358.16000000000003        59.759509999999999        120.00000000000000        6919.2650000000003     
          45   358.34089000000000        59.594670000000001        120.00000000000000        7009.2650000000003     
          45   358.91849999999999        58.996499999999997        120.00000000000000        7099.2650000000003     
          45   359.11142999999998        59.411430000000003        120.00000000000000        7247.9989999999998     
          45   358.16000000000003        59.570000000000000        120.00000000000000        7338.2650000000003     
          45   357.60500000000002        59.570000000000000        120.00000000000000        7428.2650000000003     
          45   358.96167000000003        59.919440000000002        120.00000000000000        7518.2650000000003     
          45   359.68511999999998        59.588050000000003        120.00000000000000        7608.2650000000003     
          45   358.94722999999999        59.593620000000001        120.00000000000000        7698.2650000000003     
          45   359.20272999999997        59.939999999999998        120.00000000000000        7788.2650000000003     
          45   359.06891000000002        60.889130000000002        120.00000000000000        7878.2489999999998     
          45   358.84714000000002        60.362859999999998        120.00000000000000        7968.2650000000003     
          45   358.78316000000001        59.978949999999998        120.00000000000000        8058.2650000000003     
          45   359.43957999999998        60.494999999999997        120.00000000000000        8253.9989999999998     
          45   359.60237000000001        60.680000000000000        120.00000000000000        8344.2649999999994     
          45   360.93500000000000        61.882500000000000        116.09999999999999        8434.2489999999998     
          45   360.70132000000001        60.787109999999998        117.47368000000000        8524.2649999999994     
          45   358.44461999999999        59.740769999999998        120.00000000000000        8614.2649999999994     
          45   357.67106999999999        60.680000000000000        120.00000000000000        8704.2649999999994     
          45   358.45382000000001        60.788820000000001        120.00000000000000        8794.2649999999994     
          45   358.25619999999998        60.465400000000002        120.00000000000000        8884.2649999999994     
          45   357.82776000000001        60.340200000000003        120.00000000000000        8974.2649999999994     
          45   358.21920000000000        60.354399999999998        120.00000000000000        9064.2649999999994     
          45   358.35633000000001        60.846119999999999        120.00000000000000        9273.0000000000000     
          45   357.66217999999998        59.347999999999999        132.00000000000000        9363.2659999999996     
          45   358.07294000000002        59.722349999999999        132.00000000000000        9453.2659999999996     
          45   356.88000000000000        60.520000000000003        132.00000000000000        9543.2659999999996     
          45   356.96778000000000        60.453890000000001        132.00000000000000        9633.2659999999996     
          45   357.40318000000002        60.410910000000001        132.00000000000000        9723.2659999999996     
          45   356.86500000000001        60.612729999999999        132.00000000000000        9813.2500000000000     
          45   356.98977000000002        60.817670000000000        132.00000000000000        9903.2659999999996     
          45   357.16158999999999        60.820950000000003        132.00000000000000        9993.2659999999996     
          45   357.10000000000002        61.299999999999997        132.00000000000000        10083.250000000000     
          46   341.12824999999998        81.816980000000001        79.428569999999993        0.0000000000000000     
          46   338.68729999999999        79.664029999999997        79.698110000000000        90.265000000000001     
          46   337.94592000000000        81.573670000000007        87.428569999999993        180.26499999999999     
          46   337.35691000000003        79.674629999999993        94.884209999999996        270.25000000000000     
          46   330.20792999999998        83.173419999999993        111.38155000000000        360.26499999999999     
          46   331.78697000000000        80.429760000000002        104.70218000000000        512.00000000000000     
          46   323.55797000000001        90.673419999999993        113.62025000000000        602.26599999999996     
          46   319.16802000000001        94.715699999999998        114.55813999999999        692.26599999999996     
          46   317.86025000000001        93.672830000000005        117.66038000000000        782.26599999999996     
          46   320.41475000000003        93.077299999999994        123.23403999999999        872.26599999999996     
          46   320.00092999999998        91.810389999999998        110.58065000000001        1049.9990000000000     
          46   322.99943000000002        87.330569999999994        120.00000000000000        1140.2650000000001     
          46   321.51271000000003        89.429349999999999        108.00000000000000        1230.2650000000001     
          46   321.48374999999999        87.959789999999998        109.87500000000000        1320.2650000000001     
          46   321.29455000000002        88.523430000000005        108.00000000000000        1410.2650000000001     
          46   322.25563000000000        89.001170000000002        111.37864000000000        1500.2650000000001     
          46   321.38024000000001        87.584289999999996        120.00000000000000        1590.2650000000001     
          46   321.30302999999998        87.425709999999995        115.15966000000000        1680.2490000000000     
          46   323.08114999999998        88.205870000000004        99.288460000000001        1770.2650000000001     
          46   321.38200000000001        87.919659999999993        100.67586000000000        1860.2650000000001     
          46   320.85201999999998        88.124160000000003        102.38150000000000        2023.0000000000000     
          46   319.12317000000002        85.766729999999995        105.86139000000000        2113.2660000000001     
          46   320.84143000000000        87.718209999999999        105.47085000000000        2203.2660000000001     
          46   320.65210999999999        87.729069999999993        105.91304000000000        2293.2660000000001     
          46   320.32132999999999        88.003619999999998        112.68571000000000        2383.2660000000001     
          46   320.71859999999998        88.250410000000002        110.17543999999999        2473.2660000000001     
          46   319.62409000000002        88.895380000000003        111.78667000000000        2563.2500000000000     
          46   320.06720999999999        88.524649999999994        117.62791000000000        2653.2660000000001     
          46   320.47946000000002        88.053389999999993        115.82143000000001        2743.2660000000001     
          46   319.82323000000002        87.421449999999993        116.80645000000000        2833.2660000000001     
          46   320.28811999999999        88.232180000000000        116.19802000000000        3081.9989999999998     
          46   318.94540000000001        89.745260000000002        113.78102000000000        3172.2649999999999     
          46   318.07584000000003        89.117850000000004        118.79195000000000        3262.2649999999999     
          46   319.46014000000002        88.239639999999994        107.69565000000000        3352.2649999999999     
          46   317.97550999999999        87.648430000000005        118.92135000000000        3442.2649999999999     
          46   318.33382999999998        88.004890000000003        120.12766000000001        3532.2649999999999     
          46   318.05200000000002        87.555449999999993        125.12727000000000        3622.2489999999998     
          46   320.25695000000002        87.683729999999997        123.15254000000000        3712.2649999999999     
          46   320.33271999999999        88.200410000000005        122.76922999999999        3802.2649999999999     
          46   319.96325000000002        89.879900000000006        110.58373000000000        3892.2649999999999     
          46   320.83625000000001        88.932140000000004        106.39286000000000        4214.9989999999998     
          46   319.24171999999999        89.600340000000003        106.96996000000000        4305.2650000000003     
          46   319.57010000000002        89.583960000000005        104.19802000000000        4395.2650000000003     
          46   319.47958000000000        87.864720000000005        108.66667000000000        4485.2650000000003     
          46   319.03250000000003        87.153499999999994        110.70000000000000        4575.2489999999998     
          46   319.74779999999998        88.714759999999998        104.57592000000000        4665.2650000000003     
          46   319.06000000000000        87.579999999999998        108.00000000000000        4755.2650000000003     
          46   319.24596000000003        86.544420000000002        109.44231000000001        4845.2650000000003     
          46   319.08021000000002        86.852630000000005        114.18947000000000        4935.2650000000003     
          46   319.44925000000001        87.316019999999995        110.70968000000001        5025.2650000000003     
          46   319.65929999999997        86.978459999999998        102.29371000000000        5298.9989999999998     
          46   318.32781999999997        87.528549999999996        114.65455000000000        5389.2650000000003     
          46   318.80545000000001        87.133129999999994        114.06061000000000        5479.2809999999999     
          46   318.09978999999998        88.387600000000006        116.18750000000000        5569.2809999999999     
          46   317.05200000000002        87.439999999999998        113.77297000000000        5659.2809999999999     
          46   317.10412000000002        87.839690000000004        114.32061000000000        5749.2809999999999     
          46   316.70870000000002        87.636340000000004        124.03053000000000        5839.2809999999999     
          46   317.31070000000000        87.099299999999999        118.94737000000001        5929.2809999999999     
          46   317.15906999999999        87.211470000000006        118.48000000000000        6019.2809999999999
[truncated: 910,378 more chars]
