# Supplementary material for: Quantitative analyses of T cell motion in tissue reveals factors driving T cell search in tissues
Source: eLife. 2023 Oct 23;12:e84916. doi: 10.7554/eLife.84916 (PMC10672806; doi:10.7554/eLife.84916)
Supplement: Supplementary file 1. [file elife-84916-supp1.zip › Supplementary T cell files/Data format.txt]

The T cell data is arranged in the form:

Cell_ID x-coordinate y-coordinate z-coordinate time

Each cell is tracked with a unique Cell_ID.
