# Supplementary material for: Quantitative analyses of T cell motion in tissue reveals factors driving T cell search in tissues
Source: eLife. 2023 Oct 23;12:e84916. doi: 10.7554/eLife.84916 (PMC10672806; doi:10.7554/eLife.84916)
Supplement: Supplementary file 1. [file elife-84916-supp1.zip › Supplementary T cell files/Lung (flu) T cells.txt]

           1   268.65607000000000        31.666679999999999        108.00000000000000        0.0000000000000000     
           1   277.84962000000002        44.946260000000002        108.00000000000000        45.000000000000000     
           1   277.84962000000002        44.946260000000002        102.00000000000000        90.000010000000003     
           1   277.84962000000002        43.924759999999999        105.00000000000000        134.00000000000000     
           1   278.87112999999999        44.946260000000002        111.00000000000000        180.00000000000000     
           1   276.82812000000001        48.010779999999997        108.00000000000000        225.00000000000000     
           1   274.78510000000000        49.032290000000003        108.00000000000000        270.00000999999997     
           1   276.82812000000001        48.010779999999997        114.00000000000000        315.00000000000000     
           1   282.95715000000001        52.096800000000002        111.00000000000000        360.00000000000000     
           1   286.02166999999997        57.204329999999999        105.00000000000000        405.00000999999997     
           1   287.04318000000001        65.376379999999997        99.000000000000000        450.00000999999997     
           1   289.08618999999999        71.505420000000001        111.00000000000000        495.00000000000000     
           1   290.10768999999999        75.591440000000006        111.00000000000000        540.00000000000000     
           1   293.17221000000001        82.741979999999998        108.00000000000000        585.00000999999997     
           1   288.06468000000001        99.086079999999995        102.00000000000000        630.00000000000000     
           1   296.23673000000002        103.17210000000000        84.000000000000000        675.00000000000000     
           1   300.32274999999998        114.40867000000000        123.00000000000000        720.00000000000000     
           1   309.47415000000001        119.03625000000000        122.99048000000001        765.00000999999997     
           1   316.66685000000001        127.68825000000000        120.00000000000000        809.00000000000000     
           1   319.73137000000003        129.73125999999999        126.00000000000000        855.00000000000000     
           1   325.86040000000003        141.98933000000000        129.00000000000000        900.00000000000000     
           1   334.57724999999999        145.87105000000000        132.00000000000000        945.00000999999997     
           1   343.22600000000000        152.20438999999999        102.00000000000000        990.00000000000000     
           1   341.18299000000002        148.11836000000000        114.00000000000000        1034.0000000000000     
           1   340.16149000000001        149.13987000000000        102.00000000000000        1080.0000100000000     
           1   345.26900999999998        147.09685999999999        111.00000000000000        1125.0000100000000     
           1   355.92185999999998        151.69363999999999        114.00000000000000        1170.0000000000000     
           2   347.31202999999999        69.462410000000006        81.000000000000000        0.0000000000000000     
           2   346.29052000000001        70.483909999999995        81.000000000000000        45.000000000000000     
           2   346.29052000000001        70.483909999999995        84.000000000000000        90.000010000000003     
           2   345.26900999999998        73.548429999999996        69.000000000000000        134.00000000000000     
           2   343.22600000000000        76.612949999999998        75.000000000000000        180.00000000000000     
           2   344.24750999999998        79.677459999999996        72.000000000000000        225.00000000000000     
           2   345.26900999999998        79.677459999999996        69.000000000000000        270.00000999999997     
           2   344.24750999999998        79.677459999999996        72.000000000000000        315.00000000000000     
           2   344.24750999999998        76.612949999999998        75.000000000000000        360.00000000000000     
           2   344.24750999999998        78.655959999999993        75.000000000000000        405.00000999999997     
           2   344.24750999999998        77.634450000000001        75.000000000000000        450.00000999999997     
           2   344.24750999999998        77.634450000000001        75.000000000000000        495.00000000000000     
           2   343.22600000000000        78.655959999999993        72.000000000000000        540.00000000000000     
           2   342.20450000000000        74.569940000000003        75.000000000000000        585.00000999999997     
           2   343.22600000000000        76.612949999999998        75.000000000000000        630.00000000000000     
           2   344.24750999999998        78.655959999999993        75.000000000000000        675.00000000000000     
           2   344.24750999999998        77.634450000000001        78.000000000000000        720.00000000000000     
           2   343.22600000000000        77.634450000000001        78.000000000000000        765.00000999999997     
           2   342.20450000000000        78.655959999999993        78.000000000000000        809.00000000000000     
           2   341.18299000000002        78.655959999999993        78.000000000000000        855.00000000000000     
           2   338.11847000000000        75.591440000000006        75.000000000000000        900.00000000000000     
           2   339.13997999999998        76.612949999999998        75.000000000000000        945.00000999999997     
           2   340.16149000000001        76.612949999999998        75.000000000000000        990.00000000000000     
           2   339.13997999999998        76.612949999999998        69.000000000000000        1034.0000000000000     
           2   341.18299000000002        77.634450000000001        66.000000000000000        1080.0000100000000     
           2   340.16149000000001        79.677459999999996        72.000000000000000        1125.0000100000000     
           2   340.16149000000001        78.655959999999993        75.000000000000000        1170.0000000000000     
           2   339.13997999999998        79.677459999999996        78.000000000000000        1215.0000000000000     
           2   342.20450000000000        80.698970000000003        81.000000000000000        1260.0000100000000     
           2   341.18299000000002        77.634450000000001        78.000000000000000        1305.0000000000000     
           2   341.18299000000002        78.655959999999993        78.000000000000000        1350.0000000000000     
           2   341.18299000000002        79.677459999999996        72.000000000000000        1395.0000000000000     
           2   341.18299000000002        79.677459999999996        72.000000000000000        1440.0000100000000     
           2   339.13997999999998        79.677459999999996        72.000000000000000        1485.0000000000000     
           2   340.16149000000001        79.677459999999996        66.000000000000000        1530.0000000000000     
           2   340.16149000000001        79.677459999999996        75.000000000000000        1575.0000000000000     
           2   339.13997999999998        79.677459999999996        72.000000000000000        1620.0000100000000     
           2   339.13997999999998        79.677459999999996        69.000000000000000        1665.0000000000000     
           2   339.13997999999998        80.698970000000003        72.000000000000000        1710.0000000000000     
           2   338.11847000000000        81.720479999999995        69.000000000000000        1755.0000100000000     
           2   340.16149000000001        81.720479999999995        84.000000000000000        1800.0000100000000     
           2   340.16149000000001        81.720479999999995        75.000000000000000        1845.0000000000000     
           2   339.13997999999998        81.720479999999995        72.000000000000000        1890.0000000000000     
           2   340.16149000000001        81.720479999999995        78.000000000000000        1935.0000100000000     
           2   341.18299000000002        80.698970000000003        84.000000000000000        1980.0000000000000     
           2   339.13997999999998        81.720479999999995        72.000000000000000        2025.0000000000000     
           2   339.13997999999998        80.698970000000003        75.000000000000000        2070.0000000000000     
           2   339.13997999999998        81.720479999999995        78.000000000000000        2115.0000100000002     
           2   339.13997999999998        82.741979999999998        75.000000000000000        2160.0000000000000     
           2   338.11847000000000        81.720479999999995        69.000000000000000        2205.0000000000000     
           2   340.16149000000001        80.698970000000003        69.000000000000000        2250.0000000000000     
           2   339.13997999999998        81.720479999999995        69.000000000000000        2295.0000100000002     
           2   338.11847000000000        82.741979999999998        69.000000000000000        2340.0000000000000     
           2   338.11847000000000        82.741979999999998        72.000000000000000        2385.0000000000000     
           2   337.09697000000000        82.741979999999998        69.000000000000000        2430.0000100000002     
           2   339.13997999999998        82.741979999999998        72.000000000000000        2475.0000100000002     
           2   339.13997999999998        82.741979999999998        63.000000000000000        2520.0000000000000     
           2   340.16149000000001        80.698970000000003        66.000000000000000        2565.0000000000000     
           2   336.07546000000002        77.634450000000001        69.000000000000000        2610.0000100000002     
           2   336.07546000000002        74.569940000000003        66.000000000000000        2655.0000000000000     
           3   484.19382999999999        117.47319000000000        15.000000000000000        0.0000000000000000     
           3   485.21532999999999        118.49469000000001        18.000000000000000        45.000000000000000     
           3   485.21532999999999        118.49469000000001        12.000000000000000        90.000010000000003     
           3   482.15080999999998        118.49469000000001        12.000000000000000        134.00000000000000     
           3   478.06479000000002        115.43017000000000        18.000000000000000        180.00000000000000     
           3   475.00027000000000        112.36566000000001        18.000000000000000        225.00000000000000     
           3   475.00027000000000        110.32264000000001        18.000000000000000        270.00000999999997     
           3   476.02177999999998        109.30114000000000        15.000000000000000        315.00000000000000     
           3   473.97877000000000        101.12909000000001        18.000000000000000        360.00000000000000     
           3   473.97877000000000        101.12909000000001        21.000000000000000        405.00000999999997     
           3   467.84973000000002        100.56891000000000        24.000000000000000        450.00000999999997     
           3   466.30437999999998        98.797960000000003        21.846150000000002        495.00000000000000     
           3   465.80671999999998        97.043070000000000        30.000000000000000        540.00000000000000     
           3   465.80671999999998        98.064570000000003        24.000000000000000        585.00000999999997     
           3   466.82821999999999        97.043070000000000        30.000000000000000        630.00000000000000     
           3   466.82821999999999        97.043070000000000        27.000000000000000        675.00000000000000     
           3   464.15658999999999        99.072980000000001        33.076920000000001        720.00000000000000     
           3   459.67768000000001        96.940119999999993        33.860469999999999        765.00000999999997     
           3   459.70729000000000        98.005350000000007        30.000000000000000        809.00000000000000     
           3   462.72046999999998        99.846770000000006        30.000000000000000        855.00000000000000     
           3   462.61712000000000        100.44114000000000        30.000000000000000        900.00000000000000     
           3   461.80952000000002        99.796689999999998        30.000000000000000        945.00000999999997     
           3   463.26258999999999        101.61093000000000        30.000000000000000        990.00000000000000     
           3   469.62673000000001        104.58199000000000        32.687500000000000        1034.0000000000000     
           3   469.38634999999999        103.63484000000000        32.512819999999998        1080.0000100000000     
           3   463.48047000000003        101.50519000000000        40.827269999999999        1125.0000100000000     
           4   429.03250000000003        170.59150000000000        57.000000000000000        0.0000000000000000     
           4   430.05401000000001        175.69902999999999        60.000000000000000        45.000000000000000     
           4   430.05401000000001        187.95710000000000        54.000000000000000        90.000010000000003     
           4   430.05401000000001        192.04311999999999        45.000000000000000        134.00000000000000     
           4   426.98948999999999        199.19365999999999        42.000000000000000        180.00000000000000     
           4   431.07551999999998        199.19365999999999        54.000000000000000        225.00000000000000     
           4   430.22185999999999        207.13072000000000        36.774650000000001        270.00000999999997     
           4   433.82571999999999        210.74454000000000        54.000000000000000        315.00000000000000     
           4   432.59055999999998        216.59370000000001        39.303370000000001        360.00000000000000     
           4   432.03111999999999        221.15275000000000        44.303229999999999        405.00000999999997     
           4   432.18358999999998        220.77225000000001        40.474580000000003        450.00000999999997     
           4   431.21606000000003        221.58109999999999        37.006709999999998        495.00000000000000     
           4   435.96226999999999        229.48955000000001        43.161290000000001        540.00000000000000     
           4   436.44864000000001        233.75631999999999        44.880000000000003        585.00000999999997     
           4   437.81644000000000        246.75283999999999        40.318800000000003        630.00000000000000     
           4   440.40060000000000        258.47388999999998        36.691589999999998        675.00000000000000     
           4   438.62087000000002        263.89947999999998        39.128830000000001        720.00000000000000     
           4   438.11058000000003        264.60113000000001        39.991300000000003        765.00000999999997     
           4   437.20454999999998        265.59154999999998        42.000000000000000        809.00000000000000     
           4   437.20454999999998        264.57004000000001        42.000000000000000        855.00000000000000     
           4   436.18304999999998        264.57004000000001        42.000000000000000        900.00000000000000     
           4   437.20454999999998        262.52703000000002        45.000000000000000        945.00000999999997     
           4   439.24756000000002        262.52703000000002        42.000000000000000        990.00000000000000     
           4   438.22606000000002        262.52703000000002        39.000000000000000        1034.0000000000000     
           4   439.24756000000002        258.44101000000001        39.000000000000000        1080.0000100000000     
           4   438.84960999999998        251.94221999999999        43.674849999999999        1125.0000100000000     
           4   432.31436000000002        242.64026999999999        38.425530000000002        1170.0000000000000     
           4   417.77972000000000        239.87554000000000        44.095239999999997        1215.0000000000000     
           4   415.17522000000002        236.60679999999999        46.224719999999998        1260.0000100000000     
           4   415.91291999999999        230.46651000000000        42.000000000000000        1305.0000000000000     
           4   414.86680000000001        229.67885000000001        44.240960000000001        1350.0000000000000     
           4   410.26618000000002        228.36636999999999        46.073580000000000        1395.0000000000000     
           4   403.12121000000002        225.21343999999999        45.769910000000003        1440.0000100000000     
           4   402.56621000000001        225.63209000000001        42.000000000000000        1485.0000000000000     
           4   403.02665999999999        222.23429999999999        44.833329999999997        1530.0000000000000     
           4   401.95578999999998        222.51123999999999        42.960000000000001        1575.0000000000000     
           4   403.02852000000001        221.33368999999999        42.000000000000000        1620.0000100000000     
           4   400.71062999999998        220.86951999999999        45.402439999999999        1665.0000000000000     
           4   402.87119999999999        225.21518000000000        42.000000000000000        1710.0000000000000     
           4   402.22390999999999        226.68722000000000        45.116280000000003        1755.0000100000000     
           4   404.15154000000001        228.46709999999999        48.514290000000003        1800.0000100000000     
           4   402.20278999999999        235.42676000000000        50.627029999999998        1845.0000000000000     
           4   400.80266000000000        234.85090000000000        50.130839999999999        1890.0000000000000     
           4   401.85048000000000        234.37333000000001        50.963410000000003        1935.0000100000000     
           4   401.54471000000001        232.29046000000000        48.000000000000000        1980.0000000000000     
           4   401.32414999999997        227.37794000000000        51.000000000000000        2025.0000000000000     
           4   402.53131000000002        224.79651000000001        49.404260000000001        2070.0000000000000     
           4   402.05414999999999        225.71908999999999        51.933959999999999        2115.0000100000002     
           4   402.86736000000002        225.58500000000001        50.914290000000001        2160.0000000000000     
           4   404.54372000000001        226.66488000000001        48.000000000000000        2205.0000000000000     
           4   403.64078000000001        226.34316999999999        49.987009999999998        2250.0000000000000     
           4   402.61635999999999        227.42809000000000        50.808000000000000        2295.0000100000002     
           4   401.30777999999998        228.60124999999999        50.923079999999999        2340.0000000000000     
           4   401.34796000000000        228.97316000000001        48.000000000000000        2385.0000000000000     
           4   403.04228999999998        228.28719000000001        48.000000000000000        2430.0000100000002     
           4   399.72906000000000        227.32156000000001        52.571429999999999        2475.0000100000002     
           4   399.30201000000000        226.07997000000000        44.509799999999998        2520.0000000000000     
           4   401.40856000000002        227.53612000000001        44.338979999999999        2565.0000000000000     
           4   399.97633000000002        227.87690000000001        42.000000000000000        2610.0000100000002     
           4   396.66408999999999        231.61537000000001        42.000000000000000        2655.0000000000000     
           5   358.54858999999999        171.61300000000000        78.000000000000000        0.0000000000000000     
           5   343.22600000000000        168.54848000000001        81.000000000000000        45.000000000000000     
           5   344.24750999999998        177.74204000000000        66.000000000000000        90.000010000000003     
           5   358.54858999999999        184.89258000000001        69.000000000000000        134.00000000000000     
           5   363.65611999999999        192.04311999999999        69.000000000000000        180.00000000000000     
           5   367.74214999999998        198.17215999999999        63.000000000000000        225.00000000000000     
           5   362.63461999999998        199.19365999999999        57.000000000000000        270.00000999999997     
           5   365.69913000000003        199.19365999999999        51.000000000000000        315.00000000000000     
           5   364.67763000000002        201.23667000000000        51.000000000000000        360.00000000000000     
           5   363.65611999999999        201.23667000000000        57.000000000000000        405.00000999999997     
           5   366.72064000000000        207.36571000000001        57.000000000000000        450.00000999999997     
           5   365.69913000000003        214.51625000000001        51.000000000000000        495.00000000000000     
           5   363.65611999999999        222.68830000000000        54.000000000000000        540.00000000000000     
           5   363.65611999999999        223.70981000000000        63.000000000000000        585.00000999999997     
           5   361.61311000000001        229.83884000000000        78.000000000000000        630.00000000000000     
           5   365.69913000000003        232.90335999999999        78.000000000000000        675.00000000000000     
           5   361.61311000000001        224.73131000000001        66.000000000000000        720.00000000000000     
           5   363.65611999999999        219.62378000000001        72.000000000000000        765.00000999999997     
           5   368.76364999999998        219.62378000000001        78.000000000000000        809.00000000000000     
           5   365.69913000000003        215.53775999999999        78.000000000000000        855.00000000000000     
           5   366.72064000000000        214.51625000000001        75.000000000000000        900.00000000000000     
           5   364.67763000000002        215.53775999999999        75.000000000000000        945.00000999999997     
           5   365.29338000000001        225.05163999999999        64.452960000000004        990.00000000000000     
           5   359.91059999999999        224.86751000000001        61.733330000000002        1034.0000000000000     
           5   359.92061999999999        224.96665999999999        58.500000000000000        1080.0000100000000     
           5   360.23935999999998        224.96027000000001        63.517240000000001        1125.0000100000000     
           5   359.57010000000002        226.77431999999999        60.000000000000000        1170.0000000000000     
           5   357.52708999999999        222.68830000000000        69.000000000000000        1215.0000000000000     
           5   358.54858999999999        222.68830000000000        63.000000000000000        1260.0000100000000     
           5   358.26047999999997        220.54051999999999        63.384619999999998        1305.0000000000000     
           5   363.55072999999999        227.34993000000000        62.809519999999999        1350.0000000000000     
           5   372.84967999999998        236.98938000000001        57.000000000000000        1395.0000000000000     
           5   378.97870999999998        245.16143000000000        54.000000000000000        1440.0000100000000     
           5   386.12925000000001        253.33348000000001        51.000000000000000        1485.0000000000000     
           5   387.15075999999999        251.29047000000000        54.000000000000000        1530.0000000000000     
           5   384.08623999999998        247.20444000000001        57.000000000000000        1575.0000000000000     
           5   385.10775000000001        248.22595000000001        54.000000000000000        1620.0000100000000     
           5   385.00652000000002        246.64306999999999        49.243240000000000        1665.0000000000000     
           5   382.04322999999999        245.16143000000000        51.000000000000000        1710.0000000000000     
           5   384.08623999999998        249.24744999999999        60.000000000000000        1755.0000100000000     
           5   384.08623999999998        247.20444000000001        57.000000000000000        1800.0000100000000     
           5   383.06473999999997        247.20444000000001        66.000000000000000        1845.0000000000000     
           5   382.04322999999999        254.35498000000001        48.000000000000000        1890.0000000000000     
           5   383.06473999999997        249.24744999999999        54.000000000000000        1935.0000100000000     
           5   378.97870999999998        240.05390000000000        63.000000000000000        1980.0000000000000     
           5   377.60496000000001        237.23595000000000        66.000000000000000        2025.0000000000000     
           5   375.00846000000001        235.96788000000001        72.280000000000001        2070.0000000000000     
           5   384.73504000000003        238.86675000000000        68.837840000000000        2115.0000100000002     
           5   382.85926000000001        231.13040000000001        80.586209999999994        2160.0000000000000     
           5   381.95510000000002        227.11883000000000        78.541179999999997        2205.0000000000000     
           5   383.37905000000001        229.83884000000000        78.000000000000000        2250.0000000000000     
           5   382.66780999999997        231.74176000000000        76.079999999999998        2295.0000100000002     
           5   377.23419000000001        235.17852999999999        80.610389999999995        2340.0000000000000     
           5   368.37362000000002        232.94049999999999        83.236360000000005        2385.0000000000000     
           5   367.83672999999999        232.28382999999999        86.472219999999993        2430.0000100000002     
           5   375.89246000000003        235.74329000000000        82.680850000000007        2475.0000100000002     
           5   371.24815999999998        246.02710999999999        76.322029999999998        2520.0000000000000     
           5   369.57492999999999        246.96187000000000        62.722960000000000        2565.0000000000000     
           5   368.55372000000000        249.72877000000000        54.481200000000001        2610.0000100000002     
           5   369.86579999999998        256.38456000000002        83.328950000000006        2655.0000000000000     
           6   423.92496999999997        180.80655999999999        30.000000000000000        0.0000000000000000     
           6   415.75292999999999        183.87107000000000        27.000000000000000        45.000000000000000     
           6   416.77443000000000        186.93558999999999        24.000000000000000        90.000010000000003     
           6   415.75292999999999        184.89258000000001        24.000000000000000        134.00000000000000     
           6   412.68840999999998        190.00011000000001        24.000000000000000        180.00000000000000     
           6   413.70990999999998        191.02161000000001        30.000000000000000        225.00000000000000     
           6   414.73142000000001        192.04311999999999        24.000000000000000        270.00000999999997     
           6   413.70990999999998        192.04311999999999        24.000000000000000        315.00000000000000     
           6   417.79593999999997        184.89258000000001        30.000000000000000        360.00000000000000     
           6   421.88195999999999        187.95710000000000        24.000000000000000        405.00000999999997     
           6   422.90347000000003        188.97860000000000        21.000000000000000        450.00000999999997     
           6   422.90347000000003        187.95710000000000        18.000000000000000        495.00000000000000     
           6   421.88195999999999        190.00011000000001        21.000000000000000        540.00000000000000     
           6   421.88195999999999        188.97860000000000        24.000000000000000        585.00000999999997     
           6   422.90347000000003        188.97860000000000        24.000000000000000        630.00000000000000     
           6   422.90347000000003        190.00011000000001        24.000000000000000        675.00000000000000     
           6   423.92496999999997        188.97860000000000        33.000000000000000        720.00000000000000     
           6   421.88195999999999        190.00011000000001        30.000000000000000        765.00000999999997     
           6   419.74608999999998        190.12393000000000        30.000000000000000        809.00000000000000     
           6   421.49448999999998        190.51086000000001        30.000000000000000        855.00000000000000     
           6   421.28735000000000        190.79292000000001        30.000000000000000        900.00000000000000     
           6   420.20843000000002        189.54369000000000        30.000000000000000        945.00000999999997     
           6   420.60507999999999        191.69836000000001        30.000000000000000        990.00000000000000     
           6   422.01438000000002        190.00957000000000        30.000000000000000        1034.0000000000000     
           7   291.12920000000003        191.02161000000001        102.00000000000000        0.0000000000000000     
           7   291.12920000000003        192.04311999999999        99.000000000000000        45.000000000000000     
           7   286.02166999999997        193.06462999999999        93.000000000000000        90.000010000000003     
           7   279.89263000000000        194.08613000000000        93.000000000000000        134.00000000000000     
           7   275.80660999999998        195.10764000000000        99.000000000000000        180.00000000000000     
           7   276.82812000000001        197.15065000000001        93.000000000000000        225.00000000000000     
           7   276.82812000000001        198.17215999999999        93.000000000000000        270.00000999999997     
           7   279.89263000000000        202.25818000000001        93.000000000000000        315.00000000000000     
           7   279.75243000000000        205.00223000000000        88.588239999999999        360.00000000000000     
           7   280.53107000000000        205.57807000000000        99.375000000000000        405.00000999999997     
           7   281.87921000000000        212.92473000000001        99.646410000000003        450.00000999999997     
           7   279.89263000000000        213.49475000000001        99.000000000000000        495.00000000000000     
           7   279.89263000000000        211.45173000000000        96.000000000000000        540.00000000000000     
           7   281.93565000000001        212.47324000000000        102.00000000000000        585.00000999999997     
           7   283.97865999999999        212.47324000000000        105.00000000000000        630.00000000000000     
           7   286.02166999999997        211.45173000000000        108.00000000000000        675.00000000000000     
           7   287.04318000000001        212.47324000000000        111.00000000000000        720.00000000000000     
           7   287.04318000000001        212.47324000000000        111.00000000000000        765.00000999999997     
           7   286.02166999999997        211.45173000000000        114.00000000000000        809.00000000000000     
           7   287.04318000000001        209.40871999999999        114.00000000000000        855.00000000000000     
           7   283.97865999999999        210.43022999999999        114.00000000000000        900.00000000000000     
           7   283.97865999999999        210.43022999999999        105.00000000000000        945.00000999999997     
           7   282.95715000000001        202.25818000000001        105.00000000000000        990.00000000000000     
           7   281.93565000000001        197.15065000000001        102.00000000000000        1034.0000000000000     
           7   281.93565000000001        190.00011000000001        96.000000000000000        1080.0000100000000     
           7   278.87112999999999        187.95710000000000        96.000000000000000        1125.0000100000000     
           7   277.84962000000002        185.91408000000001        96.000000000000000        1170.0000000000000     
           7   277.84962000000002        181.82805999999999        99.000000000000000        1215.0000000000000     
           7   276.82812000000001        177.74204000000000        99.000000000000000        1260.0000100000000     
           7   274.78510000000000        171.61300000000000        99.000000000000000        1305.0000000000000     
           7   262.52703000000002        165.48397000000000        96.000000000000000        1350.0000000000000     
           7   259.46251000000001        165.48397000000000        99.000000000000000        1395.0000000000000     
           7   259.46251000000001        164.46245999999999        96.000000000000000        1440.0000100000000     
           7   261.50553000000002        166.50547000000000        96.000000000000000        1485.0000000000000     
           7   262.52703000000002        165.48397000000000        99.000000000000000        1530.0000000000000     
           7   265.59154999999998        167.52698000000001        99.000000000000000        1575.0000000000000     
           7   273.76360000000000        173.65601000000001        93.000000000000000        1620.0000100000000     
           7   279.89263000000000        178.76354000000001        96.000000000000000        1665.0000000000000     
           7   283.97865999999999        188.97860000000000        96.000000000000000        1710.0000000000000     
           7   287.04318000000001        193.06462999999999        96.000000000000000        1755.0000100000000     
           7   289.08618999999999        193.06462999999999        90.000000000000000        1800.0000100000000     
           7   288.06468000000001        200.21517000000000        93.000000000000000        1845.0000000000000     
           7   288.06468000000001        204.30118999999999        99.000000000000000        1890.0000000000000     
           7   291.12920000000003        211.45173000000000        102.00000000000000        1935.0000100000000     
           7   289.65246999999999        215.32344000000001        89.687600000000003        1980.0000000000000     
           7   292.96757000000002        220.63676000000001        83.669449999999998        2025.0000000000000     
           7   294.52323000000001        222.65535000000000        87.677419999999998        2070.0000000000000     
           7   298.17586000000000        229.01643999999999        88.220339999999993        2115.0000100000002     
           7   312.58082000000002        218.60228000000001        87.000000000000000        2160.0000000000000     
           7   316.66685000000001        207.36571000000001        87.000000000000000        2205.0000000000000     
           7   310.53780999999998        201.23667000000000        87.000000000000000        2250.0000000000000     
           7   306.75824000000000        202.31947000000000        93.719999999999999        2295.0000100000002     
           7   306.56202000000002        202.72851000000000        89.568349999999995        2340.0000000000000     
           7   316.36439000000001        194.58833000000001        89.363129999999998        2385.0000000000000     
           7   313.58501999999999        190.35504000000000        88.220339999999993        2430.0000100000002     
           7   311.07544999999999        186.50548000000001        94.263159999999999        2475.0000100000002     
           7   308.57337999999999        175.77760000000001        88.000000000000000        2520.0000000000000     
           7   313.46929999999998        172.92908000000000        84.920929999999998        2565.0000000000000     
           7   323.38771000000003        179.50129999999999        87.063490000000002        2610.0000100000002     
           7   332.83246000000003        186.08116999999999        91.427509999999998        2655.0000000000000     
           8   81.720479999999995        197.15065000000001        99.000000000000000        0.0000000000000000     
           8   81.720479999999995        198.17215999999999        93.000000000000000        45.000000000000000     
           8   81.720479999999995        198.17215999999999        90.000000000000000        90.000010000000003     
           8   80.698970000000003        199.19365999999999        87.000000000000000        134.00000000000000     
           8   79.677459999999996        197.15065000000001        93.000000000000000        180.00000000000000     
           8   80.698970000000003        199.19365999999999        93.000000000000000        225.00000000000000     
           8   81.720479999999995        200.21517000000000        90.000000000000000        270.00000999999997     
           8   80.698970000000003        201.23667000000000        87.000000000000000        315.00000000000000     
           8   80.698970000000003        199.19365999999999        87.000000000000000        360.00000000000000     
           8   80.698970000000003        200.21517000000000        93.000000000000000        405.00000999999997     
           8   81.720479999999995        199.19365999999999        87.000000000000000        450.00000999999997     
           8   81.720479999999995        198.17215999999999        87.000000000000000        495.00000000000000     
           8   80.698970000000003        198.17215999999999        90.000000000000000        540.00000000000000     
           8   79.677459999999996        197.15065000000001        93.000000000000000        585.00000999999997     
           8   81.720479999999995        197.15065000000001        90.000000000000000        630.00000000000000     
           8   81.720479999999995        199.19365999999999        84.000000000000000        675.00000000000000     
           8   81.720479999999995        198.17215999999999        99.000000000000000        720.00000000000000     
           8   80.698970000000003        198.17215999999999        99.000000000000000        765.00000999999997     
           8   80.698970000000003        197.15065000000001        90.000000000000000        809.00000000000000     
           8   79.677459999999996        198.17215999999999        90.000000000000000        855.00000000000000     
           8   79.677459999999996        198.17215999999999        90.000000000000000        900.00000000000000     
           8   78.655959999999993        198.17215999999999        90.000000000000000        945.00000999999997     
           8   80.698970000000003        198.17215999999999        90.000000000000000        990.00000000000000     
           8   80.698970000000003        198.17215999999999        84.000000000000000        1034.0000000000000     
           8   80.698970000000003        197.15065000000001        87.000000000000000        1080.0000100000000     
           8   79.677459999999996        200.21517000000000        90.000000000000000        1125.0000100000000     
           8   80.698970000000003        199.19365999999999        87.000000000000000        1170.0000000000000     
           8   79.677459999999996        199.19365999999999        90.000000000000000        1215.0000000000000     
           8   81.720479999999995        199.19365999999999        93.000000000000000        1260.0000100000000     
           8   81.720479999999995        197.15065000000001        90.000000000000000        1305.0000000000000     
           8   80.698970000000003        197.15065000000001        90.000000000000000        1350.0000000000000     
           8   81.720479999999995        197.15065000000001        90.000000000000000        1395.0000000000000     
           8   81.720479999999995        198.17215999999999        93.000000000000000        1440.0000100000000     
           8   81.720479999999995        198.17215999999999        87.000000000000000        1485.0000000000000     
           8   80.698970000000003        195.10764000000000        90.000000000000000        1530.0000000000000     
           8   80.698970000000003        196.12914000000001        96.000000000000000        1575.0000000000000     
           8   81.720479999999995        197.15065000000001        93.000000000000000        1620.0000100000000     
           8   81.720479999999995        197.15065000000001        90.000000000000000        1665.0000000000000     
           8   80.698970000000003        198.17215999999999        87.000000000000000        1710.0000000000000     
           8   80.698970000000003        198.17215999999999        90.000000000000000        1755.0000100000000     
           8   82.741979999999998        198.17215999999999        93.000000000000000        1800.0000100000000     
           8   81.720479999999995        198.17215999999999        96.000000000000000        1845.0000000000000     
           8   81.720479999999995        198.17215999999999        96.000000000000000        1890.0000000000000     
           8   81.720479999999995        198.17215999999999        96.000000000000000        1935.0000100000000     
           8   81.720479999999995        199.19365999999999        90.000000000000000        1980.0000000000000     
           8   81.720479999999995        197.15065000000001        90.000000000000000        2025.0000000000000     
           8   82.741979999999998        198.17215999999999        96.000000000000000        2070.0000000000000     
           8   81.720479999999995        198.17215999999999        93.000000000000000        2115.0000100000002     
           8   81.720479999999995        198.17215999999999        96.000000000000000        2160.0000000000000     
           8   83.763490000000004        197.15065000000001        93.000000000000000        2205.0000000000000     
           8   83.763490000000004        196.12914000000001        93.000000000000000        2250.0000000000000     
           8   81.720479999999995        198.17215999999999        93.000000000000000        2295.0000100000002     
           8   82.741979999999998        197.15065000000001        96.000000000000000        2340.0000000000000     
           8   81.720479999999995        198.17215999999999        93.000000000000000        2385.0000000000000     
           8   81.720479999999995        198.17215999999999        93.000000000000000        2430.0000100000002     
           8   81.720479999999995        198.17215999999999        96.000000000000000        2475.0000100000002     
           8   81.720479999999995        198.17215999999999        87.000000000000000        2520.0000000000000     
           8   81.720479999999995        198.17215999999999        90.000000000000000        2565.0000000000000     
           8   81.720479999999995        197.15065000000001        90.000000000000000        2610.0000100000002     
           8   81.720479999999995        198.17215999999999        90.000000000000000        2655.0000000000000     
           9   178.76354000000001        207.36571000000001        81.000000000000000        0.0000000000000000     
           9   177.74204000000000        209.40871999999999        81.000000000000000        45.000000000000000     
           9   176.72053000000000        208.38722000000001        75.000000000000000        90.000010000000003     
           9   177.74204000000000        208.38722000000001        69.000000000000000        134.00000000000000     
           9   175.69902999999999        211.45173000000000        72.000000000000000        180.00000000000000     
           9   175.69902999999999        213.49475000000001        72.000000000000000        225.00000000000000     
           9   176.72053000000000        215.53775999999999        66.000000000000000        270.00000999999997     
           9   176.72053000000000        213.49475000000001        69.000000000000000        315.00000000000000     
           9   176.72053000000000        210.43022999999999        75.000000000000000        360.00000000000000     
           9   176.72053000000000        211.45173000000000        75.000000000000000        405.00000999999997     
           9   176.72053000000000        211.45173000000000        75.000000000000000        450.00000999999997     
           9   175.69902999999999        210.43022999999999        72.000000000000000        495.00000000000000     
           9   175.69902999999999        211.45173000000000        69.000000000000000        540.00000000000000     
           9   174.67751999999999        207.36571000000001        78.000000000000000        585.00000999999997     
           9   176.72053000000000        210.43022999999999        72.000000000000000        630.00000000000000     
           9   177.74204000000000        211.45173000000000        75.000000000000000        675.00000000000000     
           9   175.69902999999999        209.40871999999999        84.000000000000000        720.00000000000000     
           9   175.69902999999999        210.43022999999999        81.000000000000000        765.00000999999997     
           9   174.67751999999999        209.40871999999999        75.000000000000000        809.00000000000000     
           9   175.69902999999999        209.40871999999999        78.000000000000000        855.00000000000000     
           9   174.67751999999999        211.45173000000000        75.000000000000000        900.00000000000000     
           9   173.65601000000001        209.40871999999999        75.000000000000000        945.00000999999997     
           9   175.69902999999999        211.45173000000000        75.000000000000000        990.00000000000000     
           9   174.67751999999999        209.40871999999999        72.000000000000000        1034.0000000000000     
           9   176.72053000000000        210.43022999999999        69.000000000000000        1080.0000100000000     
           9   174.67751999999999        212.47324000000000        75.000000000000000        1125.0000100000000     
           9   173.65601000000001        212.47324000000000        75.000000000000000        1170.0000000000000     
           9   174.67751999999999        212.47324000000000        75.000000000000000        1215.0000000000000     
           9   175.69902999999999        212.47324000000000        75.000000000000000        1260.0000100000000     
           9   175.69902999999999        210.43022999999999        75.000000000000000        1305.0000000000000     
           9   175.69902999999999        210.43022999999999        78.000000000000000        1350.0000000000000     
           9   176.72053000000000        209.40871999999999        75.000000000000000        1395.0000000000000     
           9   175.69902999999999        209.40871999999999        75.000000000000000        1440.0000100000000     
           9   175.69902999999999        211.45173000000000        75.000000000000000        1485.0000000000000     
           9   175.69902999999999        210.43022999999999        72.000000000000000        1530.0000000000000     
           9   175.69902999999999        207.36571000000001        75.000000000000000        1575.0000000000000     
           9   175.69902999999999        210.43022999999999        72.000000000000000        1620.0000100000000     
           9   176.72053000000000        211.45173000000000        72.000000000000000        1665.0000000000000     
           9   174.67751999999999        209.40871999999999        69.000000000000000        1710.0000000000000     
           9   175.69902999999999        207.36571000000001        75.000000000000000        1755.0000100000000     
           9   176.72053000000000        209.40871999999999        81.000000000000000        1800.0000100000000     
           9   175.69902999999999        211.45173000000000        78.000000000000000        1845.0000000000000     
           9   175.69902999999999        212.47324000000000        78.000000000000000        1890.0000000000000     
           9   176.72053000000000        212.47324000000000        78.000000000000000        1935.0000100000000     
           9   176.72053000000000        213.49475000000001        78.000000000000000        1980.0000000000000     
           9   176.72053000000000        212.47324000000000        78.000000000000000        2025.0000000000000     
           9   176.72053000000000        212.47324000000000        78.000000000000000        2070.0000000000000     
           9   175.69902999999999        213.49475000000001        78.000000000000000        2115.0000100000002     
           9   175.69902999999999        214.51625000000001        81.000000000000000        2160.0000000000000     
           9   176.72053000000000        211.45173000000000        78.000000000000000        2205.0000000000000     
           9   176.72053000000000        211.45173000000000        81.000000000000000        2250.0000000000000     
           9   175.69902999999999        213.49475000000001        78.000000000000000        2295.0000100000002     
           9   175.69902999999999        213.49475000000001        78.000000000000000        2340.0000000000000     
           9   175.69902999999999        213.49475000000001        78.000000000000000        2385.0000000000000     
           9   174.67751999999999        213.49475000000001        81.000000000000000        2430.0000100000002     
           9   174.67751999999999        213.49475000000001        78.000000000000000        2475.0000100000002     
           9   174.67751999999999        213.49475000000001        72.000000000000000        2520.0000000000000     
           9   174.67751999999999        213.49475000000001        72.000000000000000        2565.0000000000000     
           9   174.67751999999999        213.49475000000001        72.000000000000000        2610.0000100000002     
           9   175.69902999999999        213.49475000000001        72.000000000000000        2655.0000000000000     
          10   341.18299000000002        208.38722000000001        66.000000000000000        0.0000000000000000     
          10   344.24750999999998        210.43022999999999        69.000000000000000        45.000000000000000     
          10   344.24750999999998        210.43022999999999        63.000000000000000        90.000010000000003     
          10   344.24750999999998        209.40871999999999        63.000000000000000        134.00000000000000     
          10   342.20450000000000        213.49475000000001        63.000000000000000        180.00000000000000     
          10   343.22600000000000        215.53775999999999        63.000000000000000        225.00000000000000     
          10   340.16149000000001        215.53775999999999        57.000000000000000        270.00000999999997     
          10   343.22600000000000        214.51625000000001        63.000000000000000        315.00000000000000     
          10   343.22600000000000        213.49475000000001        60.000000000000000        360.00000000000000     
          10   343.22600000000000        213.49475000000001        69.000000000000000        405.00000999999997     
          10   343.22600000000000        213.49475000000001        66.000000000000000        450.00000999999997     
          10   341.18299000000002        213.49475000000001        63.000000000000000        495.00000000000000     
          10   341.18299000000002        213.49475000000001        63.000000000000000        540.00000000000000     
          10   342.20450000000000        211.45173000000000        69.000000000000000        585.00000999999997     
          10   341.18299000000002        212.47324000000000        63.000000000000000        630.00000000000000     
          10   344.24750999999998        213.49475000000001        69.000000000000000        675.00000000000000     
          10   343.22600000000000        212.47324000000000        72.000000000000000        720.00000000000000     
          10   342.20450000000000        213.49475000000001        72.000000000000000        765.00000999999997     
          10   340.16149000000001        213.49475000000001        69.000000000000000        809.00000000000000     
          10   340.16149000000001        212.47324000000000        72.000000000000000        855.00000000000000     
          10   340.16149000000001        213.49475000000001        69.000000000000000        900.00000000000000     
          10   339.13997999999998        212.47324000000000        69.000000000000000        945.00000999999997     
          10   340.16149000000001        214.51625000000001        66.000000000000000        990.00000000000000     
          10   340.16149000000001        215.53775999999999        63.000000000000000        1034.0000000000000     
          10   340.16149000000001        215.53775999999999        60.000000000000000        1080.0000100000000     
          10   342.20450000000000        217.58077000000000        66.000000000000000        1125.0000100000000     
          10   340.16149000000001        215.53775999999999        63.000000000000000        1170.0000000000000     
          10   338.11847000000000        216.55925999999999        69.000000000000000        1215.0000000000000     
          10   339.13997999999998        217.58077000000000        63.000000000000000        1260.0000100000000     
          10   340.16149000000001        214.51625000000001        69.000000000000000        1305.0000000000000     
          10   340.16149000000001        213.49475000000001        69.000000000000000        1350.0000000000000     
          10   341.18299000000002        214.51625000000001        66.000000000000000        1395.0000000000000     
          10   340.16149000000001        214.51625000000001        66.000000000000000        1440.0000100000000     
          10   339.13997999999998        215.53775999999999        66.000000000000000        1485.0000000000000     
          10   339.13997999999998        214.51625000000001        66.000000000000000        1530.0000000000000     
          10   339.13997999999998        213.49475000000001        66.000000000000000        1575.0000000000000     
          10   339.13997999999998        214.51625000000001        66.000000000000000        1620.0000100000000     
          10   339.13997999999998        215.53775999999999        63.000000000000000        1665.0000000000000     
          10   339.13997999999998        215.53775999999999        60.000000000000000        1710.0000000000000     
          10   339.13997999999998        216.55925999999999        60.000000000000000        1755.0000100000000     
          10   339.13997999999998        216.55925999999999        66.000000000000000        1800.0000100000000     
          10   339.13997999999998        216.55925999999999        69.000000000000000        1845.0000000000000     
          10   339.13997999999998        216.55925999999999        66.000000000000000        1890.0000000000000     
          10   339.13997999999998        217.58077000000000        66.000000000000000        1935.0000100000000     
          10   339.13997999999998        218.60228000000001        66.000000000000000        1980.0000000000000     
          10   339.13997999999998        217.58077000000000        69.000000000000000        2025.0000000000000     
          10   338.11847000000000        217.58077000000000        72.000000000000000        2070.0000000000000     
          10   336.07546000000002        221.66678999999999        66.000000000000000        2115.0000100000002     
          10   333.01094000000001        219.62378000000001        66.000000000000000        2160.0000000000000     
          10   331.98944000000000        217.58077000000000        63.000000000000000        2205.0000000000000     
          10   334.03244999999998        217.58077000000000        69.000000000000000        2250.0000000000000     
          10   333.01094000000001        218.60228000000001        66.000000000000000        2295.0000100000002     
          10   336.07546000000002        219.62378000000001        69.000000000000000        2340.0000000000000     
          10   336.07546000000002        219.62378000000001        63.000000000000000        2385.0000000000000     
          10   336.07546000000002        219.62378000000001        66.000000000000000        2430.0000100000002     
          10   336.07546000000002        219.62378000000001        66.000000000000000        2475.0000100000002     
          10   336.07546000000002        218.60228000000001        60.000000000000000        2520.0000000000000     
          10   336.07546000000002        218.60228000000001        60.000000000000000        2565.0000000000000     
          10   336.07546000000002        218.60228000000001        60.000000000000000        2610.0000100000002     
          10   336.07546000000002        219.62378000000001        66.000000000000000        2655.0000000000000     
          11   131.77427000000000        210.43022999999999        90.000000000000000        0.0000000000000000     
          11   128.70975000000001        210.43022999999999        93.000000000000000        45.000000000000000     
          11   126.66674000000000        209.40871999999999        93.000000000000000        90.000010000000003     
          11   123.60222000000000        210.43022999999999        84.000000000000000        134.00000000000000     
          11   119.51620000000000        218.60228000000001        78.000000000000000        180.00000000000000     
          11   117.47319000000000        222.68830000000000        81.000000000000000        225.00000000000000     
          11   114.40867000000000        223.70981000000000        81.000000000000000        270.00000999999997     
          11   115.43017000000000        222.68830000000000        81.000000000000000        315.00000000000000     
          11   114.40867000000000        220.64528999999999        81.000000000000000        360.00000000000000     
          11   113.38715999999999        221.66678999999999        87.000000000000000        405.00000999999997     
          11   115.43017000000000        221.66678999999999        84.000000000000000        450.00000999999997     
          11   115.43017000000000        221.66678999999999        75.000000000000000        495.00000000000000     
          11   116.45168000000000        221.66678999999999        75.000000000000000        540.00000000000000     
          11   116.45168000000000        219.62378000000001        93.000000000000000        585.00000999999997     
          11   116.45168000000000        218.60228000000001        90.000000000000000        630.00000000000000     
          11   114.40867000000000        223.70981000000000        81.000000000000000        675.00000000000000     
          11   116.45168000000000        219.62378000000001        93.000000000000000        720.00000000000000     
          11   116.45168000000000        221.66678999999999        87.000000000000000        765.00000999999997     
          11   115.43017000000000        220.64528999999999        87.000000000000000        809.00000000000000     
          11   114.40867000000000        220.64528999999999        87.000000000000000        855.00000000000000     
          11   113.38715999999999        220.64528999999999        84.000000000000000        900.00000000000000     
          11   112.36566000000001        220.64528999999999        84.000000000000000        945.00000999999997     
          11   114.40867000000000        220.64528999999999        87.000000000000000        990.00000000000000     
          11   114.40867000000000        219.62378000000001        84.000000000000000        1034.0000000000000     
          11   115.43017000000000        219.62378000000001        87.000000000000000        1080.0000100000000     
          11   114.40867000000000        221.66678999999999        87.000000000000000        1125.0000100000000     
          11   113.38715999999999        221.66678999999999        87.000000000000000        1170.0000000000000     
          11   113.38715999999999        220.64528999999999        93.000000000000000        1215.0000000000000     
          11   116.45168000000000        220.64528999999999        93.000000000000000        1260.0000100000000     
          11   115.43017000000000        216.55925999999999        96.000000000000000        1305.0000000000000     
          11   116.45168000000000        216.55925999999999        93.000000000000000        1350.0000000000000     
          11   116.45168000000000        216.55925999999999        96.000000000000000        1395.0000000000000     
          11   115.43017000000000        216.55925999999999        96.000000000000000        1440.0000100000000     
          11   114.40867000000000        218.60228000000001        87.000000000000000        1485.0000000000000     
          11   114.40867000000000        217.58077000000000        90.000000000000000        1530.0000000000000     
          11   114.40867000000000        218.60228000000001        87.000000000000000        1575.0000000000000     
          11   115.43017000000000        218.60228000000001        87.000000000000000        1620.0000100000000     
          11   115.43017000000000        218.60228000000001        90.000000000000000        1665.0000000000000     
          11   115.43017000000000        216.55925999999999        102.00000000000000        1710.0000000000000     
          11   116.45168000000000        219.62378000000001        93.000000000000000        1755.0000100000000     
          11   116.45168000000000        220.64528999999999        90.000000000000000        1800.0000100000000     
          11   117.47319000000000        219.62378000000001        96.000000000000000        1845.0000000000000     
          11   117.47319000000000        220.64528999999999        93.000000000000000        1890.0000000000000     
          11   118.49469000000001        219.62378000000001        99.000000000000000        1935.0000100000000     
          11   118.49469000000001        218.60228000000001        105.00000000000000        1980.0000000000000     
          11   116.45168000000000        218.60228000000001        96.000000000000000        2025.0000000000000     
          11   115.43017000000000        219.62378000000001        96.000000000000000        2070.0000000000000     
          11   116.45168000000000        216.55925999999999        105.00000000000000        2115.0000100000002     
          11   117.47319000000000        216.55925999999999        114.00000000000000        2160.0000000000000     
          11   117.47319000000000        217.58077000000000        105.00000000000000        2205.0000000000000     
          11   118.49469000000001        216.55925999999999        111.00000000000000        2250.0000000000000     
          11   117.47319000000000        217.58077000000000        108.00000000000000        2295.0000100000002     
          11   117.47319000000000        219.62378000000001        96.000000000000000        2340.0000000000000     
          11   116.45168000000000        221.66678999999999        90.000000000000000        2385.0000000000000     
          11   116.45168000000000        220.64528999999999        96.000000000000000        2430.0000100000002     
          11   114.40867000000000        222.68830000000000        90.000000000000000        2475.0000100000002     
          11   114.40867000000000        221.66678999999999        84.000000000000000        2520.0000000000000     
          11   115.43017000000000        219.62378000000001        90.000000000000000        2565.0000000000000     
          11   115.43017000000000        217.58077000000000        108.00000000000000        2610.0000100000002     
          11   115.43017000000000        218.60228000000001        93.000000000000000        2655.0000000000000     
          12   350.37653999999998        247.20444000000001        39.000000000000000        0.0000000000000000     
          12   352.41955999999999        251.29047000000000        42.000000000000000        45.000000000000000     
          12   352.41955999999999        254.35498000000001        42.000000000000000        90.000010000000003     
          12   352.41955999999999        254.35498000000001        39.000000000000000        134.00000000000000     
          12   361.61311000000001        271.72059000000002        45.000000000000000        180.00000000000000     
          12   363.65611999999999        277.84962000000002        45.000000000000000        225.00000000000000     
          12   363.65611999999999        279.89263000000000        45.000000000000000        270.00000999999997     
          12   364.67763000000002        287.04318000000001        39.000000000000000        315.00000000000000     
          12   364.67763000000002        288.06468000000001        39.000000000000000        360.00000000000000     
          12   366.72064000000000        292.15069999999997        36.000000000000000        405.00000999999997     
          12   368.76364999999998        294.19371999999998        42.000000000000000        450.00000999999997     
          12   372.84967999999998        305.43027999999998        39.000000000000000        495.00000000000000     
          12   375.91419000000002        319.73137000000003        39.000000000000000        540.00000000000000     
          12   375.91419000000002        317.68835000000001        48.000000000000000        585.00000999999997     
          12   383.06473999999997        327.90341000000001        45.000000000000000        630.00000000000000     
          12   385.10775000000001        329.94643000000002        42.000000000000000        675.00000000000000     
          12   388.17227000000003        326.88191000000000        60.000000000000000        720.00000000000000     
          12   393.27980000000002        340.16149000000001        60.000000000000000        765.00000999999997     
          12   391.23678000000001        341.18299000000002        51.000000000000000        809.00000000000000     
          12   390.21528000000001        341.18299000000002        51.000000000000000        855.00000000000000     
          12   390.21528000000001        341.18299000000002        51.000000000000000        900.00000000000000     
          12   389.19376999999997        342.20450000000000        48.000000000000000        945.00000999999997     
          12   392.25828999999999        340.16149000000001        51.000000000000000        990.00000000000000     
          12   390.21528000000001        343.22600000000000        54.000000000000000        1034.0000000000000     
          12   391.23678000000001        348.33353000000000        60.000000000000000        1080.0000100000000     
          12   385.41052999999999        357.48426999999998        59.245510000000003        1125.0000100000000     
          12   386.09165000000002        371.45841999999999        53.337420000000002        1170.0000000000000     
          12   391.82817999999997        381.88193999999999        57.157890000000002        1215.0000000000000     
          12   392.76008000000002        375.48408999999998        56.105260000000001        1260.0000100000000     
          12   393.41518000000002        372.70199000000002        60.722890000000000        1305.0000000000000     
          12   394.84978999999998        375.31538000000000        52.965519999999998        1350.0000000000000     
          12   404.57011999999997        394.05040000000002        49.421050000000001        1395.0000000000000     
          12   403.11912999999998        395.50596999999999        50.524140000000003        1440.0000100000000     
          12   400.87036999999998        403.24340999999998        54.092309999999998        1485.0000000000000     
          12   405.94323000000003        413.23970000000003        57.333329999999997        1530.0000000000000     
          12   408.13522999999998        418.77384000000001        52.207320000000003        1575.0000000000000     
          12   408.36277000000001        419.71284000000003        52.740740000000002        1620.0000100000000     
          12   409.55903000000001        421.13934000000000        52.019050000000000        1665.0000000000000     
          12   407.78760999999997        422.89130999999998        46.071429999999999        1710.0000000000000     
          12   407.80891000000003        422.31243999999998        51.034170000000003        1755.0000100000000     
          12   409.67496999999997        422.92390000000000        53.399999999999999        1800.0000100000000     
          12   408.38956999999999        423.21559000000002        50.416670000000003        1845.0000000000000     
          12   412.92876000000001        428.13117999999997        48.000000000000000        1890.0000000000000     
          12   412.17766000000000        428.82819999999998        48.000000000000000        1935.0000100000000     
          12   406.13668000000001        429.20863000000003        48.000000000000000        1980.0000000000000     
          12   388.99432999999999        418.82717000000002        50.571429999999999        2025.0000000000000     
          12   390.15519000000000        417.91611999999998        48.000000000000000        2070.0000000000000     
          12   388.04226000000000        416.97872999999998        50.399999999999999        2115.0000100000002     
          12   389.87477999999999        419.83895000000001        48.000000000000000        2160.0000000000000     
          12   388.66958000000000        414.88598999999999        50.171050000000001        2205.0000000000000     
          12   389.53426999999999        416.22962999999999        48.000000000000000        2250.0000000000000     
          12   387.15075999999999        417.04683000000000        48.000000000000000        2295.0000100000002     
          13   335.05396000000002        260.48401999999999        57.000000000000000        0.0000000000000000     
          13   328.92491999999999        259.46251000000001        63.000000000000000        45.000000000000000     
          13   327.90341000000001        254.35498000000001        57.000000000000000        90.000010000000003     
          13   324.83890000000002        249.24744999999999        51.000000000000000        134.00000000000000     
          13   321.77438000000001        248.22595000000001        51.000000000000000        180.00000000000000     
          13   324.83890000000002        256.39800000000002        51.000000000000000        225.00000000000000     
          13   328.92491999999999        265.59154999999998        54.000000000000000        270.00000999999997     
          13   336.07546000000002        271.72059000000002        54.000000000000000        315.00000000000000     
          13   339.13997999999998        272.74209000000002        57.000000000000000        360.00000000000000     
          13   338.11847000000000        275.80660999999998        57.000000000000000        405.00000999999997     
          13   336.07546000000002        272.74209000000002        60.000000000000000        450.00000999999997     
          13   335.05396000000002        271.72059000000002        57.000000000000000        495.00000000000000     
          13   333.01094000000001        269.67757000000000        57.000000000000000        540.00000000000000     
          13   328.92491999999999        257.41950000000003        57.000000000000000        585.00000999999997     
          13   328.92491999999999        251.29047000000000        51.000000000000000        630.00000000000000     
          13   329.94643000000002        251.29047000000000        48.000000000000000        675.00000000000000     
          13   327.90341000000001        249.24744999999999        57.000000000000000        720.00000000000000     
          13   325.86040000000003        249.24744999999999        54.000000000000000        765.00000999999997     
          13   326.88191000000000        249.24744999999999        48.000000000000000        809.00000000000000     
          13   322.79588000000001        257.41950000000003        57.000000000000000        855.00000000000000     
          13   324.83890000000002        259.46251000000001        60.000000000000000        900.00000000000000     
          13   325.86040000000003        261.50553000000002        51.000000000000000        945.00000999999997     
          13   328.92491999999999        263.54854000000000        51.000000000000000        990.00000000000000     
          13   325.86040000000003        256.39800000000002        51.000000000000000        1034.0000000000000     
          13   326.88191000000000        250.26895999999999        51.000000000000000        1080.0000100000000     
          13   324.83890000000002        257.41950000000003        57.000000000000000        1125.0000100000000     
          13   325.86040000000003        260.48401999999999        54.000000000000000        1170.0000000000000     
          13   326.88191000000000        263.54854000000000        54.000000000000000        1215.0000000000000     
          13   333.01094000000001        277.84962000000002        60.000000000000000        1260.0000100000000     
          13   334.03244999999998        277.84962000000002        54.000000000000000        1305.0000000000000     
          13   334.03244999999998        275.80660999999998        57.000000000000000        1350.0000000000000     
          13   336.07546000000002        271.72059000000002        57.000000000000000        1395.0000000000000     
          13   337.09697000000000        270.69907999999998        60.000000000000000        1440.0000100000000     
          13   341.18299000000002        255.37648999999999        51.000000000000000        1485.0000000000000     
          13   341.18299000000002        251.29047000000000        54.000000000000000        1530.0000000000000     
          13   342.20450000000000        248.22595000000001        48.000000000000000        1575.0000000000000     
          13   342.20450000000000        249.24744999999999        48.000000000000000        1620.0000100000000     
          13   343.22600000000000        249.24744999999999        51.000000000000000        1665.0000000000000     
          13   342.20450000000000        249.24744999999999        48.000000000000000        1710.0000000000000     
          13   342.20450000000000        250.26895999999999        48.000000000000000        1755.0000100000000     
          13   341.18299000000002        249.24744999999999        51.000000000000000        1800.0000100000000     
          13   339.13997999999998        244.13991999999999        54.000000000000000        1845.0000000000000     
          13   337.09697000000000        236.98938000000001        60.000000000000000        1890.0000000000000     
          13   337.09697000000000        234.94637000000000        63.000000000000000        1935.0000100000000     
          13   338.11847000000000        235.96788000000001        60.000000000000000        1980.0000000000000     
          13   343.22600000000000        234.94637000000000        57.000000000000000        2025.0000000000000     
          13   343.22600000000000        236.98938000000001        57.000000000000000        2070.0000000000000     
          13   350.37653999999998        238.01088999999999        54.000000000000000        2115.0000100000002     
          13   358.54858999999999        239.03238999999999        51.000000000000000        2160.0000000000000     
          13   362.63461999999998        238.01088999999999        51.000000000000000        2205.0000000000000     
          13   361.61311000000001        239.03238999999999        48.000000000000000        2250.0000000000000     
          13   365.94364000000002        247.55761999999999        51.063830000000003        2295.0000100000002     
          13   370.80666000000002        255.37648999999999        51.000000000000000        2340.0000000000000     
          13   370.80666000000002        256.39800000000002        54.000000000000000        2385.0000000000000     
          13   370.80666000000002        256.39800000000002        54.000000000000000        2430.0000100000002     
          13   369.78516000000002        256.39800000000002        51.000000000000000        2475.0000100000002     
          13   368.76364999999998        254.35498000000001        45.000000000000000        2520.0000000000000     
          13   369.78516000000002        252.31197000000000        45.000000000000000        2565.0000000000000     
          13   370.80666000000002        250.26895999999999        48.000000000000000        2610.0000100000002     
          13   372.84967999999998        251.29047000000000        42.000000000000000        2655.0000000000000     
          14   40.860239999999997        292.15069999999997        81.000000000000000        0.0000000000000000     
          14   40.860239999999997        292.15069999999997        84.000000000000000        45.000000000000000     
          14   39.838729999999998        293.17221000000001        78.000000000000000        90.000010000000003     
          14   41.881740000000001        290.10768999999999        84.000000000000000        134.00000000000000     
          14   38.735509999999998        295.27359000000001        81.188569999999999        180.00000000000000     
          14   39.413110000000003        298.21163999999999        80.799999999999997        225.00000000000000     
          14   40.077399999999997        299.09122000000002        73.570089999999993        270.00000999999997     
          14   40.001390000000001        298.67012999999997        75.324839999999995        315.00000000000000     
          14   39.591589999999997        296.11315999999999        75.145160000000004        360.00000000000000     
          14   38.844110000000001        296.37114000000003        78.000000000000000        405.00000999999997     
          14   39.669570000000000        296.24324000000001        79.261150000000001        450.00000999999997     
          14   38.845210000000002        295.48108999999999        75.041100000000000        495.00000000000000     
          14   38.982770000000002        295.69166000000001        74.774699999999996        540.00000000000000     
          14   38.481389999999998        293.84388999999999        80.547950000000000        585.00000999999997     
          14   39.904209999999999        294.02346999999997        81.230770000000007        630.00000000000000     
          14   41.881740000000001        293.17221000000001        84.000000000000000        675.00000000000000     
          14   39.726480000000002        293.96920999999998        87.230770000000007        720.00000000000000     
          14   39.604059999999997        294.81490000000002        84.162160000000000        765.00000999999997     
          14   38.749690000000001        294.08819000000000        81.892560000000003        809.00000000000000     
          14   39.054789999999997        294.54214000000002        82.604650000000007        855.00000000000000     
          14   37.893230000000003        294.64411000000001        80.345450000000000        900.00000000000000     
          14   37.689000000000000        295.00177000000002        75.402990000000003        945.00000999999997     
          14   39.056500000000000        295.37166999999999        75.135140000000007        990.00000000000000     
          14   38.944910000000000        295.64936000000000        74.099999999999994        1034.0000000000000     
          14   38.645609999999998        294.92102999999997        73.536000000000001        1080.0000100000000     
          14   40.873770000000000        292.88132000000002        89.682119999999998        1125.0000100000000     
          14   39.665669999999999        294.32456999999999        87.371899999999997        1170.0000000000000     
          14   39.034439999999996        295.52050000000003        88.034480000000002        1215.0000000000000     
          14   40.598570000000002        295.33348000000001        91.995069999999998        1260.0000100000000     
          14   40.684590000000000        292.56900999999999        91.493210000000005        1305.0000000000000     
          14   41.452710000000003        293.66545000000002        87.154290000000003        1350.0000000000000     
          14   42.198619999999998        293.59332000000001        89.951020000000000        1395.0000000000000     
          14   41.318410000000000        293.93083000000001        88.764709999999994        1440.0000100000000     
          14   39.144880000000001        295.03212000000002        75.169809999999998        1485.0000000000000     
          14   38.804049999999997        292.35500999999999        78.541939999999997        1530.0000000000000     
          14   38.682519999999997        292.93648000000002        76.483519999999999        1575.0000000000000     
          14   39.276040000000002        293.67430999999999        76.627120000000005        1620.0000100000000     
          14   38.292090000000002        293.79806000000002        75.929580000000001        1665.0000000000000     
          14   38.568510000000003        295.10863000000001        74.295649999999995        1710.0000000000000     
          14   38.182899999999997        294.41613999999998        75.000000000000000        1755.0000100000000     
          14   39.678500000000000        294.99489999999997        78.745099999999994        1800.0000100000000     
          14   39.025919999999999        294.54520000000002        82.774190000000004        1845.0000000000000     
          14   39.327979999999997        295.04496999999998        81.533330000000007        1890.0000000000000     
          14   39.655870000000000        295.01974999999999        81.518519999999995        1935.0000100000000     
          14   39.189779999999999        295.44355999999999        81.176469999999995        1980.0000000000000     
          14   39.473190000000002        295.02994999999999        81.323530000000005        2025.0000000000000     
          14   39.741450000000000        294.97201000000001        83.952380000000005        2070.0000000000000     
          14   39.555540000000001        295.81193999999999        81.207920000000001        2115.0000100000002     
          14   39.945039999999999        296.01486000000000        81.800899999999999        2160.0000000000000     
          14   40.985460000000003        293.89055999999999        82.916129999999995        2205.0000000000000     
          14   41.469560000000001        294.21163999999999        81.473680000000002        2250.0000000000000     
          14   40.046230000000001        294.57677999999999        82.406250000000000        2295.0000100000002     
          14   39.089140000000000        295.52388000000002        80.158270000000002        2340.0000000000000     
          14   39.372390000000003        295.38547000000000        83.260869999999997        2385.0000000000000     
          14   38.983780000000003        295.68155999999999        81.130430000000004        2430.0000100000002     
          14   39.608069999999998        295.64359999999999        81.774190000000004        2475.0000100000002     
          14   39.442149999999998        295.32337999999999        75.035290000000003        2520.0000000000000     
          14   39.576810000000002        295.35928000000001        80.923079999999999        2565.0000000000000     
          14   42.423099999999998        299.85358000000002        78.497699999999995        2610.0000100000002     
          14   37.870350000000002        297.37950999999998        78.465750000000000        2655.0000000000000     
          15   151.18288000000001        295.21521999999999        69.000000000000000        0.0000000000000000     
          15   150.16138000000001        295.21521999999999        66.000000000000000        45.000000000000000     
          15   150.16138000000001        295.21521999999999        60.000000000000000        90.000010000000003     
          15   150.16138000000001        296.23673000000002        57.000000000000000        134.00000000000000     
          15   148.11836000000000        299.30124999999998        60.000000000000000        180.00000000000000     
          15   149.13987000000000        302.36576000000002        60.000000000000000        225.00000000000000     
          15   149.13987000000000        302.36576000000002        57.000000000000000        270.00000999999997     
          15   149.13987000000000        302.36576000000002        57.000000000000000        315.00000000000000     
          15   148.11836000000000        298.27974000000000        57.000000000000000        360.00000000000000     
          15   148.11836000000000        298.27974000000000        63.000000000000000        405.00000999999997     
          15   146.07534999999999        298.27974000000000        60.000000000000000        450.00000999999997     
          15   143.01083000000000        298.27974000000000        60.000000000000000        495.00000000000000     
          15   143.01083000000000        299.30124999999998        60.000000000000000        540.00000000000000     
          15   143.01083000000000        298.27974000000000        63.000000000000000        585.00000999999997     
          15   144.03234000000000        297.25823000000003        63.000000000000000        630.00000000000000     
          15   146.07534999999999        298.27974000000000        66.000000000000000        675.00000000000000     
          15   147.09685999999999        297.25823000000003        66.000000000000000        720.00000000000000     
          15   146.07534999999999        298.27974000000000        66.000000000000000        765.00000999999997     
          15   147.09685999999999        297.25823000000003        66.000000000000000        809.00000000000000     
          15   148.11836000000000        297.25823000000003        66.000000000000000        855.00000000000000     
          15   147.09685999999999        298.27974000000000        66.000000000000000        900.00000000000000     
          15   147.09685999999999        297.25823000000003        66.000000000000000        945.00000999999997     
          15   152.20438999999999        301.34426000000002        60.000000000000000        990.00000000000000     
          15   153.22588999999999        302.36576000000002        57.000000000000000        1034.0000000000000     
          15   154.24740000000000        303.38727000000000        57.000000000000000        1080.0000100000000     
          15   153.22588999999999        305.43027999999998        63.000000000000000        1125.0000100000000     
          15   153.22588999999999        304.40877999999998        60.000000000000000        1170.0000000000000     
          15   153.22588999999999        304.40877999999998        66.000000000000000        1215.0000000000000     
          15   155.26891000000001        304.40877999999998        60.000000000000000        1260.0000100000000     
          15   155.26891000000001        301.34426000000002        66.000000000000000        1305.0000000000000     
          15   155.26891000000001        302.36576000000002        66.000000000000000        1350.0000000000000     
          15   155.26891000000001        303.38727000000000        60.000000000000000        1395.0000000000000     
          15   155.26891000000001        303.38727000000000        63.000000000000000        1440.0000100000000     
          15   156.29041000000001        303.38727000000000        60.000000000000000        1485.0000000000000     
          15   154.24740000000000        302.36576000000002        60.000000000000000        1530.0000000000000     
          15   154.24740000000000        302.36576000000002        63.000000000000000        1575.0000000000000     
          15   155.26891000000001        302.36576000000002        66.000000000000000        1620.0000100000000     
          15   155.26891000000001        303.38727000000000        60.000000000000000        1665.0000000000000     
          15   154.24740000000000        304.40877999999998        57.000000000000000        1710.0000000000000     
          15   153.22588999999999        303.38727000000000        60.000000000000000        1755.0000100000000     
          15   155.26891000000001        303.38727000000000        69.000000000000000        1800.0000100000000     
          15   155.26891000000001        304.40877999999998        63.000000000000000        1845.0000000000000     
          15   155.26891000000001        303.38727000000000        66.000000000000000        1890.0000000000000     
          15   155.26891000000001        303.38727000000000        63.000000000000000        1935.0000100000000     
          15   156.29041000000001        303.38727000000000        72.000000000000000        1980.0000000000000     
          15   156.29041000000001        303.38727000000000        66.000000000000000        2025.0000000000000     
          15   155.26891000000001        303.38727000000000        66.000000000000000        2070.0000000000000     
          15   155.26891000000001        304.40877999999998        69.000000000000000        2115.0000100000002     
          15   156.29041000000001        304.40877999999998        66.000000000000000        2160.0000000000000     
          15   156.29041000000001        302.36576000000002        60.000000000000000        2205.0000000000000     
          15   156.29041000000001        303.38727000000000        63.000000000000000        2250.0000000000000     
          15   155.26891000000001        303.38727000000000        69.000000000000000        2295.0000100000002     
          15   155.26891000000001        304.40877999999998        66.000000000000000        2340.0000000000000     
          15   154.24740000000000        305.43027999999998        60.000000000000000        2385.0000000000000     
          15   154.24740000000000        305.43027999999998        63.000000000000000        2430.0000100000002     
          15   154.24740000000000        305.43027999999998        69.000000000000000        2475.0000100000002     
          15   154.24740000000000        304.40877999999998        60.000000000000000        2520.0000000000000     
          15   154.24740000000000        304.40877999999998        60.000000000000000        2565.0000000000000     
          15   154.24740000000000        304.40877999999998        60.000000000000000        2610.0000100000002     
          15   154.24740000000000        304.40877999999998        63.000000000000000        2655.0000000000000     
          16   350.37653999999998        315.64533999999998        36.000000000000000        0.0000000000000000     
          16   349.35503999999997        311.55932000000001        36.000000000000000        45.000000000000000     
          16   350.37653999999998        312.58082000000002        33.000000000000000        90.000010000000003     
          16   348.33353000000000        311.55932000000001        30.000000000000000        134.00000000000000     
          16   347.31202999999999        313.60232999999999        39.000000000000000        180.00000000000000     
          16   349.35503999999997        317.68835000000001        33.000000000000000        225.00000000000000     
          16   346.29052000000001        313.60232999999999        24.000000000000000        270.00000999999997     
          16   346.29052000000001        313.60232999999999        27.000000000000000        315.00000000000000     
          16   347.31202999999999        309.51630999999998        27.000000000000000        360.00000000000000     
          16   346.29052000000001        310.53780999999998        36.000000000000000        405.00000999999997     
          16   346.29052000000001        309.51630999999998        36.000000000000000        450.00000999999997     
          16   346.29052000000001        308.49480000000000        39.000000000000000        495.00000000000000     
          16   346.29052000000001        310.53780999999998        27.000000000000000        540.00000000000000     
          16   344.24750999999998        307.47329000000002        33.000000000000000        585.00000999999997     
          16   346.29052000000001        309.51630999999998        30.000000000000000        630.00000000000000     
          16   347.31202999999999        310.53780999999998        33.000000000000000        675.00000000000000     
          16   345.26900999999998        309.51630999999998        39.000000000000000        720.00000000000000     
          16   345.26900999999998        309.51630999999998        39.000000000000000        765.00000999999997     
          16   344.24750999999998        309.51630999999998        36.000000000000000        809.00000000000000     
          16   344.24750999999998        309.51630999999998        36.000000000000000        855.00000000000000     
          16   344.24750999999998        310.53780999999998        36.000000000000000        900.00000000000000     
          16   342.20450000000000        309.51630999999998        36.000000000000000        945.00000999999997     
          16   345.26900999999998        310.53780999999998        39.000000000000000        990.00000000000000     
          16   345.26900999999998        311.55932000000001        33.000000000000000        1034.0000000000000     
          16   347.31202999999999        323.81738999999999        42.000000000000000        1080.0000100000000     
          16   347.82119000000000        324.83890000000002        40.897199999999998        1125.0000100000000     
          16   347.45945999999998        325.54446999999999        38.505150000000000        1170.0000000000000     
          16   346.78084000000001        324.45071999999999        42.000000000000000        1215.0000000000000     
          16   348.50116000000003        325.78706000000000        45.323079999999997        1260.0000100000000     
          16   347.93810999999999        323.33409999999998        42.000000000000000        1305.0000000000000     
          16   349.12058999999999        324.57096000000001        42.000000000000000        1350.0000000000000     
          16   352.37311999999997        336.13736999999998        42.000000000000000        1395.0000000000000     
          16   355.35406000000000        343.82033000000001        44.727269999999997        1440.0000100000000     
          16   359.37239000000000        352.02413999999999        42.000000000000000        1485.0000000000000     
          16   359.96251000000001        352.19531999999998        45.585369999999998        1530.0000000000000     
          16   358.22100999999998        352.66260000000000        48.951720000000002        1575.0000000000000     
          16   360.77978000000002        351.37117000000001        42.000000000000000        1620.0000100000000     
          16   359.19054999999997        350.21253999999999        44.972479999999997        1665.0000000000000     
          16   357.69218000000001        350.03604000000001        44.363639999999997        1710.0000000000000     
          16   358.39821999999998        352.16548000000000        43.431469999999997        1755.0000100000000     
          16   358.29727000000003        351.30887000000001        49.428570000000001        1800.0000100000000     
          16   357.35268000000002        349.08098000000001        48.000000000000000        1845.0000000000000     
          16   356.02487000000002        350.58085000000000        50.470590000000001        1890.0000000000000     
          16   358.25288999999998        348.68299999999999        48.000000000000000        1935.0000100000000     
          16   354.62385999999998        344.30126999999999        48.000000000000000        1980.0000000000000     
          16   349.38101000000000        327.12430000000001        49.728810000000003        2025.0000000000000     
          16   349.72426000000002        330.54948000000002        48.000000000000000        2070.0000000000000     
          16   347.72063000000003        333.82814999999999        48.000000000000000        2115.0000100000002     
          16   347.31202999999999        323.80036000000001        48.000000000000000        2160.0000000000000     
          16   346.15361999999999        318.75198000000000        48.000000000000000        2205.0000000000000     
          16   339.03800999999999        314.31975000000000        52.106949999999998        2250.0000000000000     
          16   335.58902999999998        303.43590999999998        48.000000000000000        2295.0000100000002     
          16   337.04489000000001        308.86734999999999        49.952939999999998        2340.0000000000000     
          16   338.40280999999999        313.02312999999998        48.000000000000000        2385.0000000000000     
          16   336.77697999999998        313.40233999999998        51.993980000000001        2430.0000100000002     
          16   338.01880999999997        313.32826999999997        50.451219999999999        2475.0000100000002     
          16   335.32148999999998        317.47858000000002        45.696429999999999        2520.0000000000000     
          16   334.25412999999998        318.93153999999998        46.187680000000000        2565.0000000000000     
          16   338.72331000000003        316.86846000000003        42.671050000000001        2610.0000100000002     
          16   337.76033999999999        314.29826000000003        45.107570000000003        2655.0000000000000     
          17   289.08618999999999        318.70985999999999        54.000000000000000        0.0000000000000000     
          17   285.00015999999999        320.75286999999997        51.000000000000000        45.000000000000000     
          17   282.95715000000001        320.75286999999997        51.000000000000000        90.000010000000003     
          17   279.89263000000000        323.81738999999999        54.000000000000000        134.00000000000000     
          17   280.05183000000000        330.22501999999997        56.805190000000003        180.00000000000000     
          17   278.07441999999998        325.10336000000001        66.854370000000003        225.00000000000000     
          17   271.52332999999999        316.05041999999997        69.765519999999995        270.00000999999997     
          17   268.27100999999999        306.72865000000002        70.429910000000007        315.00000000000000     
          17   262.35854000000000        295.45393000000001        70.701030000000003        360.00000000000000     
          17   261.61576000000002        288.67464999999999        79.726619999999997        405.00000999999997     
          17   261.50553000000002        275.80660999999998        78.000000000000000        450.00000999999997     
          17   264.57004000000001        271.72059000000002        78.000000000000000        495.00000000000000     
          17   262.52703000000002        255.37648999999999        96.000000000000000        540.00000000000000     
          17   258.44101000000001        252.31197000000000        99.000000000000000        585.00000999999997     
          17   256.39800000000002        252.31197000000000        93.000000000000000        630.00000000000000     
          17   257.41950000000003        253.33348000000001        102.00000000000000        675.00000000000000     
          17   256.39800000000002        251.29047000000000        114.00000000000000        720.00000000000000     
          17   250.26895999999999        242.09691000000001        114.00000000000000        765.00000999999997     
          17   246.18294000000000        241.07541000000001        108.00000000000000        809.00000000000000     
          17   245.16143000000000        240.05390000000000        114.00000000000000        855.00000000000000     
          17   244.13991999999999        235.96788000000001        114.00000000000000        900.00000000000000     
          17   243.11841999999999        234.94637000000000        102.00000000000000        945.00000999999997     
          17   245.16143000000000        227.79583000000000        99.000000000000000        990.00000000000000     
          17   244.13991999999999        220.64528999999999        99.000000000000000        1034.0000000000000     
          17   244.13991999999999        218.60228000000001        96.000000000000000        1080.0000100000000     
          17   242.09691000000001        219.62378000000001        102.00000000000000        1125.0000100000000     
          17   240.05390000000000        211.45173000000000        99.000000000000000        1170.0000000000000     
          17   242.09691000000001        216.55925999999999        99.000000000000000        1215.0000000000000     
          17   249.24744999999999        226.77431999999999        90.000000000000000        1260.0000100000000     
          17   252.31197000000000        230.86035000000001        84.000000000000000        1305.0000000000000     
          17   253.33348000000001        231.88184999999999        84.000000000000000        1350.0000000000000     
          17   251.29047000000000        229.83884000000000        87.000000000000000        1395.0000000000000     
          17   250.26895999999999        233.92487000000000        87.000000000000000        1440.0000100000000     
          17   252.31197000000000        233.92487000000000        87.000000000000000        1485.0000000000000     
          17   251.29047000000000        236.98938000000001        87.000000000000000        1530.0000000000000     
          17   252.31197000000000        245.16143000000000        84.000000000000000        1575.0000000000000     
          17   259.46251000000001        252.31197000000000        93.000000000000000        1620.0000100000000     
          17   259.46251000000001        253.33348000000001        84.000000000000000        1665.0000000000000     
          17   258.44101000000001        255.37648999999999        90.000000000000000        1710.0000000000000     
          17   255.37648999999999        253.33348000000001        84.000000000000000        1755.0000100000000     
          17   255.37648999999999        252.31197000000000        90.000000000000000        1800.0000100000000     
          17   255.37648999999999        252.31197000000000        90.000000000000000        1845.0000000000000     
          17   255.40841000000000        251.88102000000001        90.093750000000000        1890.0000000000000     
          17   258.44101000000001        251.29047000000000        90.000000000000000        1935.0000100000000     
          17   257.41950000000003        252.31197000000000        93.000000000000000        1980.0000000000000     
          17   257.41950000000003        250.26895999999999        99.000000000000000        2025.0000000000000     
          17   257.41950000000003        250.26895999999999        99.000000000000000        2070.0000000000000     
          17   259.46251000000001        251.29047000000000        99.000000000000000        2115.0000100000002     
          17   262.52703000000002        253.33348000000001        105.00000000000000        2160.0000000000000     
          17   259.46251000000001        250.26895999999999        96.000000000000000        2205.0000000000000     
          17   259.46251000000001        252.31197000000000        96.000000000000000        2250.0000000000000     
          17   267.63456000000002        258.44101000000001        99.000000000000000        2295.0000100000002     
          17   263.54854000000000        255.37648999999999        99.000000000000000        2340.0000000000000     
          17   262.52703000000002        255.37648999999999        96.000000000000000        2385.0000000000000     
          17   258.44101000000001        252.31197000000000        99.000000000000000        2430.0000100000002     
          17   258.44101000000001        252.31197000000000        99.000000000000000        2475.0000100000002     
          17   256.39800000000002        252.31197000000000        93.000000000000000        2520.0000000000000     
          17   256.39800000000002        253.33348000000001        96.000000000000000        2565.0000000000000     
          17   254.35498000000001        252.31197000000000        93.000000000000000        2610.0000100000002     
          17   255.37648999999999        251.29047000000000        102.00000000000000        2655.0000000000000     
          18   40.860239999999997        324.83890000000002        99.000000000000000        0.0000000000000000     
          18   46.989269999999998        321.77438000000001        99.000000000000000        45.000000000000000     
          18   53.118310000000001        314.62383999999997        93.000000000000000        90.000010000000003     
          18   58.225839999999998        309.51630999999998        93.000000000000000        134.00000000000000     
          18   60.268850000000000        314.62383999999997        99.000000000000000        180.00000000000000     
          18   61.290360000000000        311.55932000000001        99.000000000000000        225.00000000000000     
          18   63.333370000000002        314.62383999999997        90.000000000000000        270.00000999999997     
          18   62.311860000000003        313.60232999999999        96.000000000000000        315.00000000000000     
          18   61.290360000000000        313.60232999999999        96.000000000000000        360.00000000000000     
          18   59.247349999999997        317.68835000000001        99.000000000000000        405.00000999999997     
          18   58.225839999999998        317.68835000000001        93.000000000000000        450.00000999999997     
          18   55.161320000000003        316.66685000000001        93.000000000000000        495.00000000000000     
          18   54.139820000000000        315.64533999999998        99.000000000000000        540.00000000000000     
          18   58.225839999999998        313.60232999999999        102.00000000000000        585.00000999999997     
          18   58.225839999999998        315.64533999999998        102.00000000000000        630.00000000000000     
          18   59.247349999999997        316.66685000000001        102.00000000000000        675.00000000000000     
          18   72.046210000000002        306.21143000000001        107.29412000000001        720.00000000000000     
          18   71.795810000000003        305.33461999999997        100.91639000000001        765.00000999999997     
          18   68.440899999999999        304.40877999999998        90.000000000000000        809.00000000000000     
          18   68.440899999999999        303.38727000000000        102.00000000000000        855.00000000000000     
          18   67.419390000000007        303.38727000000000        102.00000000000000        900.00000000000000     
          18   67.419390000000007        303.38727000000000        93.000000000000000        945.00000999999997     
          18   68.440899999999999        303.38727000000000        96.000000000000000        990.00000000000000     
          18   64.354879999999994        301.34426000000002        90.000000000000000        1034.0000000000000     
          18   52.096800000000002        293.17221000000001        93.000000000000000        1080.0000100000000     
          18   40.768020000000000        293.29280999999997        90.541669999999996        1125.0000100000000     
          18   41.473140000000001        293.81430000000000        93.085710000000006        1170.0000000000000     
          18   39.155569999999997        294.75364999999999        91.333330000000004        1215.0000000000000     
          18   40.262059999999998        295.70296999999999        85.945949999999996        1260.0000100000000     
          18   42.173600000000000        291.73723999999999        98.904759999999996        1305.0000000000000     
          18   43.450490000000002        293.31814000000003        93.428569999999993        1350.0000000000000     
          18   42.147340000000000        294.11200000000002        85.799999999999997        1395.0000000000000     
          18   41.107880000000002        293.65201000000002        89.393940000000001        1440.0000100000000     
          18   54.710659999999997        288.12477000000001        103.27059000000000        1485.0000000000000     
          18   57.204329999999999        286.02166999999997        102.00000000000000        1530.0000000000000     
          18   56.182830000000003        285.00015999999999        105.00000000000000        1575.0000000000000     
          18   55.161320000000003        288.06468000000001        99.000000000000000        1620.0000100000000     
          18   54.139820000000000        288.06468000000001        102.00000000000000        1665.0000000000000     
          18   54.139820000000000        290.10768999999999        102.00000000000000        1710.0000000000000     
          18   53.118310000000001        304.40877999999998        105.00000000000000        1755.0000100000000     
          18   54.139820000000000        315.64533999999998        105.00000000000000        1800.0000100000000     
          18   52.096800000000002        320.75286999999997        105.00000000000000        1845.0000000000000     
          18   53.118310000000001        316.66685000000001        108.00000000000000        1890.0000000000000     
          18   53.118310000000001        315.64533999999998        105.00000000000000        1935.0000100000000     
          18   49.032290000000003        316.66685000000001        105.00000000000000        1980.0000000000000     
          18   51.075299999999999        313.60232999999999        105.00000000000000        2025.0000000000000     
          18   53.118310000000001        314.62383999999997        108.00000000000000        2070.0000000000000     
          18   45.967770000000002        322.79588000000001        108.00000000000000        2115.0000100000002     
          18   49.032290000000003        310.53780999999998        111.00000000000000        2160.0000000000000     
          18   50.053789999999999        306.45179000000002        108.00000000000000        2205.0000000000000     
          18   52.096800000000002        309.51630999999998        108.00000000000000        2250.0000000000000     
          18   51.075299999999999        310.53780999999998        108.00000000000000        2295.0000100000002     
          18   54.139820000000000        309.51630999999998        105.00000000000000        2340.0000000000000     
          18   61.290360000000000        305.43027999999998        96.000000000000000        2385.0000000000000     
          18   60.268850000000000        304.40877999999998        87.000000000000000        2430.0000100000002     
          18   62.311860000000003        305.43027999999998        90.000000000000000        2475.0000100000002     
          18   65.376379999999997        304.40877999999998        90.000000000000000        2520.0000000000000     
          18   56.182830000000003        302.36576000000002        99.000000000000000        2565.0000000000000     
          18   44.946260000000002        298.27974000000000        102.00000000000000        2610.0000100000002     
          18   38.376040000000003        298.36417000000000        79.396969999999996        2655.0000000000000     
          19   292.15069999999997        404.51636000000002        48.000000000000000        0.0000000000000000     
          19   277.84962000000002        396.34431000000001        54.000000000000000        45.000000000000000     
          19   267.63456000000002        395.32281000000000        48.000000000000000        90.000010000000003     
          19   254.35498000000001        382.04322999999999        48.000000000000000        134.00000000000000     
          19   241.07541000000001        380.00022000000001        57.000000000000000        180.00000000000000     
          19   230.86035000000001        381.02172000000002        54.000000000000000        225.00000000000000     
          19   219.62378000000001        380.00022000000001        54.000000000000000        270.00000999999997     
          19   211.45173000000000        376.93570000000000        66.000000000000000        315.00000000000000     
          19   213.49475000000001        372.84967999999998        54.000000000000000        360.00000000000000     
          19   212.47324000000000        375.91419000000002        63.000000000000000        405.00000999999997     
          19   207.36571000000001        383.06473999999997        66.000000000000000        450.00000999999997     
          19   208.38722000000001        384.08623999999998        45.000000000000000        495.00000000000000     
          19   198.17215999999999        376.93570000000000        36.000000000000000        540.00000000000000     
          19   185.91408000000001        363.65611999999999        51.000000000000000        585.00000999999997     
          19   170.59150000000000        368.76364999999998        48.000000000000000        630.00000000000000     
          19   160.37644000000000        369.78516000000002        39.000000000000000        675.00000000000000     
          19   144.03234000000000        367.74214999999998        51.000000000000000        720.00000000000000     
          19   144.03234000000000        373.87117999999998        48.000000000000000        765.00000999999997     
          19   145.05385000000001        391.23678000000001        39.000000000000000        809.00000000000000     
          19   152.88539000000000        400.75166000000002        39.042250000000003        855.00000000000000     
          19   159.49746999999999        412.31623000000002        32.837209999999999        900.00000000000000     
          19   164.64178000000001        428.45290000000000        34.269590000000001        945.00000999999997     
          19   168.49065999999999        430.92133000000001        30.000000000000000        990.00000000000000     
          19   171.88054000000000        436.59651000000002        30.000000000000000        1034.0000000000000     
          19   173.83627999999999        438.43637000000001        30.000000000000000        1080.0000100000000     
          19   172.55592999999999        437.40456999999998        38.559440000000002        1125.0000100000000     
          19   170.97868000000000        435.82880999999998        39.193550000000002        1170.0000000000000     
          19   172.49404999999999        436.36180999999999        45.000000000000000        1215.0000000000000     
          19   174.61813000000001        436.31963999999999        45.418599999999998        1260.0000100000000     
          19   175.15090000000001        435.43560000000002        42.000000000000000        1305.0000000000000     
          19   175.16863000000001        431.37018000000000        42.000000000000000        1350.0000000000000     
          19   179.30434000000000        415.75292999999999        42.000000000000000        1395.0000000000000     
          19   177.28071000000000        408.07515999999998        42.000000000000000        1440.0000100000000     
          19   162.67171999999999        401.89022000000000        44.477730000000001        1485.0000000000000     
          19   162.57660000000001        400.90179999999998        46.461539999999999        1530.0000000000000     
          19   162.68531999999999        401.42385999999999        42.000000000000000        1575.0000000000000     
          19   154.09371999999999        402.17502999999999        42.000000000000000        1620.0000100000000     
          19   138.02072000000001        403.03694000000002        44.275860000000002        1665.0000000000000     
          19   138.63294999999999        404.00560999999999        42.000000000000000        1710.0000000000000     
          19   140.15062000000000        407.37657999999999        42.000000000000000        1755.0000100000000     
          19   140.49444000000000        406.13582000000002        48.000000000000000        1800.0000100000000     
          19   144.37284000000000        408.77264000000002        48.000000000000000        1845.0000000000000     
          19   146.01526000000001        411.84717000000001        48.000000000000000        1890.0000000000000     
          19   142.28119000000001        407.47143000000000        48.000000000000000        1935.0000100000000     
          19   142.06228999999999        396.72998000000001        48.000000000000000        1980.0000000000000     
          19   146.87538000000001        384.18567999999999        50.230089999999997        2025.0000000000000     
          19   146.41585000000001        370.68284999999997        49.000000000000000        2070.0000000000000     
          19   148.08251999999999        361.59519000000000        52.350879999999997        2115.0000100000002     
          19   148.92252999999999        356.33170999999999        50.936169999999997        2160.0000000000000     
          19   147.75014999999999        350.43592999999998        49.325580000000002        2205.0000000000000     
          19   144.03234000000000        347.31202999999999        54.000000000000000        2250.0000000000000     
          19   138.92481000000001        345.26900999999998        60.000000000000000        2295.0000100000002     
          19   129.73125999999999        341.18299000000002        63.000000000000000        2340.0000000000000     
          19   124.62372999999999        327.90341000000001        66.000000000000000        2385.0000000000000     
          19   123.60222000000000        323.81738999999999        66.000000000000000        2430.0000100000002     
          19   124.62372999999999        320.75286999999997        66.000000000000000        2475.0000100000002     
          19   125.64523000000000        315.64533999999998        60.000000000000000        2520.0000000000000     
          19   122.58072000000000        318.70985999999999        57.000000000000000        2565.0000000000000     
          19   121.55920999999999        315.64533999999998        60.000000000000000        2610.0000100000002     
          19   124.62372999999999        308.49480000000000        60.000000000000000        2655.0000000000000     
          20   50.053789999999999        413.70990999999998        57.000000000000000        0.0000000000000000     
          20   48.010779999999997        412.68840999999998        48.000000000000000        45.000000000000000     
          20   49.032290000000003        414.73142000000001        54.000000000000000        90.000010000000003     
          20   46.989269999999998        413.70990999999998        45.000000000000000        134.00000000000000     
          20   45.967770000000002        414.73142000000001        51.000000000000000        180.00000000000000     
          20   46.989269999999998        418.81743999999998        54.000000000000000        225.00000000000000     
          20   48.010779999999997        420.86045999999999        54.000000000000000        270.00000999999997     
          20   46.989269999999998        415.75292999999999        48.000000000000000        315.00000000000000     
          20   42.903250000000000        406.55937000000000        51.000000000000000        360.00000000000000     
          20   43.924759999999999        409.62389000000002        51.000000000000000        405.00000999999997     
          20   44.946260000000002        410.64540000000000        48.000000000000000        450.00000999999997     
          20   48.010779999999997        416.77443000000000        54.000000000000000        495.00000000000000     
          20   46.989269999999998        416.77443000000000        45.000000000000000        540.00000000000000     
          20   48.010779999999997        415.75292999999999        57.000000000000000        585.00000999999997     
          20   43.924759999999999        411.66690000000000        54.000000000000000        630.00000000000000     
          20   47.192850000000000        411.79777000000001        50.220640000000003        675.00000000000000     
          20   45.293379999999999        409.18355000000003        56.784469999999999        720.00000000000000     
          20   47.099939999999997        412.75650999999999        56.899999999999999        765.00000999999997     
          20   46.714430000000000        412.40440000000001        55.533630000000002        809.00000000000000     
          20   44.638820000000003        407.75608999999997        54.038829999999997        855.00000000000000     
          20   40.860239999999997        404.51636000000002        54.000000000000000        900.00000000000000     
          20   42.903250000000000        407.58087999999998        45.000000000000000        945.00000999999997     
          20   44.946260000000002        408.60237999999998        48.000000000000000        990.00000000000000     
          20   46.989269999999998        415.75292999999999        48.000000000000000        1034.0000000000000     
          20   49.032290000000003        416.77443000000000        51.000000000000000        1080.0000100000000     
          20   48.010779999999997        417.79593999999997        57.000000000000000        1125.0000100000000     
          20   49.032290000000003        414.73142000000001        54.000000000000000        1170.0000000000000     
          20   46.989269999999998        416.77443000000000        54.000000000000000        1215.0000000000000     
          20   50.053789999999999        415.75292999999999        60.000000000000000        1260.0000100000000     
          20   47.486370000000001        410.75601000000000        53.622990000000001        1305.0000000000000     
          20   49.326949999999997        415.71364000000000        53.076920000000001        1350.0000000000000     
          20   48.591819999999998        414.16912000000002        52.128439999999998        1395.0000000000000     
          20   46.732289999999999        408.33255000000003        54.603769999999997        1440.0000100000000     
          20   49.114010000000000        416.32497000000001        54.000000000000000        1485.0000000000000     
          20   46.830530000000003        411.58407999999997        51.162160000000000        1530.0000000000000     
          20   47.694769999999998        411.57871000000000        50.201439999999998        1575.0000000000000     
          20   51.379959999999997        414.44468000000001        52.315790000000000        1620.0000100000000     
          20   46.780459999999998        411.98858999999999        50.883980000000001        1665.0000000000000     
          20   45.386180000000003        412.85244999999998        44.102190000000000        1710.0000000000000     
          20   46.040730000000003        412.98455999999999        50.924370000000003        1755.0000100000000     
          20   46.794699999999999        414.60633999999999        51.346939999999996        1800.0000100000000     
          20   47.560229999999997        412.13686999999999        55.916350000000001        1845.0000000000000     
          20   48.438319999999997        412.81466000000000        53.207870000000000        1890.0000000000000     
          20   51.075299999999999        416.77443000000000        54.000000000000000        1935.0000100000000     
          20   50.053789999999999        413.70990999999998        54.000000000000000        1980.0000000000000     
          20   50.053789999999999        414.73142000000001        60.000000000000000        2025.0000000000000     
          20   50.053789999999999        415.75292999999999        57.000000000000000        2070.0000000000000     
          20   50.053789999999999        416.77443000000000        60.000000000000000        2115.0000100000002     
          20   51.075299999999999        416.77443000000000        57.000000000000000        2160.0000000000000     
          20   52.096800000000002        414.73142000000001        57.000000000000000        2205.0000000000000     
          20   50.053789999999999        412.68840999999998        54.000000000000000        2250.0000000000000     
          20   51.075299999999999        415.75292999999999        54.000000000000000        2295.0000100000002     
          20   50.053789999999999        416.77443000000000        54.000000000000000        2340.0000000000000     
          20   50.053789999999999        415.75292999999999        54.000000000000000        2385.0000000000000     
          20   46.124920000000003        409.70247000000001        54.000000000000000        2430.0000100000002     
          20   48.708930000000002        415.46877000000001        56.690649999999998        2475.0000100000002     
          20   48.423070000000003        415.24833000000001        51.650599999999997        2520.0000000000000     
          20   47.314560000000000        413.73845000000000        50.983240000000002        2565.0000000000000     
          20   47.212550000000000        413.55919999999998        51.114750000000001        2610.0000100000002     
          20   47.464860000000002        414.57400999999999        49.042619999999999        2655.0000000000000     
          21   301.34426000000002        438.22606000000002        15.000000000000000        0.0000000000000000     
          21   300.32274999999998        438.22606000000002        15.000000000000000        45.000000000000000     
          21   300.32274999999998        439.24756000000002        9.0000000000000000        90.000010000000003     
          21   301.34426000000002        439.24756000000002        9.0000000000000000        134.00000000000000     
          21   300.32274999999998        441.29057999999998        15.000000000000000        180.00000000000000     
          21   300.32274999999998        444.35509000000002        15.000000000000000        225.00000000000000     
          21   301.34426000000002        446.39810999999997        12.000000000000000        270.00000999999997     
          21   300.32274999999998        446.39810999999997        12.000000000000000        315.00000000000000     
          21   301.34426000000002        443.33359000000002        12.000000000000000        360.00000000000000     
          21   300.32274999999998        443.33359000000002        24.000000000000000        405.00000999999997     
          21   301.34426000000002        443.33359000000002        18.000000000000000        450.00000999999997     
          22   377.95720999999998        459.67768000000001        18.000000000000000        0.0000000000000000     
          22   378.97870999999998        455.59165999999999        24.000000000000000        45.000000000000000     
          22   380.00022000000001        451.50563000000000        24.000000000000000        90.000010000000003     
          22   378.97870999999998        451.50563000000000        18.000000000000000        134.00000000000000     
          22   375.91419000000002        452.52713999999997        24.000000000000000        180.00000000000000     
          22   372.84967999999998        451.50563000000000        30.000000000000000        225.00000000000000     
          22   368.76364999999998        443.33359000000002        30.000000000000000        270.00000999999997     
          22   361.61311000000001        441.29057999999998        33.000000000000000        315.00000000000000     
          22   361.25779999999997        434.05121000000003        40.173909999999999        360.00000000000000     
          22   357.91014999999999        429.16019000000000        42.000000000000000        405.00000999999997     
          22   354.21409000000000        414.70380999999998        44.756760000000000        450.00000999999997     
          22   350.91510000000000        411.84545000000003        49.065899999999999        495.00000000000000     
          22   349.54745000000003        413.15717999999998        52.705480000000001        540.00000000000000     
          22   345.23090999999999        413.34276999999997        54.693359999999998        585.00000999999997     
          22   342.06360000000001        420.68432999999999        56.344830000000002        630.00000000000000     
          22   350.17468000000002        437.51479999999998        42.978780000000000        675.00000000000000     
          22   350.37653999999998        441.29057999999998        60.000000000000000        720.00000000000000     
          22   335.05396000000002        436.18304999999998        60.000000000000000        765.00000999999997     
          22   326.88191000000000        429.03250000000003        63.000000000000000        809.00000000000000     
          22   321.08060999999998        426.44042999999999        56.225000000000001        855.00000000000000     
          22   310.99849000000000        427.34669000000002        53.196080000000002        900.00000000000000     
          22   301.81738000000001        428.21530000000001        59.368420000000000        945.00000999999997     
          22   300.46600999999998        423.97169000000002        61.445120000000003        990.00000000000000     
          22   297.73268000000002        408.64111000000003        56.928910000000002        1034.0000000000000     
          22   291.84116000000000        393.56355000000002        58.757579999999997        1080.0000100000000     
          22   291.33350000000002        396.43187000000000        63.771430000000002        1125.0000100000000     
          22   288.86808000000002        396.73221000000001        59.416220000000003        1170.0000000000000     
          22   286.42090000000002        396.23748000000001        65.801829999999995        1215.0000000000000     
          22   287.31792999999999        392.09625999999997        75.144829999999999        1260.0000100000000     
          22   286.42520000000002        392.39663999999999        68.817160000000001        1305.0000000000000     
          22   285.88037000000003        395.62308000000002        67.227670000000003        1350.0000000000000     
          22   293.32004000000001        397.01954999999998        67.760099999999994        1395.0000000000000     
          22   287.47534999999999        408.13092000000000        67.384619999999998        1440.0000100000000     
          22   285.50004999999999        416.57882000000001        75.191490000000002        1485.0000000000000     
          22   282.65069999999997        417.28519000000000        72.000000000000000        1530.0000000000000     
          22   274.17845999999997        406.49284000000000        80.804599999999994        1575.0000000000000     
          22   273.73399000000001        405.09372999999999        84.260869999999997        1620.0000100000000     
          23   144.03234000000000        188.97860000000000        108.00000000000000        90.000010000000003     
          23   139.94631999999999        177.74204000000000        108.00000000000000        134.00000000000000     
          23   138.92481000000001        170.59150000000000        114.00000000000000        180.00000000000000     
          23   134.83878999999999        164.46245999999999        105.00000000000000        225.00000000000000     
          23   135.86028999999999        158.33341999999999        96.000000000000000        270.00000999999997     
          23   141.98933000000000        147.09685999999999        105.00000000000000        315.00000000000000     
          23   133.81728000000001        136.88180000000000        102.00000000000000        360.00000000000000     
          23   123.60222000000000        138.92481000000001        108.00000000000000        405.00000999999997     
          23   124.62372999999999        129.73125999999999        111.00000000000000        450.00000999999997     
          23   122.58072000000000        123.60222000000000        102.00000000000000        495.00000000000000     
          23   128.70975000000001        104.19361000000001        108.00000000000000        540.00000000000000     
          23   123.60222000000000        91.935540000000003        114.00000000000000        585.00000999999997     
          23   117.47319000000000        86.828010000000006        120.00000000000000        630.00000000000000     
          23   115.43017000000000        86.828010000000006        120.00000000000000        675.00000000000000     
          23   109.30114000000000        80.698970000000003        123.00000000000000        720.00000000000000     
          23   103.17210000000000        72.526920000000004        126.00000000000000        765.00000999999997     
          23   96.021559999999994        69.462410000000006        120.00000000000000        809.00000000000000     
          23   90.914029999999997        63.333370000000002        126.00000000000000        855.00000000000000     
          23   90.914029999999997        62.311860000000003        129.00000000000000        900.00000000000000     
          23   87.849509999999995        62.311860000000003        129.00000000000000        945.00000999999997     
          23   75.591440000000006        56.182830000000003        132.00000000000000        990.00000000000000     
          23   70.483909999999995        59.247349999999997        126.00000000000000        1034.0000000000000     
          23   72.526920000000004        61.290360000000000        123.00000000000000        1080.0000100000000     
          23   70.483909999999995        63.333370000000002        129.00000000000000        1125.0000100000000     
          23   71.505420000000001        57.204329999999999        135.00000000000000        1170.0000000000000     
          23   69.462410000000006        52.096800000000002        141.00000000000000        1215.0000000000000     
          23   73.548429999999996        64.354879999999994        144.00000000000000        1260.0000100000000     
          23   72.526920000000004        60.268850000000000        144.00000000000000        1305.0000000000000     
          23   72.526920000000004        62.311860000000003        144.00000000000000        1350.0000000000000     
          23   70.483909999999995        59.247349999999997        138.00000000000000        1395.0000000000000     
          23   70.483909999999995        62.311860000000003        135.00000000000000        1440.0000100000000     
          23   71.505420000000001        62.311860000000003        138.00000000000000        1485.0000000000000     
          23   71.505420000000001        58.225839999999998        138.00000000000000        1530.0000000000000     
          23   76.612949999999998        69.462410000000006        138.00000000000000        1575.0000000000000     
          23   72.526920000000004        60.268850000000000        141.00000000000000        1620.0000100000000     
          23   71.505420000000001        62.311860000000003        138.00000000000000        1665.0000000000000     
          23   72.526920000000004        63.333370000000002        138.00000000000000        1710.0000000000000     
          23   72.526920000000004        63.333370000000002        141.00000000000000        1755.0000100000000     
          23   73.548429999999996        60.268850000000000        144.00000000000000        1800.0000100000000     
          23   73.548429999999996        62.311860000000003        147.00000000000000        1845.0000000000000     
          23   71.505420000000001        62.311860000000003        144.00000000000000        1890.0000000000000     
          23   73.548429999999996        63.333370000000002        144.00000000000000        1935.0000100000000     
          23   73.548429999999996        61.290360000000000        150.00000000000000        1980.0000000000000     
          23   73.548429999999996        61.290360000000000        150.00000000000000        2025.0000000000000     
          23   71.505420000000001        61.290360000000000        144.00000000000000        2070.0000000000000     
          23   72.526920000000004        62.311860000000003        147.00000000000000        2115.0000100000002     
          23   73.548429999999996        63.333370000000002        144.00000000000000        2160.0000000000000     
          23   74.569940000000003        61.290360000000000        144.00000000000000        2205.0000000000000     
          23   73.548429999999996        60.268850000000000        147.00000000000000        2250.0000000000000     
          23   71.505420000000001        62.311860000000003        138.00000000000000        2295.0000100000002     
          23   71.505420000000001        62.311860000000003        150.00000000000000        2340.0000000000000     
          23   77.634450000000001        64.354879999999994        144.00000000000000        2385.0000000000000     
          23   71.505420000000001        61.290360000000000        147.00000000000000        2430.0000100000002     
          23   72.526920000000004        65.376379999999997        144.00000000000000        2475.0000100000002     
          23   73.548429999999996        68.440899999999999        138.00000000000000        2520.0000000000000     
          23   70.483909999999995        61.290360000000000        138.00000000000000        2565.0000000000000     
          23   70.483909999999995        61.290360000000000        138.00000000000000        2610.0000100000002     
          23   71.505420000000001        63.333370000000002        141.00000000000000        2655.0000000000000     
          24   314.90911999999997        203.05882000000000        92.486490000000003        0.0000000000000000     
          24   313.58661000000001        212.22179000000000        92.492310000000003        45.000000000000000     
          24   311.55932000000001        223.70981000000000        81.000000000000000        90.000010000000003     
          24   315.64533999999998        233.92487000000000        87.000000000000000        134.00000000000000     
          24   316.66685000000001        238.01088999999999        93.000000000000000        180.00000000000000     
          24   318.70985999999999        238.01088999999999        87.000000000000000        225.00000000000000     
          24   316.66685000000001        238.01088999999999        78.000000000000000        270.00000999999997     
          24   323.81738999999999        241.07541000000001        66.000000000000000        315.00000000000000     
          24   326.88191000000000        236.98938000000001        60.000000000000000        360.00000000000000     
          24   320.75286999999997        239.03238999999999        60.000000000000000        405.00000999999997     
          24   314.62383999999997        229.83884000000000        51.000000000000000        450.00000999999997     
          24   313.60232999999999        228.81734000000000        48.000000000000000        495.00000000000000     
          24   310.53780999999998        227.79583000000000        51.000000000000000        540.00000000000000     
          24   315.64533999999998        232.90335999999999        45.000000000000000        585.00000999999997     
          24   314.62383999999997        239.03238999999999        45.000000000000000        630.00000000000000     
          24   311.55932000000001        247.20444000000001        48.000000000000000        675.00000000000000     
          24   305.43027999999998        248.22595000000001        54.000000000000000        720.00000000000000     
          24   290.10768999999999        240.05390000000000        57.000000000000000        765.00000999999997     
          24   286.02166999999997        238.01088999999999        60.000000000000000        809.00000000000000     
          24   283.97865999999999        239.03238999999999        51.000000000000000        855.00000000000000     
          24   279.89263000000000        233.92487000000000        60.000000000000000        900.00000000000000     
          24   283.97865999999999        236.98938000000001        51.000000000000000        945.00000999999997     
          24   286.02166999999997        240.05390000000000        51.000000000000000        990.00000000000000     
          24   278.87112999999999        243.11841999999999        51.000000000000000        1034.0000000000000     
          24   265.59154999999998        242.09691000000001        48.000000000000000        1080.0000100000000     
          24   259.46251000000001        243.11841999999999        57.000000000000000        1125.0000100000000     
          24   262.52703000000002        241.07541000000001        60.000000000000000        1170.0000000000000     
          24   263.54854000000000        242.09691000000001        63.000000000000000        1215.0000000000000     
          24   265.59154999999998        245.16143000000000        60.000000000000000        1260.0000100000000     
          24   262.52703000000002        241.07541000000001        60.000000000000000        1305.0000000000000     
          24   259.46251000000001        241.07541000000001        60.000000000000000        1350.0000000000000     
          24   258.44101000000001        247.20444000000001        63.000000000000000        1395.0000000000000     
          24   264.72327000000001        253.67398000000000        56.700000000000003        1440.0000100000000     
          24   266.18840999999998        263.52965999999998        52.808309999999999        1485.0000000000000     
          24   273.72712000000001        271.48345000000000        51.401789999999998        1530.0000000000000     
          24   289.40877000000000        281.46521000000001        54.631580000000000        1575.0000000000000     
          24   303.38727000000000        290.10768999999999        57.000000000000000        1620.0000100000000     
          24   304.40877999999998        290.10768999999999        60.000000000000000        1665.0000000000000     
          24   303.38727000000000        289.08618999999999        60.000000000000000        1710.0000000000000     
          24   302.36576000000002        290.10768999999999        60.000000000000000        1755.0000100000000     
          24   305.43027999999998        292.15069999999997        66.000000000000000        1800.0000100000000     
          24   306.45179000000002        293.17221000000001        66.000000000000000        1845.0000000000000     
          24   321.85950000000003        299.04586999999998        72.000000000000000        1890.0000000000000     
          24   340.92761000000002        304.91953000000001        79.125000000000000        1935.0000100000000     
          24   347.45863000000003        307.52767999999998        78.166669999999996        1980.0000000000000     
          25   363.79604999999998        224.06663000000000        82.047950000000000        0.0000000000000000     
          25   362.92648000000003        225.39463000000001        80.415580000000006        45.000000000000000     
          25   361.01920999999999        226.77431999999999        78.209299999999999        90.000010000000003     
          25   358.54858999999999        225.75282000000001        87.000000000000000        134.00000000000000     
          25   357.52708999999999        230.86035000000001        87.000000000000000        180.00000000000000     
          25   359.57010000000002        233.92487000000000        84.000000000000000        225.00000000000000     
          25   361.61311000000001        234.94637000000000        78.000000000000000        270.00000999999997     
          25   361.61311000000001        234.94637000000000        78.000000000000000        315.00000000000000     
          25   360.59160000000003        230.86035000000001        78.000000000000000        360.00000000000000     
          25   361.61311000000001        233.92487000000000        78.000000000000000        405.00000999999997     
          25   361.61311000000001        232.90335999999999        78.000000000000000        450.00000999999997     
          25   359.57010000000002        229.83884000000000        72.000000000000000        495.00000000000000     
          25   361.73809999999997        227.07603000000000        66.468350000000001        540.00000000000000     
          25   360.93734000000001        229.16308000000001        76.246150000000000        585.00000999999997     
          25   363.69891999999999        226.62308999999999        70.675979999999996        630.00000000000000     
          25   363.65611999999999        231.88184999999999        84.000000000000000        675.00000000000000     
          25   362.12385999999998        233.92487000000000        72.000000000000000        720.00000000000000     
          25   360.37270999999998        231.15221000000000        80.571430000000007        765.00000999999997     
          25   358.68709999999999        231.31049999999999        75.661019999999994        809.00000000000000     
          25   359.53527000000003        230.37280999999999        73.431820000000002        855.00000000000000     
          25   357.91255999999998        231.70839000000001        76.075469999999996        900.00000000000000     
          25   358.67263000000003        232.17371000000000        70.714290000000005        945.00000999999997     
          25   364.10694999999998        227.72450000000001        66.821230000000000        990.00000000000000     
          25   359.77184999999997        227.84052000000000        62.984999999999999        1034.0000000000000     
          25   363.54262000000000        235.37418000000000        67.076920000000001        1080.0000100000000     
          25   361.34071000000000        237.73849000000001        75.200000000000003        1125.0000100000000     
          25   361.03456000000000        237.49562000000000        69.345129999999997        1170.0000000000000     
          25   359.65248000000003        238.15916999999999        71.806449999999998        1215.0000000000000     
          25   361.07398000000001        238.80538999999999        75.500000000000000        1260.0000100000000     
          25   360.96598000000000        236.21924000000001        74.450260000000000        1305.0000000000000     
          25   360.50108999999998        236.11658000000000        72.265820000000005        1350.0000000000000     
          25   361.47751000000000        236.09443999999999        72.530969999999996        1395.0000000000000     
          25   360.59160000000003        236.98938000000001        69.000000000000000        1440.0000100000000     
          25   360.59160000000003        238.01088999999999        72.000000000000000        1485.0000000000000     
          25   360.59160000000003        239.03238999999999        66.000000000000000        1530.0000000000000     
          25   361.75904000000003        239.20265000000001        69.000000000000000        1575.0000000000000     
          25   361.46125999999998        241.44811999999999        67.216220000000007        1620.0000100000000     
          25   359.57618000000002        242.48606000000001        69.607140000000001        1665.0000000000000     
          25   359.33515000000000        243.21035000000001        66.299999999999997        1710.0000000000000     
          25   361.51733999999999        240.97963999999999        68.687500000000000        1755.0000100000000     
          25   362.26686999999998        241.27970999999999        68.879999999999995        1800.0000100000000     
          25   359.75583000000000        242.81661000000000        74.181820000000002        1845.0000000000000     
          25   362.39747999999997        242.22460000000001        69.857140000000001        1890.0000000000000     
          25   363.76139999999998        244.57911999999999        67.961349999999996        1935.0000100000000     
          25   363.25290000000001        243.38723999999999        68.526319999999998        1980.0000000000000     
          25   370.17547000000002        239.21752000000001        72.858080000000001        2025.0000000000000     
          25   362.63461999999998        242.09691000000001        75.000000000000000        2070.0000000000000     
          25   361.61311000000001        241.07541000000001        75.000000000000000        2115.0000100000002     
          25   362.63461999999998        243.11841999999999        72.000000000000000        2160.0000000000000     
          25   364.67763000000002        240.05390000000000        75.000000000000000        2205.0000000000000     
          25   363.20211999999998        242.77791999999999        72.000000000000000        2250.0000000000000     
          25   360.59160000000003        244.13991999999999        66.000000000000000        2295.0000100000002     
          25   362.63461999999998        243.11841999999999        66.000000000000000        2340.0000000000000     
          25   362.63461999999998        243.11841999999999        66.000000000000000        2385.0000000000000     
          25   362.63461999999998        243.11841999999999        66.000000000000000        2430.0000100000002     
          25   361.61311000000001        245.16143000000000        66.000000000000000        2475.0000100000002     
          25   362.63461999999998        245.16143000000000        66.000000000000000        2520.0000000000000     
          25   362.63461999999998        245.16143000000000        66.000000000000000        2565.0000000000000     
          25   359.57010000000002        244.13991999999999        66.000000000000000        2610.0000100000002     
          25   355.48406999999997        245.16143000000000        66.000000000000000        2655.0000000000000     
          26   183.28736000000001        388.46411999999998        63.085709999999999        0.0000000000000000     
          26   172.11240000000001        383.26904000000002        61.866669999999999        45.000000000000000     
          26   173.51981000000001        372.30486999999999        66.000000000000000        90.000010000000003     
          26   171.61300000000000        365.69913000000003        51.000000000000000        134.00000000000000     
          26   177.74204000000000        373.87117999999998        48.000000000000000        180.00000000000000     
          26   181.82805999999999        380.00022000000001        51.000000000000000        225.00000000000000     
          26   186.93558999999999        385.10775000000001        45.000000000000000        270.00000999999997     
          26   191.02161000000001        392.25828999999999        33.000000000000000        315.00000000000000     
          26   196.12914000000001        394.30130000000003        30.000000000000000        360.00000000000000     
          26   192.04311999999999        400.43034000000000        24.000000000000000        405.00000999999997     
          26   193.06462999999999        398.38731999999999        36.000000000000000        450.00000999999997     
          26   191.02161000000001        397.36581999999999        30.000000000000000        495.00000000000000     
          26   192.04311999999999        398.38731999999999        33.000000000000000        540.00000000000000     
          26   188.97860000000000        395.32281000000000        39.000000000000000        585.00000999999997     
          26   190.00011000000001        397.36581999999999        36.000000000000000        630.00000000000000     
          26   192.04311999999999        398.38731999999999        39.000000000000000        675.00000000000000     
          26   191.02161000000001        397.36581999999999        48.000000000000000        720.00000000000000     
          26   192.04311999999999        395.32281000000000        42.000000000000000        765.00000999999997     
          26   188.97860000000000        396.34431000000001        39.000000000000000        809.00000000000000     
          26   187.95710000000000        396.34431000000001        39.000000000000000        855.00000000000000     
          26   187.95710000000000        396.34431000000001        39.000000000000000        900.00000000000000     
          26   187.95710000000000        395.32281000000000        36.000000000000000        945.00000999999997     
          26   190.00011000000001        395.32281000000000        39.000000000000000        990.00000000000000     
          26   190.00011000000001        395.32281000000000        42.000000000000000        1034.0000000000000     
          26   191.02161000000001        396.34431000000001        36.000000000000000        1080.0000100000000     
          26   185.91408000000001        400.43034000000000        42.000000000000000        1125.0000100000000     
          26   182.84957000000000        401.45184000000000        42.000000000000000        1170.0000000000000     
          26   180.80655999999999        400.43034000000000        45.000000000000000        1215.0000000000000     
          26   180.80655999999999        401.45184000000000        42.000000000000000        1260.0000100000000     
          26   178.76354000000001        398.38731999999999        42.000000000000000        1305.0000000000000     
          26   177.74204000000000        399.40883000000002        42.000000000000000        1350.0000000000000     
          26   182.84957000000000        398.38731999999999        48.000000000000000        1395.0000000000000     
          26   182.84957000000000        400.43034000000000        42.000000000000000        1440.0000100000000     
          26   178.76354000000001        399.40883000000002        42.000000000000000        1485.0000000000000     
          26   180.80655999999999        398.38731999999999        45.000000000000000        1530.0000000000000     
          26   182.84957000000000        397.36581999999999        42.000000000000000        1575.0000000000000     
          26   176.72053000000000        397.36581999999999        48.000000000000000        1620.0000100000000     
          26   175.69902999999999        398.38731999999999        48.000000000000000        1665.0000000000000     
          26   171.61300000000000        393.27980000000002        54.000000000000000        1710.0000000000000     
          26   171.61300000000000        395.32281000000000        45.000000000000000        1755.0000100000000     
          26   172.67430999999999        393.23115000000001        53.896099999999997        1800.0000100000000     
          26   172.98142999999999        395.51553999999999        50.490569999999998        1845.0000000000000     
          26   174.67751999999999        397.36581999999999        51.000000000000000        1890.0000000000000     
          26   184.89258000000001        396.34431000000001        60.000000000000000        1935.0000100000000     
          26   184.89258000000001        394.30130000000003        60.000000000000000        1980.0000000000000     
          26   185.91408000000001        394.30130000000003        54.000000000000000        2025.0000000000000     
          26   184.89258000000001        394.30130000000003        63.000000000000000        2070.0000000000000     
          26   185.91408000000001        396.34431000000001        57.000000000000000        2115.0000100000002     
          26   185.70977999999999        392.92955999999998        60.000000000000000        2160.0000000000000     
          26   187.45921999999999        388.67872999999997        59.176470000000002        2205.0000000000000     
          26   186.98183000000000        392.52733000000001        61.629629999999999        2250.0000000000000     
          26   185.93995000000001        388.94162999999998        55.518990000000002        2295.0000100000002     
          26   185.74762000000001        382.89069999999998        58.511110000000002        2340.0000000000000     
          26   185.91408000000001        380.00022000000001        60.000000000000000        2385.0000000000000     
          26   185.91408000000001        378.97870999999998        60.000000000000000        2430.0000100000002     
          26   184.89258000000001        380.00022000000001        57.000000000000000        2475.0000100000002     
          26   185.91408000000001        378.97870999999998        51.000000000000000        2520.0000000000000     
          26   186.93558999999999        381.02172000000002        54.000000000000000        2565.0000000000000     
          26   184.89258000000001        380.00022000000001        54.000000000000000        2610.0000100000002     
          26   184.89258000000001        378.97870999999998        57.000000000000000        2655.0000000000000     
          27   146.07534999999999        481.12930999999998        39.000000000000000        270.00000999999997     
          27   141.98933000000000        483.17232000000001        39.000000000000000        315.00000000000000     
          27   145.05385000000001        483.17232000000001        39.000000000000000        360.00000000000000     
          27   144.03234000000000        485.21532999999999        42.000000000000000        405.00000999999997     
          27   140.96781999999999        486.23683999999997        45.000000000000000        450.00000999999997     
          27   141.98933000000000        483.17232000000001        39.000000000000000        495.00000000000000     
          27   136.88180000000000        486.23683999999997        42.000000000000000        540.00000000000000     
          27   131.77427000000000        487.25833999999998        48.000000000000000        585.00000999999997     
          27   124.62372999999999        479.08629999999999        45.000000000000000        630.00000000000000     
          27   126.66674000000000        473.97877000000000        39.000000000000000        675.00000000000000     
          27   125.64523000000000        467.84973000000002        51.000000000000000        720.00000000000000     
          27   124.62372999999999        466.82821999999999        54.000000000000000        765.00000999999997     
          27   126.66674000000000        465.80671999999998        51.000000000000000        809.00000000000000     
          27   125.64523000000000        467.84973000000002        45.000000000000000        855.00000000000000     
          27   124.62372999999999        466.82821999999999        48.000000000000000        900.00000000000000     
          27   124.62372999999999        466.82821999999999        45.000000000000000        945.00000999999997     
          27   127.68825000000000        472.95726000000002        51.000000000000000        990.00000000000000     
          27   128.70975000000001        480.10780000000000        45.000000000000000        1034.0000000000000     
          27   129.73125999999999        484.19382999999999        42.000000000000000        1080.0000100000000     
          27   134.83878999999999        489.30135999999999        48.000000000000000        1125.0000100000000     
          27   132.79577000000000        492.36586999999997        42.000000000000000        1170.0000000000000     
          27   132.79577000000000        493.38738000000001        48.000000000000000        1215.0000000000000     
          27   131.77427000000000        494.40888999999999        42.000000000000000        1260.0000100000000     
          27   128.70975000000001        485.21532999999999        48.000000000000000        1305.0000000000000     
          27   128.70975000000001        486.23683999999997        45.000000000000000        1350.0000000000000     
          27   129.73125999999999        486.23683999999997        48.000000000000000        1395.0000000000000     
          27   130.75275999999999        486.23683999999997        45.000000000000000        1440.0000100000000     
          27   136.88180000000000        469.89274000000000        48.000000000000000        1485.0000000000000     
          27   140.19104999999999        468.69033999999999        45.375000000000000        1530.0000000000000     
          27   136.77965000000000        468.92230999999998        42.000000000000000        1575.0000000000000     
          27   142.11034000000001        466.73212000000001        47.707320000000003        1620.0000100000000     
          27   141.07472000000001        468.09917000000002        44.581400000000002        1665.0000000000000     
          27   140.72214000000000        463.25941999999998        45.075949999999999        1710.0000000000000     
          27   140.63083000000000        464.13229000000001        44.876289999999997        1755.0000100000000     
          27   144.24188000000001        466.43534000000000        48.000000000000000        1800.0000100000000     
          27   144.59896000000001        462.51076999999998        49.265619999999998        1845.0000000000000     
          27   144.02112000000000        464.61682999999999        48.000000000000000        1890.0000000000000     
          27   141.47362000000001        463.39675999999997        50.737859999999998        1935.0000100000000     
          27   142.69431000000000        464.81398999999999        48.000000000000000        1980.0000000000000     
          27   146.07534999999999        463.76371000000000        54.000000000000000        2025.0000000000000     
          27   134.83878999999999        451.50563000000000        48.000000000000000        2070.0000000000000     
          27   130.75275999999999        455.59165999999999        48.000000000000000        2115.0000100000002     
          27   134.83878999999999        452.52713999999997        54.000000000000000        2160.0000000000000     
          27   134.83878999999999        451.50563000000000        48.000000000000000        2205.0000000000000     
          27   134.83878999999999        449.46262000000002        48.000000000000000        2250.0000000000000     
          27   129.73125999999999        454.57015000000001        48.000000000000000        2295.0000100000002     
          27   125.64523000000000        455.59165999999999        51.000000000000000        2340.0000000000000     
          27   126.66674000000000        458.65618000000001        48.000000000000000        2385.0000000000000     
          27   130.75275999999999        461.72068999999999        54.000000000000000        2430.0000100000002     
          27   133.81728000000001        464.78521000000001        57.000000000000000        2475.0000100000002     
          27   130.75275999999999        465.80671999999998        48.000000000000000        2520.0000000000000     
          27   127.68825000000000        469.89274000000000        45.000000000000000        2565.0000000000000     
          27   129.73125999999999        473.97877000000000        48.000000000000000        2610.0000100000002     
          27   129.73125999999999        475.00027000000000        42.000000000000000        2655.0000000000000     
          28   492.29937999999999        43.134950000000003        25.786980000000000        315.00000000000000     
          28   491.99441999999999        39.922310000000003        26.890910000000002        360.00000000000000     
          28   492.09007000000003        40.993029999999997        31.079999999999998        405.00000999999997     
          28   490.32285999999999        40.860239999999997        24.000000000000000        450.00000999999997     
          28   493.38738000000001        38.817230000000002        24.000000000000000        495.00000000000000     
          28   493.38738000000001        39.838729999999998        24.000000000000000        540.00000000000000     
          28   492.36586999999997        37.795720000000003        27.000000000000000        585.00000999999997     
          28   492.36586999999997        39.838729999999998        24.000000000000000        630.00000000000000     
          28   494.40888999999999        39.838729999999998        24.000000000000000        675.00000000000000     
          28   494.66426000000001        38.641660000000002        33.093750000000000        720.00000000000000     
          28   492.25544000000002        39.576450000000001        32.756760000000000        765.00000999999997     
          28   492.76312999999999        39.469859999999997        30.000000000000000        809.00000000000000     
          28   492.67520000000002        39.586950000000002        32.154930000000000        855.00000000000000     
          28   491.01346000000001        40.270350000000001        30.000000000000000        900.00000000000000     
          28   490.73214999999999        38.435450000000003        35.777780000000000        945.00000999999997     
          28   492.09888999999998        40.361089999999997        30.000000000000000        990.00000000000000     
          28   492.80955999999998        39.441479999999999        34.575760000000002        1034.0000000000000     
          28   493.40091000000001        39.946970000000000        33.019869999999997        1080.0000100000000     
          28   493.12225999999998        41.729689999999998        40.648850000000003        1125.0000100000000     
          28   493.06349000000000        41.458190000000002        36.000000000000000        1170.0000000000000     
          28   492.49910999999997        40.904649999999997        42.000000000000000        1215.0000000000000     
          28   493.51265999999998        43.192360000000001        42.000000000000000        1260.0000100000000     
          28   493.43380999999999        40.563070000000003        43.909089999999999        1305.0000000000000     
          28   490.61471999999998        41.219450000000002        44.637360000000001        1350.0000000000000     
          28   491.36991000000000        42.418039999999998        42.000000000000000        1395.0000000000000     
          28   491.96528000000001        42.943309999999997        42.411760000000001        1440.0000100000000     
          28   491.31403000000000        43.145980000000002        43.900990000000000        1485.0000000000000     
          28   490.96129999999999        41.782429999999998        45.958329999999997        1530.0000000000000     
          28   490.12450999999999        43.210690000000000        42.000000000000000        1575.0000000000000     
          28   491.92414000000002        42.378689999999999        43.986490000000003        1620.0000100000000     
          28   489.83035000000001        42.173600000000000        42.000000000000000        1665.0000000000000     
          28   491.13155000000000        42.891089999999998        45.285710000000002        1710.0000000000000     
          28   488.88774000000001        42.126150000000003        45.533740000000002        1755.0000100000000     
          28   490.29872999999998        42.155220000000000        48.519689999999997        1800.0000100000000     
          28   489.68029999999999        40.217680000000001        49.064520000000002        1845.0000000000000     
          28   490.15131000000002        40.244219999999999        50.748089999999998        1890.0000000000000     
          28   491.72743000000003        41.183720000000001        50.750000000000000        1935.0000100000000     
          28   489.90291000000002        45.076790000000003        51.100000000000001        1980.0000000000000     
          28   492.25414999999998        46.271030000000003        49.031250000000000        2025.0000000000000     
          28   491.17412000000002        46.194769999999998        51.666670000000003        2070.0000000000000     
          28   488.49266000000000        47.180810000000001        48.000000000000000        2115.0000100000002     
          28   489.75020000000001        45.147469999999998        50.272730000000003        2160.0000000000000     
          28   489.95242999999999        44.755429999999997        49.648350000000001        2205.0000000000000     
          28   492.73572999999999        45.395370000000000        49.551720000000003        2250.0000000000000     
          28   488.58327000000003        47.353380000000001        48.000000000000000        2295.0000100000002     
          28   488.24094000000002        45.111649999999997        51.314290000000000        2340.0000000000000     
          28   486.51148999999998        45.148640000000000        50.547170000000001        2385.0000000000000     
          28   484.85050999999999        45.110430000000001        48.696429999999999        2430.0000100000002     
          28   488.94522999999998        43.165660000000003        51.467889999999997        2475.0000100000002     
          28   490.70037000000002        42.814419999999998        42.000000000000000        2520.0000000000000     
          28   489.44414999999998        43.353589999999997        43.354840000000003        2565.0000000000000     
          28   487.45256999999998        42.996769999999998        45.126759999999997        2610.0000100000002     
          28   487.45479000000000        42.968730000000001        45.500000000000000        2655.0000000000000     
          29   200.21517000000000        108.27963000000000        120.00000000000000        450.00000999999997     
          29   198.17215999999999        106.23662000000000        120.00000000000000        495.00000000000000     
          29   199.19365999999999        106.23662000000000        120.00000000000000        540.00000000000000     
          29   198.17215999999999        104.19361000000001        126.00000000000000        585.00000999999997     
          29   198.17215999999999        105.21511000000000        123.00000000000000        630.00000000000000     
          29   202.25818000000001        106.23662000000000        126.00000000000000        675.00000000000000     
          29   198.17215999999999        107.25812999999999        120.00000000000000        720.00000000000000     
          29   196.12914000000001        106.23662000000000        123.00000000000000        765.00000999999997     
          29   197.15065000000001        105.21511000000000        126.00000000000000        809.00000000000000     
          29   196.12914000000001        104.19361000000001        132.00000000000000        855.00000000000000     
          29   195.10764000000000        105.21511000000000        126.00000000000000        900.00000000000000     
          29   195.10764000000000        105.21511000000000        129.00000000000000        945.00000999999997     
          29   197.15065000000001        105.21511000000000        126.00000000000000        990.00000000000000     
          29   197.15065000000001        104.19361000000001        126.00000000000000        1034.0000000000000     
          29   198.17215999999999        104.19361000000001        126.00000000000000        1080.0000100000000     
          29   198.17215999999999        108.27963000000000        123.00000000000000        1125.0000100000000     
          29   197.15065000000001        105.21511000000000        129.00000000000000        1170.0000000000000     
          29   197.15065000000001        105.21511000000000        135.00000000000000        1215.0000000000000     
          29   198.17215999999999        106.23662000000000        135.00000000000000        1260.0000100000000     
          29   198.17215999999999        104.19361000000001        129.00000000000000        1305.0000000000000     
          29   198.17215999999999        104.19361000000001        135.00000000000000        1350.0000000000000     
          29   199.19365999999999        106.23662000000000        129.00000000000000        1395.0000000000000     
          29   198.17215999999999        104.19361000000001        135.00000000000000        1440.0000100000000     
          29   198.17215999999999        105.21511000000000        135.00000000000000        1485.0000000000000     
          29   197.15065000000001        103.17210000000000        138.00000000000000        1530.0000000000000     
          29   197.15065000000001        105.21511000000000        129.00000000000000        1575.0000000000000     
          29   197.15065000000001        104.19361000000001        135.00000000000000        1620.0000100000000     
          29   197.15065000000001        104.19361000000001        132.00000000000000        1665.0000000000000     
          29   197.15065000000001        104.19361000000001        135.00000000000000        1710.0000000000000     
          29   197.15065000000001        106.23662000000000        126.00000000000000        1755.0000100000000     
          29   197.15065000000001        105.21511000000000        135.00000000000000        1800.0000100000000     
          29   198.17215999999999        105.21511000000000        138.00000000000000        1845.0000000000000     
          29   196.12914000000001        105.21511000000000        135.00000000000000        1890.0000000000000     
          29   198.17215999999999        106.23662000000000        132.00000000000000        1935.0000100000000     
          29   198.17215999999999        106.23662000000000        138.00000000000000        1980.0000000000000     
          29   196.12914000000001        105.21511000000000        138.00000000000000        2025.0000000000000     
          29   197.15065000000001        105.21511000000000        144.00000000000000        2070.0000000000000     
          29   196.12914000000001        107.25812999999999        135.00000000000000        2115.0000100000002     
          29   198.17215999999999        107.25812999999999        132.00000000000000        2160.0000000000000     
          29   198.17215999999999        105.21511000000000        132.00000000000000        2205.0000000000000     
          29   197.15065000000001        105.21511000000000        135.00000000000000        2250.0000000000000     
          29   193.06462999999999        102.15060000000000        144.00000000000000        2295.0000100000002     
          29   196.12914000000001        104.19361000000001        150.00000000000000        2340.0000000000000     
          29   196.12914000000001        108.27963000000000        123.00000000000000        2385.0000000000000     
          29   195.10764000000000        109.30114000000000        123.00000000000000        2430.0000100000002     
          29   195.10764000000000        107.25812999999999        132.00000000000000        2475.0000100000002     
          29   196.12914000000001        104.19361000000001        135.00000000000000        2520.0000000000000     
          29   195.10764000000000        104.19361000000001        132.00000000000000        2565.0000000000000     
          29   196.12914000000001        105.21511000000000        135.00000000000000        2610.0000100000002     
          29   195.10764000000000        106.23662000000000        129.00000000000000        2655.0000000000000     
          30   362.63461999999998        229.83884000000000        90.000000000000000        450.00000999999997     
          30   344.24750999999998        217.58077000000000        108.00000000000000        495.00000000000000     
          30   343.22600000000000        218.60228000000001        96.000000000000000        540.00000000000000     
          30   338.11847000000000        208.38722000000001        114.00000000000000        585.00000999999997     
          30   335.05396000000002        207.36571000000001        117.00000000000000        630.00000000000000     
          30   333.01094000000001        199.19365999999999        111.00000000000000        675.00000000000000     
          30   323.81738999999999        194.08613000000000        120.00000000000000        720.00000000000000     
          30   314.62383999999997        191.02161000000001        126.00000000000000        765.00000999999997     
          30   309.51630999999998        183.87107000000000        132.00000000000000        809.00000000000000     
          30   301.34426000000002        174.67751999999999        132.00000000000000        855.00000000000000     
          30   300.32274999999998        170.59150000000000        126.00000000000000        900.00000000000000     
          30   294.70447000000001        168.28289000000001        127.56000000000000        945.00000999999997     
          30   289.34811000000002        162.78613999999999        126.00000000000000        990.00000000000000     
          30   282.95715000000001        153.22588999999999        126.00000000000000        1034.0000000000000     
          30   271.72059000000002        146.07534999999999        126.00000000000000        1080.0000100000000     
          30   269.67757000000000        145.05385000000001        138.00000000000000        1125.0000100000000     
          30   268.65607000000000        138.92481000000001        138.00000000000000        1170.0000000000000     
          30   259.46251000000001        133.81728000000001        132.00000000000000        1215.0000000000000     
          30   255.37648999999999        132.79577000000000        135.00000000000000        1260.0000100000000     
          30   244.13991999999999        127.68825000000000        129.00000000000000        1305.0000000000000     
          30   232.90335999999999        133.81728000000001        126.00000000000000        1350.0000000000000     
          30   234.94637000000000        138.92481000000001        123.00000000000000        1395.0000000000000     
          30   234.94637000000000        144.03234000000000        126.00000000000000        1440.0000100000000     
          30   235.96788000000001        146.07534999999999        117.00000000000000        1485.0000000000000     
          30   239.03238999999999        148.11836000000000        117.00000000000000        1530.0000000000000     
          30   240.05390000000000        148.11836000000000        123.00000000000000        1575.0000000000000     
          30   241.07541000000001        148.11836000000000        120.00000000000000        1620.0000100000000     
          30   246.18294000000000        148.11836000000000        126.00000000000000        1665.0000000000000     
          30   253.33348000000001        152.20438999999999        111.00000000000000        1710.0000000000000     
          30   257.41950000000003        163.44094999999999        102.00000000000000        1755.0000100000000     
          30   261.50553000000002        164.46245999999999        120.00000000000000        1800.0000100000000     
          30   268.65607000000000        169.56998999999999        120.00000000000000        1845.0000000000000     
          30   269.67757000000000        175.69902999999999        138.00000000000000        1890.0000000000000     
          30   271.72059000000002        179.78505000000001        135.00000000000000        1935.0000100000000     
          30   277.84962000000002        180.80655999999999        138.00000000000000        1980.0000000000000     
          30   286.02166999999997        185.91408000000001        138.00000000000000        2025.0000000000000     
          30   294.19371999999998        190.00011000000001        132.00000000000000        2070.0000000000000     
          30   302.36576000000002        196.12914000000001        135.00000000000000        2115.0000100000002     
          30   306.45179000000002        200.21517000000000        132.00000000000000        2160.0000000000000     
          30   311.55932000000001        199.19365999999999        126.00000000000000        2205.0000000000000     
          30   312.58082000000002        199.19365999999999        126.00000000000000        2250.0000000000000     
          30   315.64533999999998        202.25818000000001        126.00000000000000        2295.0000100000002     
          30   316.66685000000001        210.43022999999999        114.00000000000000        2340.0000000000000     
          30   319.73137000000003        216.55925999999999        114.00000000000000        2385.0000000000000     
          30   325.86040000000003        226.77431999999999        114.00000000000000        2430.0000100000002     
          30   327.90341000000001        228.81734000000000        111.00000000000000        2475.0000100000002     
          30   327.90341000000001        228.81734000000000        105.00000000000000        2520.0000000000000     
          30   329.94643000000002        230.86035000000001        99.000000000000000        2565.0000000000000     
          30   331.98944000000000        230.86035000000001        99.000000000000000        2610.0000100000002     
          30   331.98944000000000        232.90335999999999        102.00000000000000        2655.0000000000000     
          31   201.66677999999999        291.77436000000000        108.00000000000000        134.00000000000000     
          31   198.36672999999999        296.38265999999999        108.00000000000000        180.00000000000000     
          31   201.26479000000000        298.48592000000002        105.68807000000000        225.00000000000000     
          31   201.89089999999999        298.64013999999997        100.59775000000000        270.00000999999997     
          31   209.66409999999999        298.98066999999998        104.10638000000000        315.00000000000000     
          31   213.41616999999999        302.91581000000002        106.26922999999999        360.00000000000000     
          31   202.19336999999999        304.32236999999998        97.812690000000003        405.00000999999997     
          31   192.36129000000000        289.22016000000002        97.377049999999997        450.00000999999997     
          31   190.00011000000001        283.97865999999999        96.000000000000000        495.00000000000000     
          31   185.91408000000001        283.97865999999999        99.000000000000000        540.00000000000000     
          31   182.84957000000000        283.97865999999999        108.00000000000000        585.00000999999997     
          31   182.84957000000000        285.00015999999999        108.00000000000000        630.00000000000000     
          31   181.82805999999999        286.02166999999997        108.00000000000000        675.00000000000000     
          31   182.66929999999999        294.67442999999997        108.00000000000000        720.00000000000000     
          31   187.25480999999999        307.28176000000002        108.00000000000000        765.00000999999997     
          31   192.66246000000001        306.50004999999999        99.212599999999995        809.00000000000000     
          31   193.38867999999999        306.73471999999998        91.739130000000003        855.00000000000000     
          31   199.19736000000000        301.86858000000001        76.927539999999993        900.00000000000000     
          31   196.44193000000001        308.15825999999998        83.178290000000004        945.00000999999997     
          31   189.82835000000000        308.43151999999998        104.01770000000000        990.00000000000000     
          31   184.08242000000001        305.47725000000003        107.24138000000001        1034.0000000000000     
          31   181.68679000000000        303.81108999999998        109.65957000000000        1080.0000100000000     
          31   179.39481000000001        295.04306000000003        106.92135000000000        1125.0000100000000     
          31   175.46670000000000        290.60923000000003        98.815880000000007        1170.0000000000000     
          31   171.51085000000000        278.87112999999999        120.00000000000000        1215.0000000000000     
          31   173.09882999999999        269.16681999999997        120.00000000000000        1260.0000100000000     
          31   169.95515000000000        266.61306000000002        112.03279000000001        1305.0000000000000     
          31   167.26080999999999        265.65629000000001        107.74648000000001        1350.0000000000000     
          31   166.98099999999999        269.11398000000003        117.82759000000000        1395.0000000000000     
          31   168.71191999999999        274.04962000000000        108.00000000000000        1440.0000100000000     
          31   172.93572000000000        278.49133999999998        110.92308000000000        1485.0000000000000     
          31   180.29580000000001        285.61306999999999        108.00000000000000        1530.0000000000000     
          31   180.68536000000000        287.33751000000001        110.33898000000001        1575.0000000000000     
          31   181.82805999999999        290.10768999999999        102.00000000000000        1620.0000100000000     
          31   176.72053000000000        291.12920000000003        108.00000000000000        1665.0000000000000     
          31   171.61300000000000        294.19371999999998        102.00000000000000        1710.0000000000000     
          31   170.59150000000000        295.21521999999999        102.00000000000000        1755.0000100000000     
          31   172.63451000000001        293.17221000000001        102.00000000000000        1800.0000100000000     
          31   171.61300000000000        288.06468000000001        102.00000000000000        1845.0000000000000     
          31   168.28364999999999        283.76110999999997        100.58333000000000        1890.0000000000000     
          31   164.89007000000001        278.22971999999999        108.76743999999999        1935.0000100000000     
          31   166.54239000000001        277.64654999999999        110.83735000000000        1980.0000000000000     
          31   164.09863999999999        277.42982000000001        109.89041000000000        2025.0000000000000     
          31   164.81917999999999        279.48727000000002        106.95238000000001        2070.0000000000000     
          31   163.03235000000001        281.22739999999999        98.079999999999998        2115.0000100000002     
          31   161.32498000000001        277.19294000000002        113.91428999999999        2160.0000000000000     
          31   158.12217999999999        271.11867999999998        119.47309000000000        2205.0000000000000     
          31   159.35493000000000        275.80660999999998        108.00000000000000        2250.0000000000000     
          31   162.41945000000001        278.87112999999999        114.00000000000000        2295.0000100000002     
          31   161.39794000000001        278.87112999999999        108.00000000000000        2340.0000000000000     
          31   164.46245999999999        279.89263000000000        108.00000000000000        2385.0000000000000     
          31   168.54848000000001        269.67757000000000        108.00000000000000        2430.0000100000002     
          31   167.52698000000001        270.69907999999998        111.00000000000000        2475.0000100000002     
          31   167.52698000000001        268.65607000000000        108.00000000000000        2520.0000000000000     
          31   167.52698000000001        268.65607000000000        105.00000000000000        2565.0000000000000     
          31   166.50547000000000        267.63456000000002        105.00000000000000        2610.0000100000002     
          32   71.403270000000006        106.23662000000000        108.00000000000000        0.0000000000000000     
          32   70.739289999999997        107.44054000000000        108.00000000000000        45.000000000000000     
          32   69.351969999999994        107.42377999999999        108.00000000000000        90.000010000000003     
          32   66.970929999999996        106.11827000000000        104.89024000000001        134.00000000000000     
          32   66.589420000000004        109.71612000000000        111.75000000000000        180.00000000000000     
          32   69.462410000000006        110.69410000000001        111.81818000000000        225.00000000000000     
          32   68.707380000000001        110.01175000000001        114.00000000000000        270.00000999999997     
          32   71.931039999999996        112.02515000000000        114.00000000000000        315.00000000000000     
          32   72.406750000000002        110.86344000000000        114.00000000000000        360.00000000000000     
          32   73.301860000000005        97.994119999999995        120.00000000000000        405.00000999999997     
          32   72.989490000000004        96.522679999999994        120.00000000000000        450.00000999999997     
          32   71.039079999999998        91.757880000000000        116.21738999999999        495.00000000000000     
          32   71.037229999999994        89.722269999999995        120.00000000000000        540.00000000000000     
          32   73.548429999999996        86.828010000000006        126.00000000000000        585.00000999999997     
          32   74.569940000000003        91.935540000000003        126.00000000000000        630.00000000000000     
          32   66.397890000000004        103.17210000000000        126.00000000000000        675.00000000000000     
          32   67.419390000000007        114.40867000000000        129.00000000000000        720.00000000000000     
          32   69.462410000000006        118.49469000000001        129.00000000000000        765.00000999999997     
          32   73.548429999999996        129.73125999999999        129.00000000000000        809.00000000000000     
          32   72.526920000000004        132.79577000000000        126.00000000000000        855.00000000000000     
          32   68.440899999999999        140.96781999999999        123.00000000000000        900.00000000000000     
          32   71.505420000000001        152.20438999999999        123.00000000000000        945.00000999999997     
          32   77.634450000000001        161.39794000000001        102.00000000000000        990.00000000000000     
          32   86.828010000000006        166.50547000000000        114.00000000000000        1034.0000000000000     
          32   84.784989999999993        167.52698000000001        114.00000000000000        1080.0000100000000     
          32   83.763490000000004        168.54848000000001        120.00000000000000        1125.0000100000000     
          32   82.741979999999998        169.56998999999999        114.00000000000000        1170.0000000000000     
          32   81.720479999999995        170.59150000000000        111.00000000000000        1215.0000000000000     
          32   82.741979999999998        170.59150000000000        117.00000000000000        1260.0000100000000     
          32   82.741979999999998        168.54848000000001        114.00000000000000        1305.0000000000000     
          32   82.741979999999998        168.54848000000001        114.00000000000000        1350.0000000000000     
          32   90.914029999999997        169.56998999999999        117.00000000000000        1395.0000000000000     
          32   95.000050000000002        169.56998999999999        114.00000000000000        1440.0000100000000     
          32   110.32264000000001        168.54848000000001        114.00000000000000        1485.0000000000000     
          32   114.40867000000000        167.52698000000001        102.00000000000000        1530.0000000000000     
          32   113.38715999999999        149.13987000000000        114.00000000000000        1575.0000000000000     
          32   115.43017000000000        145.05385000000001        114.00000000000000        1620.0000100000000     
          32   120.53770000000000        144.03234000000000        114.00000000000000        1665.0000000000000     
          32   121.55920999999999        139.94631999999999        117.00000000000000        1710.0000000000000     
          32   125.64523000000000        138.92481000000001        114.00000000000000        1755.0000100000000     
          32   126.66674000000000        129.73125999999999        126.00000000000000        1800.0000100000000     
          32   126.66674000000000        129.73125999999999        123.00000000000000        1845.0000000000000     
          32   126.66674000000000        128.70975000000001        129.00000000000000        1890.0000000000000     
          32   131.77427000000000        119.51620000000000        129.00000000000000        1935.0000100000000     
          32   130.75275999999999        108.27963000000000        135.00000000000000        1980.0000000000000     
          32   132.79577000000000        104.19361000000001        135.00000000000000        2025.0000000000000     
          32   129.73125999999999        100.10758000000000        138.00000000000000        2070.0000000000000     
          32   123.60222000000000        91.935540000000003        132.00000000000000        2115.0000100000002     
          32   123.60222000000000        82.741979999999998        144.00000000000000        2160.0000000000000     
          32   119.51620000000000        72.526920000000004        132.00000000000000        2205.0000000000000     
          32   118.49469000000001        70.483909999999995        135.00000000000000        2250.0000000000000     
          32   104.19361000000001        61.290360000000000        123.00000000000000        2295.0000100000002     
          32   91.935540000000003        58.225839999999998        141.00000000000000        2340.0000000000000     
          32   84.333169999999996        64.885270000000006        145.46154000000001        2385.0000000000000     
          32   83.508110000000002        63.375929999999997        142.25000000000000        2430.0000100000002     
          32   74.885080000000002        68.187330000000003        143.69148999999999        2475.0000100000002     
          33   322.13684999999998        106.78032000000000        113.12903000000000        225.00000000000000     
          33   322.53361000000001        106.73357000000000        110.67568000000000        270.00000999999997     
          33   319.58665000000002        106.01528999999999        110.65000000000001        315.00000000000000     
          33   318.79933000000000        103.46290000000000        111.24088000000000        360.00000000000000     
          33   317.35343000000000        102.95440000000001        118.91803000000000        405.00000999999997     
          33   316.20803999999998        104.48793999999999        118.01694999999999        450.00000999999997     
          33   319.51004000000000        103.30830000000000        116.40000000000001        495.00000000000000     
          33   318.51659999999998        102.23342000000000        120.00000000000000        540.00000000000000     
          33   319.84080999999998        100.98316000000000        123.64286000000000        585.00000999999997     
          33   317.68835000000001        102.15060000000000        123.00000000000000        630.00000000000000     
          33   321.77438000000001        103.17210000000000        126.00000000000000        675.00000000000000     
          33   318.70985999999999        102.15060000000000        120.00000000000000        720.00000000000000     
          33   317.68835000000001        102.15060000000000        132.00000000000000        765.00000999999997     
          33   316.66685000000001        102.15060000000000        132.00000000000000        809.00000000000000     
          33   315.51562999999999        102.52352999999999        123.85714000000000        855.00000000000000     
          33   319.37245999999999        103.11689000000000        126.97297000000000        900.00000000000000     
          33   315.43164000000002        101.47102000000000        124.92050000000000        945.00000999999997     
          33   317.36000999999999        103.68286000000001        128.57142999999999        990.00000000000000     
          33   321.65420000000000        102.99184000000000        126.00000000000000        1034.0000000000000     
          33   318.04304000000002        103.55517000000000        116.23333000000000        1080.0000100000000     
          33   319.12304999999998        105.45997000000000        118.85393000000001        1125.0000100000000     
          33   319.35194999999999        105.03270000000001        123.51429000000000        1170.0000000000000     
          33   319.00844999999998        105.16797000000000        126.83077000000000        1215.0000000000000     
          33   320.14355000000000        106.27246000000000        125.26316000000000        1260.0000100000000     
          33   318.67390999999998        102.73474000000000        124.06452000000000        1305.0000000000000     
          33   319.21838000000002        102.88661999999999        128.01747000000000        1350.0000000000000     
          33   323.91025000000002        103.26497000000001        132.00000000000000        1395.0000000000000     
          33   317.57681000000002        105.24447000000001        117.17241000000000        1440.0000100000000     
          33   320.95407999999998        103.93049000000001        129.00000000000000        1485.0000000000000     
          33   317.49462000000000        101.17312000000000        123.36207000000000        1530.0000000000000     
          33   317.33695999999998        104.01382000000000        120.67200000000000        1575.0000000000000     
          33   317.49885000000000        104.04922999999999        117.20141000000000        1620.0000100000000     
          33   318.48286000000002        106.86087000000001        113.81480999999999        1665.0000000000000     
          33   318.28474000000000        105.09889000000000        120.70059999999999        1710.0000000000000     
          33   316.81567999999999        103.10220000000000        119.60265000000000        1755.0000100000000     
          33   319.11846000000003        103.58069999999999        126.00000000000000        1800.0000100000000     
          33   318.27974999999998        106.35490000000000        120.82105000000000        1845.0000000000000     
          33   318.82814000000002        104.69898000000001        122.84211000000001        1890.0000000000000     
          33   319.66546000000000        106.63204000000000        121.93548000000000        1935.0000100000000     
          33   314.28332999999998        96.589060000000003        126.00000000000000        1980.0000000000000     
          33   313.38499000000002        96.869190000000003        128.68084999999999        2025.0000000000000     
          33   314.08362000000000        96.718930000000000        132.80769000000001        2070.0000000000000     
          33   311.53053999999997        99.042919999999995        127.60563000000000        2115.0000100000002     
          33   313.60232999999999        99.086079999999995        126.00000000000000        2160.0000000000000     
          33   316.66685000000001        101.12909000000001        126.00000000000000        2205.0000000000000     
          33   320.75286999999997        103.17210000000000        132.00000000000000        2250.0000000000000     
          33   323.81738999999999        121.55920999999999        120.00000000000000        2295.0000100000002     
          33   317.68835000000001        108.27963000000000        123.00000000000000        2340.0000000000000     
          33   317.68835000000001        108.27963000000000        126.00000000000000        2385.0000000000000     
          33   323.81738999999999        117.47319000000000        117.00000000000000        2430.0000100000002     
          33   325.86040000000003        120.53770000000000        117.00000000000000        2475.0000100000002     
          33   329.94643000000002        120.53770000000000        120.00000000000000        2520.0000000000000     
          33   333.01094000000001        122.58072000000000        120.00000000000000        2565.0000000000000     
          33   333.01094000000001        121.55920999999999        120.00000000000000        2610.0000100000002     
          34   120.53770000000000        217.58077000000000        126.00000000000000        675.00000000000000     
          34   116.45168000000000        215.53775999999999        117.00000000000000        720.00000000000000     
          34   113.38715999999999        214.51625000000001        120.00000000000000        765.00000999999997     
          34   113.38715999999999        216.55925999999999        114.00000000000000        809.00000000000000     
          34   112.36566000000001        214.51625000000001        114.00000000000000        855.00000000000000     
          34   112.36566000000001        214.51625000000001        120.00000000000000        900.00000000000000     
          34   111.34415000000000        213.49475000000001        129.00000000000000        945.00000999999997     
          34   113.38715999999999        214.51625000000001        129.00000000000000        990.00000000000000     
          34   112.36566000000001        213.49475000000001        129.00000000000000        1034.0000000000000     
          34   112.36566000000001        213.49475000000001        123.00000000000000        1080.0000100000000     
          34   113.38715999999999        215.53775999999999        132.00000000000000        1125.0000100000000     
          34   112.36566000000001        214.51625000000001        129.00000000000000        1170.0000000000000     
          34   113.38715999999999        216.55925999999999        135.00000000000000        1215.0000000000000     
          34   115.43017000000000        215.53775999999999        135.00000000000000        1260.0000100000000     
          34   115.43017000000000        212.47324000000000        135.00000000000000        1305.0000000000000     
          34   114.40867000000000        213.49475000000001        132.00000000000000        1350.0000000000000     
          34   116.45168000000000        214.51625000000001        114.00000000000000        1395.0000000000000     
          34   116.45168000000000        213.49475000000001        129.00000000000000        1440.0000100000000     
          34   115.43017000000000        213.49475000000001        129.00000000000000        1485.0000000000000     
          34   114.40867000000000        211.45173000000000        132.00000000000000        1530.0000000000000     
          34   114.40867000000000        212.47324000000000        129.00000000000000        1575.0000000000000     
          34   114.40867000000000        214.51625000000001        132.00000000000000        1620.0000100000000     
          34   116.45168000000000        212.47324000000000        135.00000000000000        1665.0000000000000     
          34   118.49469000000001        209.40871999999999        138.00000000000000        1710.0000000000000     
          34   119.51620000000000        215.53775999999999        129.00000000000000        1755.0000100000000     
          34   119.51620000000000        216.55925999999999        120.00000000000000        1800.0000100000000     
          34   116.45168000000000        214.51625000000001        129.00000000000000        1845.0000000000000     
          34   116.45168000000000        215.53775999999999        129.00000000000000        1890.0000000000000     
          34   119.51620000000000        215.53775999999999        132.00000000000000        1935.0000100000000     
          34   119.51620000000000        212.47324000000000        144.00000000000000        1980.0000000000000     
          34   117.47319000000000        209.40871999999999        129.00000000000000        2025.0000000000000     
          34   118.49469000000001        211.45173000000000        129.00000000000000        2070.0000000000000     
          34   117.47319000000000        209.40871999999999        141.00000000000000        2115.0000100000002     
          35   374.89269000000002        124.62372999999999        120.00000000000000        720.00000000000000     
          35   368.76364999999998        116.45168000000000        114.00000000000000        765.00000999999997     
          35   366.72064000000000        109.30114000000000        108.00000000000000        809.00000000000000     
          35   367.74214999999998        107.25812999999999        102.00000000000000        855.00000000000000     
          35   364.67763000000002        110.32264000000001        90.000000000000000        900.00000000000000     
          35   360.59160000000003        118.49469000000001        84.000000000000000        945.00000999999997     
          35   362.63461999999998        120.53770000000000        78.000000000000000        990.00000000000000     
          35   366.72064000000000        125.64523000000000        66.000000000000000        1034.0000000000000     
          35   372.84967999999998        128.70975000000001        60.000000000000000        1080.0000100000000     
          35   374.89269000000002        131.77427000000000        60.000000000000000        1125.0000100000000     
          35   377.95720999999998        138.92481000000001        51.000000000000000        1170.0000000000000     
          35   378.97870999999998        140.96781999999999        57.000000000000000        1215.0000000000000     
          35   384.08623999999998        145.05385000000001        60.000000000000000        1260.0000100000000     
          35   387.15075999999999        145.05385000000001        60.000000000000000        1305.0000000000000     
          35   387.15075999999999        145.05385000000001        60.000000000000000        1350.0000000000000     
          35   395.32281000000000        149.13987000000000        60.000000000000000        1395.0000000000000     
          35   397.36581999999999        154.24740000000000        51.000000000000000        1440.0000100000000     
          35   398.71969999999999        165.10586000000001        48.429850000000002        1485.0000000000000     
          35   400.89922000000001        169.70874000000001        47.494149999999998        1530.0000000000000     
          35   400.19378000000000        171.29580000000001        47.242109999999997        1575.0000000000000     
          35   400.99052000000000        176.41648000000001        45.782989999999998        1620.0000100000000     
          35   412.84464000000003        188.69018000000000        44.894120000000001        1665.0000000000000     
          35   414.46314999999998        190.79461000000001        42.818179999999998        1710.0000000000000     
          35   420.03744000000000        194.97208000000001        45.042650000000002        1755.0000100000000     
          35   425.66370999999998        200.22604000000001        52.053190000000001        1800.0000100000000     
          35   425.33447999999999        202.55176000000000        55.895800000000001        1845.0000000000000     
          35   425.74473999999998        203.26954000000001        53.264899999999997        1890.0000000000000     
          35   425.86975999999999        203.09634000000000        50.807690000000001        1935.0000100000000     
          35   429.20274999999998        212.48459000000000        48.000000000000000        1980.0000000000000     
          35   431.46749000000000        232.04813999999999        50.162790000000001        2025.0000000000000     
          35   432.21051999999997        233.68450999999999        50.745100000000001        2070.0000000000000     
          35   434.08328000000000        240.01607000000001        48.000000000000000        2115.0000100000002     
          35   440.99871999999999        255.80972000000000        51.937500000000000        2160.0000000000000     
          35   445.98194000000001        256.90875000000000        48.000000000000000        2205.0000000000000     
          35   453.69051999999999        269.19520000000000        48.000000000000000        2250.0000000000000     
          35   454.97921000000002        270.34030000000001        53.288589999999999        2295.0000100000002     
          35   456.28926999999999        270.02638000000002        53.048780000000001        2340.0000000000000     
          35   456.97618000000000        296.41401000000002        55.041319999999999        2385.0000000000000     
          35   455.80936000000003        295.14823999999999        54.393439999999998        2430.0000100000002     
          35   447.24349000000001        288.13513000000000        55.862070000000003        2475.0000100000002     
          35   435.79302000000001        277.27386000000001        51.163640000000001        2520.0000000000000     
          35   427.09030000000001        270.95445999999998        54.960529999999999        2565.0000000000000     
          35   431.61205999999999        273.96996000000001        56.424239999999998        2610.0000100000002     
          35   423.56026000000003        271.25653000000000        67.880989999999997        2655.0000000000000     
          36   214.54751999999999        163.33672000000001        130.71429000000001        720.00000000000000     
          36   212.04040000000001        165.46664999999999        129.45762999999999        765.00000999999997     
          36   212.81374000000000        163.78146000000001        132.00000000000000        809.00000000000000     
          36   214.51625000000001        164.46245999999999        132.00000000000000        855.00000000000000     
          36   214.51625000000001        165.48397000000000        132.00000000000000        900.00000000000000     
          36   212.47324000000000        165.48397000000000        129.00000000000000        945.00000999999997     
          36   215.53775999999999        164.46245999999999        132.00000000000000        990.00000000000000     
          36   217.58077000000000        162.41945000000001        132.00000000000000        1034.0000000000000     
          36   215.53775999999999        163.44094999999999        132.00000000000000        1080.0000100000000     
          36   212.47324000000000        162.41945000000001        135.00000000000000        1125.0000100000000     
          36   210.43022999999999        162.41945000000001        132.00000000000000        1170.0000000000000     
          36   210.43022999999999        161.39794000000001        141.00000000000000        1215.0000000000000     
          36   213.49475000000001        161.39794000000001        138.00000000000000        1260.0000100000000     
          36   212.47324000000000        161.39794000000001        135.00000000000000        1305.0000000000000     
          36   212.47324000000000        160.37644000000000        138.00000000000000        1350.0000000000000     
          36   212.47324000000000        160.37644000000000        141.00000000000000        1395.0000000000000     
          36   211.45173000000000        159.35493000000000        138.00000000000000        1440.0000100000000     
          36   209.40871999999999        162.41945000000001        126.00000000000000        1485.0000000000000     
          36   209.40871999999999        161.39794000000001        135.00000000000000        1530.0000000000000     
          36   211.45173000000000        163.44094999999999        138.00000000000000        1575.0000000000000     
          36   212.47324000000000        164.46245999999999        132.00000000000000        1620.0000100000000     
          36   210.43022999999999        164.46245999999999        138.00000000000000        1665.0000000000000     
          36   211.45173000000000        165.48397000000000        138.00000000000000        1710.0000000000000     
          36   211.45173000000000        165.48397000000000        132.00000000000000        1755.0000100000000     
          36   212.47324000000000        164.46245999999999        141.00000000000000        1800.0000100000000     
          36   209.40871999999999        164.46245999999999        144.00000000000000        1845.0000000000000     
          36   209.40871999999999        164.46245999999999        150.00000000000000        1890.0000000000000     
          36   210.43022999999999        164.46245999999999        138.00000000000000        1935.0000100000000     
          36   209.40871999999999        164.46245999999999        141.00000000000000        1980.0000000000000     
          36   210.43022999999999        164.46245999999999        141.00000000000000        2025.0000000000000     
          36   211.45173000000000        163.44094999999999        147.00000000000000        2070.0000000000000     
          36   209.40871999999999        164.46245999999999        144.00000000000000        2115.0000100000002     
          36   210.43022999999999        165.48397000000000        138.00000000000000        2160.0000000000000     
          36   209.78506999999999        163.92482999999999        133.73684000000000        2205.0000000000000     
          36   209.82023000000001        161.94499999999999        139.25118000000001        2250.0000000000000     
          36   209.51840999999999        165.68964000000000        136.34898999999999        2295.0000100000002     
          36   208.79581999999999        165.48397000000000        138.00000000000000        2340.0000000000000     
          36   207.41285999999999        165.62540999999999        132.55385000000001        2385.0000000000000     
          36   206.84796000000000        164.12662000000000        136.35615999999999        2430.0000100000002     
          36   206.44148999999999        164.26788999999999        138.00000000000000        2475.0000100000002     
          36   207.36571000000001        162.41945000000001        132.00000000000000        2520.0000000000000     
          36   207.36571000000001        163.44094999999999        132.00000000000000        2565.0000000000000     
          36   207.36571000000001        164.46245999999999        132.00000000000000        2610.0000100000002     
          36   207.36571000000001        165.48397000000000        132.00000000000000        2655.0000000000000     
          37   131.87642000000000        63.639820000000000        138.00000000000000        1125.0000100000000     
          37   134.83878999999999        63.333370000000002        135.00000000000000        1170.0000000000000     
          37   133.81728000000001        64.354879999999994        138.00000000000000        1215.0000000000000     
          37   133.81728000000001        63.333370000000002        141.00000000000000        1260.0000100000000     
          37   126.66674000000000        59.247349999999997        144.00000000000000        1305.0000000000000     
          37   117.47319000000000        63.333370000000002        144.00000000000000        1350.0000000000000     
          37   109.30114000000000        66.397890000000004        144.00000000000000        1395.0000000000000     
          37   97.043070000000000        71.505420000000001        144.00000000000000        1440.0000100000000     
          37   93.467799999999997        73.293049999999994        144.00000000000000        1485.0000000000000     
          37   95.000050000000002        71.505420000000001        141.00000000000000        1530.0000000000000     
          37   99.086079999999995        75.591440000000006        144.00000000000000        1575.0000000000000     
          37   99.086079999999995        76.612949999999998        141.00000000000000        1620.0000100000000     
          37   98.064570000000003        76.612949999999998        141.00000000000000        1665.0000000000000     
          37   98.064570000000003        77.634450000000001        138.00000000000000        1710.0000000000000     
          37   98.064570000000003        75.591440000000006        141.00000000000000        1755.0000100000000     
          37   98.064570000000003        75.591440000000006        138.00000000000000        1800.0000100000000     
          37   106.23662000000000        71.505420000000001        147.00000000000000        1845.0000000000000     
          37   112.36566000000001        64.354879999999994        150.00000000000000        1890.0000000000000     
          37   114.40867000000000        54.139820000000000        147.00000000000000        1935.0000100000000     
          37   114.40867000000000        46.989269999999998        150.00000000000000        1980.0000000000000     
          37   109.30114000000000        42.903250000000000        150.00000000000000        2025.0000000000000     
          37   110.49738000000001        46.491959999999999        148.57894999999999        2070.0000000000000     
          37   110.32264000000001        44.946260000000002        150.00000000000000        2115.0000100000002     
          37   107.25812999999999        51.075299999999999        147.00000000000000        2160.0000000000000     
          37   108.27963000000000        55.161320000000003        147.00000000000000        2205.0000000000000     
          37   108.27963000000000        51.075299999999999        147.00000000000000        2250.0000000000000     
          37   104.19361000000001        55.161320000000003        144.00000000000000        2295.0000100000002     
          37   103.17210000000000        48.010779999999997        147.00000000000000        2340.0000000000000     
          37   105.21511000000000        49.032290000000003        144.00000000000000        2385.0000000000000     
          37   105.21511000000000        53.118310000000001        147.00000000000000        2430.0000100000002     
          37   105.21511000000000        51.075299999999999        144.00000000000000        2475.0000100000002     
          37   106.23662000000000        51.075299999999999        138.00000000000000        2520.0000000000000     
          37   104.19361000000001        53.118310000000001        141.00000000000000        2565.0000000000000     
          37   106.23662000000000        63.333370000000002        141.00000000000000        2610.0000100000002     
          37   101.12909000000001        68.440899999999999        141.00000000000000        2655.0000000000000     
          38   296.23673000000002        219.62378000000001        102.00000000000000        1215.0000000000000     
          38   299.30124999999998        220.64528999999999        105.00000000000000        1260.0000100000000     
          38   296.23673000000002        215.53775999999999        105.00000000000000        1305.0000000000000     
          38   293.17221000000001        214.51625000000001        102.00000000000000        1350.0000000000000     
          38   290.19999999999999        217.66077000000001        93.759039999999999        1395.0000000000000     
          38   287.11128000000002        221.69403000000000        89.260000000000005        1440.0000100000000     
          38   279.89263000000000        216.55925999999999        99.000000000000000        1485.0000000000000     
          38   274.78510000000000        209.40871999999999        102.00000000000000        1530.0000000000000     
          38   265.59154999999998        207.36571000000001        99.000000000000000        1575.0000000000000     
          38   269.67757000000000        208.38722000000001        99.000000000000000        1620.0000100000000     
          38   270.69907999999998        210.43022999999999        96.000000000000000        1665.0000000000000     
          38   271.72059000000002        211.45173000000000        93.000000000000000        1710.0000000000000     
          38   271.72059000000002        210.43022999999999        96.000000000000000        1755.0000100000000     
          38   272.74209000000002        209.40871999999999        99.000000000000000        1800.0000100000000     
          38   270.69907999999998        207.36571000000001        99.000000000000000        1845.0000000000000     
          38   270.69907999999998        210.43022999999999        96.000000000000000        1890.0000000000000     
          38   271.72059000000002        220.64528999999999        102.00000000000000        1935.0000100000000     
          38   280.91413999999997        234.94637000000000        93.000000000000000        1980.0000000000000     
          38   281.70242000000002        239.93457000000001        91.741590000000002        2025.0000000000000     
          38   282.61311999999998        248.12009000000000        98.362690000000001        2070.0000000000000     
          38   285.00015999999999        249.24744999999999        111.00000000000000        2115.0000100000002     
          38   285.00015999999999        248.22595000000001        105.00000000000000        2160.0000000000000     
          38   282.95715000000001        245.16143000000000        102.00000000000000        2205.0000000000000     
          38   285.00015999999999        247.20444000000001        102.00000000000000        2250.0000000000000     
          38   283.97865999999999        245.16143000000000        111.00000000000000        2295.0000100000002     
          38   283.97865999999999        249.24744999999999        105.00000000000000        2340.0000000000000     
          38   286.02166999999997        249.24744999999999        108.00000000000000        2385.0000000000000     
          38   282.95715000000001        248.22595000000001        111.00000000000000        2430.0000100000002     
          38   282.95715000000001        248.22595000000001        108.00000000000000        2475.0000100000002     
          38   280.91413999999997        249.24744999999999        102.00000000000000        2520.0000000000000     
          38   282.95715000000001        248.22595000000001        102.00000000000000        2565.0000000000000     
          38   286.02166999999997        251.29047000000000        99.000000000000000        2610.0000100000002     
          38   285.00015999999999        249.24744999999999        102.00000000000000        2655.0000000000000     
          39   396.63616999999999        75.627920000000003        96.214290000000005        900.00000000000000     
          39   391.40188000000001        76.870900000000006        94.060609999999997        945.00000999999997     
          39   392.55014999999997        85.149820000000005        84.000000000000000        990.00000000000000     
          39   392.67617999999999        85.574340000000007        82.090909999999994        1034.0000000000000     
          39   391.29055000000000        94.569950000000006        72.063159999999996        1080.0000100000000     
          39   393.61919999999998        103.87398000000000        77.874189999999999        1125.0000100000000     
          39   396.36255000000000        113.25946999999999        81.750000000000000        1170.0000000000000     
          39   395.87542999999999        115.32970000000000        88.622950000000003        1215.0000000000000     
          39   396.80955000000000        115.26835000000000        86.435640000000006        1260.0000100000000     
          39   392.25828999999999        114.40867000000000        78.000000000000000        1305.0000000000000     
          39   393.27980000000002        116.45168000000000        78.000000000000000        1350.0000000000000     
          39   398.38731999999999        115.43017000000000        90.000000000000000        1395.0000000000000     
          39   394.30130000000003        115.43017000000000        84.000000000000000        1440.0000100000000     
          39   397.36581999999999        117.47319000000000        81.000000000000000        1485.0000000000000     
          39   397.09598999999997        121.17374000000000        88.075469999999996        1530.0000000000000     
          40   356.78122999999999        68.594939999999994        118.80952000000001        1305.0000000000000     
          40   345.79737999999998        67.560289999999995        107.24138000000001        1350.0000000000000     
          40   344.49633999999998        66.424080000000004        106.03846000000000        1395.0000000000000     
          40   339.35714999999999        65.247690000000006        102.66142000000001        1440.0000100000000     
          40   340.16149000000001        65.376379999999997        108.00000000000000        1485.0000000000000     
          40   336.07546000000002        65.376379999999997        102.00000000000000        1530.0000000000000     
          40   337.09697000000000        65.376379999999997        99.000000000000000        1575.0000000000000     
          40   337.09697000000000        66.397890000000004        96.000000000000000        1620.0000100000000     
          40   337.09697000000000        67.419390000000007        99.000000000000000        1665.0000000000000     
          40   338.11847000000000        69.462410000000006        99.000000000000000        1710.0000000000000     
          40   337.09697000000000        68.440899999999999        99.000000000000000        1755.0000100000000     
          40   337.09697000000000        69.462410000000006        102.00000000000000        1800.0000100000000     
          40   337.09697000000000        67.419390000000007        102.00000000000000        1845.0000000000000     
          40   339.13997999999998        67.419390000000007        105.00000000000000        1890.0000000000000     
          40   345.26900999999998        76.612949999999998        105.00000000000000        1935.0000100000000     
          40   347.31202999999999        77.634450000000001        102.00000000000000        1980.0000000000000     
          40   355.48406999999997        85.806500000000000        108.00000000000000        2025.0000000000000     
          40   370.80666000000002        88.871020000000001        102.00000000000000        2070.0000000000000     
          40   376.93570000000000        90.914029999999997        102.00000000000000        2115.0000100000002     
          41   281.06357000000003        390.22262999999998        71.064750000000004        990.00000000000000     
          41   273.56903000000000        379.82553999999999        74.948049999999995        1034.0000000000000     
          41   270.90665000000001        369.50529000000000        72.986300000000000        1080.0000100000000     
          41   263.45116000000002        361.19179000000003        85.727630000000005        1125.0000100000000     
          41   264.77260000000001        359.91253999999998        69.457920000000001        1170.0000000000000     
          41   264.67948999999999        359.77683000000002        87.500000000000000        1215.0000000000000     
          41   271.90050000000002        359.23275000000001        74.037080000000003        1260.0000100000000     
          41   273.06896999999998        353.53640000000001        87.680000000000007        1305.0000000000000     
          41   277.37292000000002        346.06675999999999        88.628569999999996        1350.0000000000000     
          41   268.40897999999999        334.30966999999998        85.061949999999996        1395.0000000000000     
          41   259.37738999999999        321.68925000000002        90.000000000000000        1440.0000100000000     
          41   255.52598000000000        314.21274000000000        87.512200000000007        1485.0000000000000     
          41   249.66212999999999        296.97505000000001        90.356440000000006        1530.0000000000000     
          41   256.39800000000002        287.04318000000001        84.000000000000000        1575.0000000000000     
          41   263.54854000000000        280.91413999999997        75.000000000000000        1620.0000100000000     
          41   262.52703000000002        270.69907999999998        69.000000000000000        1665.0000000000000     
          41   266.61306000000002        260.48401999999999        69.000000000000000        1710.0000000000000     
          41   265.59154999999998        260.48401999999999        66.000000000000000        1755.0000100000000     
          41   267.63456000000002        256.39800000000002        78.000000000000000        1800.0000100000000     
          41   269.67757000000000        254.35498000000001        69.000000000000000        1845.0000000000000     
          41   270.69907999999998        253.33348000000001        78.000000000000000        1890.0000000000000     
          41   279.89263000000000        246.18294000000000        72.000000000000000        1935.0000100000000     
          42   365.13817000000000        177.17760999999999        102.20339000000000        1485.0000000000000     
          42   366.13357000000002        174.80668000000000        99.758619999999993        1530.0000000000000     
          42   369.32083999999998        189.11789999999999        93.000000000000000        1575.0000000000000     
          42   370.89778000000001        197.40002999999999        83.042249999999996        1620.0000100000000     
          42   370.65089999999998        202.77979999999999        82.361699999999999        1665.0000000000000     
          42   373.26792000000000        205.69585000000001        82.484020000000001        1710.0000000000000     
          42   367.74214999999998        202.25818000000001        96.000000000000000        1755.0000100000000     
          42   370.80666000000002        201.23667000000000        93.000000000000000        1800.0000100000000     
          42   371.82817000000000        190.00011000000001        102.00000000000000        1845.0000000000000     
          42   368.76364999999998        184.89258000000001        96.000000000000000        1890.0000000000000     
          42   370.73856000000001        187.34419000000000        96.000000000000000        1935.0000100000000     
          43   384.05101999999999        236.91892999999999        78.000000000000000        809.00000000000000     
          43   367.60167000000001        215.55253999999999        77.833529999999996        855.00000000000000     
          43   364.65798000000001        205.37181000000001        74.711539999999999        900.00000000000000     
          43   363.98585000000003        198.66998000000001        76.708860000000001        945.00000999999997     
          43   363.57297999999997        187.13751999999999        83.302329999999998        990.00000000000000     
          43   355.48406999999997        181.82805999999999        75.000000000000000        1034.0000000000000     
          43   351.39805000000001        180.80655999999999        72.000000000000000        1080.0000100000000     
          43   342.20450000000000        183.87107000000000        72.000000000000000        1125.0000100000000     
          43   343.22600000000000        184.89258000000001        75.000000000000000        1170.0000000000000     
          43   343.22600000000000        188.97860000000000        81.000000000000000        1215.0000000000000     
          43   346.29052000000001        192.04311999999999        78.000000000000000        1260.0000100000000     
          43   346.81774999999999        202.62065000000001        73.354839999999996        1305.0000000000000     
          43   357.21656999999999        221.84667999999999        67.358490000000003        1350.0000000000000     
          43   346.88441999999998        237.47044000000000        70.011629999999997        1395.0000000000000     
          43   335.10800000000000        241.11323999999999        74.793650000000000        1440.0000100000000     
          43   319.49563000000001        247.62712999999999        80.960210000000004        1485.0000000000000     
          43   306.26262000000003        244.40476000000001        93.333330000000004        1530.0000000000000     
          43   311.47316999999998        239.85697999999999        86.963859999999997        1575.0000000000000     
          43   314.65478999999999        231.58778000000001        75.272729999999996        1620.0000100000000     
          43   309.62155000000001        225.62899999999999        73.381820000000005        1665.0000000000000     
          43   304.64292999999998        214.54552000000001        75.214900000000000        1710.0000000000000     
          43   298.56797000000000        203.71202000000000        77.402490000000000        1755.0000100000000     
          43   288.45875999999998        193.67131000000001        79.126900000000006        1800.0000100000000     
          43   272.74209000000002        181.82805999999999        90.000000000000000        1845.0000000000000     
          43   271.72059000000002        179.78505000000001        96.000000000000000        1890.0000000000000     
          43   274.78510000000000        175.69902999999999        108.00000000000000        1935.0000100000000     
          43   281.93565000000001        170.59150000000000        111.00000000000000        1980.0000000000000     
          43   289.08618999999999        167.52698000000001        117.00000000000000        2025.0000000000000     
          43   306.45179000000002        179.78505000000001        111.00000000000000        2070.0000000000000     
          43   321.77438000000001        176.72053000000000        108.00000000000000        2115.0000100000002     
          43   339.13997999999998        184.89258000000001        105.00000000000000        2160.0000000000000     
          43   344.24750999999998        191.02161000000001        99.000000000000000        2205.0000000000000     
          43   336.07546000000002        184.89258000000001        102.00000000000000        2250.0000000000000     
          43   341.18299000000002        184.89258000000001        102.00000000000000        2295.0000100000002     
          43   343.22600000000000        184.89258000000001        99.000000000000000        2340.0000000000000     
          43   344.24750999999998        186.93558999999999        96.000000000000000        2385.0000000000000     
          43   342.51094999999998        188.56999999999999        96.000000000000000        2430.0000100000002     
          43   337.11991999999998        184.11784000000000        99.471909999999994        2475.0000100000002     
          43   339.01936999999998        189.54473999999999        93.368669999999995        2520.0000000000000     
          43   329.31549999999999        179.30434000000000        101.47059000000000        2565.0000000000000     
          43   323.24018000000001        178.72176999999999        89.420069999999996        2610.0000100000002     
          44   278.68029999999999        254.54581999999999        81.692310000000006        0.0000000000000000     
          44   279.14882000000000        255.52525000000000        78.873790000000000        45.000000000000000     
          44   285.96674999999999        258.85840000000002        81.419349999999994        90.000010000000003     
          44   285.47775000000001        264.76904000000002        70.597399999999993        134.00000000000000     
          44   290.98138000000000        280.47861000000000        73.488370000000003        180.00000000000000     
          44   293.55608999999998        294.20022000000000        68.713380000000001        225.00000000000000     
          44   293.75142000000000        307.98405000000002        62.567010000000003        270.00000999999997     
          44   299.58981000000000        316.60336000000001        58.610169999999997        315.00000000000000     
          44   303.71926000000002        321.09336999999999        62.200000000000003        360.00000000000000     
          44   311.06504000000001        323.45492000000002        70.258060000000000        405.00000999999997     
          44   307.46231000000000        336.07546000000002        70.322580000000002        450.00000999999997     
          44   309.93419999999998        338.21908000000002        59.681820000000002        495.00000000000000     
          44   316.42397000000000        353.18389999999999        60.251750000000001        540.00000000000000     
          44   317.34784999999999        359.87655000000001        56.100000000000001        585.00000999999997     
          44   319.78160000000003        362.96953999999999        55.770490000000002        630.00000000000000     
          44   329.65456999999998        376.00936999999999        53.105589999999999        675.00000000000000     
          44   333.08605000000000        388.60039999999998        59.779409999999999        720.00000000000000     
          44   334.84365000000003        398.88306000000000        61.058819999999997        765.00000999999997     
          44   335.68257000000000        403.97613999999999        50.365380000000002        809.00000000000000     
          44   337.51585999999998        408.60973000000001        50.892090000000003        855.00000000000000     
          44   340.38621999999998        411.74862000000002        48.899999999999999        900.00000000000000     
          44   342.14440999999999        410.40503999999999        54.000000000000000        945.00000999999997     
          44   340.85100000000000        406.66152000000000        51.149999999999999        990.00000000000000     
          44   340.51990999999998        400.92615999999998        50.526319999999998        1034.0000000000000     
          44   341.04259000000002        395.51161999999999        49.364930000000001        1080.0000100000000     
          44   341.59426999999999        394.68916999999999        53.793779999999998        1125.0000100000000     
          44   339.13997999999998        404.23934000000003        49.322029999999998        1170.0000000000000     
          44   340.25434999999999        406.93083000000001        54.000000000000000        1215.0000000000000     
          44   335.32657000000000        408.51465000000002        52.748469999999998        1260.0000100000000     
          44   334.03244999999998        405.81394999999998        52.702700000000000        1305.0000000000000     
          44   333.19047999999998        407.27751999999998        49.272730000000003        1350.0000000000000     
          44   334.30484999999999        407.89413999999999        48.880000000000003        1395.0000000000000     
          44   336.59321000000000        411.58294000000001        47.342469999999999        1440.0000100000000     
          44   340.47694999999999        422.28755999999998        47.382350000000002        1485.0000000000000     
          44   340.72331000000003        428.57283000000001        42.000000000000000        1530.0000000000000     
          44   340.43651000000000        433.03012999999999        44.250000000000000        1575.0000000000000     
          44   345.56799000000001        442.86021000000000        45.804879999999997        1620.0000100000000     
          44   343.05574999999999        436.05063000000001        45.111109999999996        1665.0000000000000     
          44   335.86041000000000        445.96800000000002        44.526319999999998        1710.0000000000000     
          44   326.35980000000001        443.85568999999998        43.200000000000003        1755.0000100000000     
          44   318.09696000000002        438.15796000000000        48.000000000000000        1800.0000100000000     
          44   309.72061000000002        428.82819999999998        48.000000000000000        1845.0000000000000     
          44   302.75394000000000        420.04325000000000        50.039999999999999        1890.0000000000000     
          44   294.19371999999998        415.52591999999999        54.000000000000000        1935.0000100000000     
          44   282.81018999999998        409.89060999999998        56.312609999999999        1980.0000000000000     
          44   275.80660999999998        400.43034000000000        57.000000000000000        2025.0000000000000     
          44   270.69907999999998        393.27980000000002        57.000000000000000        2070.0000000000000     
          44   268.65607000000000        392.25828999999999        60.000000000000000        2115.0000100000002     
          44   255.37648999999999        387.15075999999999        60.000000000000000        2160.0000000000000     
          44   253.33348000000001        382.04322999999999        66.000000000000000        2205.0000000000000     
          44   248.33945000000000        385.78874999999999        72.000000000000000        2250.0000000000000     
          44   246.99755999999999        398.41318999999999        73.063289999999995        2295.0000100000002     
          45   290.20839999999998        221.01217000000000        92.154929999999993        2160.0000000000000     
          45   290.38628999999997        218.04508999999999        102.00000000000000        2205.0000000000000     
          45   288.06468000000001        221.66678999999999        102.00000000000000        2250.0000000000000     
          45   290.10768999999999        223.70981000000000        105.00000000000000        2295.0000100000002     
          45   291.12920000000003        223.70981000000000        108.00000000000000        2340.0000000000000     
          45   294.19371999999998        220.64528999999999        108.00000000000000        2385.0000000000000     
          45   293.17221000000001        223.70981000000000        108.00000000000000        2430.0000100000002     
          45   297.25823000000003        207.36571000000001        120.00000000000000        2475.0000100000002     
          45   297.25823000000003        196.12914000000001        111.00000000000000        2520.0000000000000     
          45   293.17221000000001        193.06462999999999        111.00000000000000        2565.0000000000000     
          45   289.08618999999999        191.02161000000001        108.00000000000000        2610.0000100000002     
          45   285.00015999999999        196.12914000000001        105.00000000000000        2655.0000000000000     
          46   194.01803000000001        343.15789999999998        114.00000000000000        2115.0000100000002     
          46   199.19365999999999        338.11847000000000        114.00000000000000        2160.0000000000000     
          46   188.97860000000000        329.53782000000001        104.20000000000000        2205.0000000000000     
          46   186.73915000000000        326.18781000000001        101.07692000000000        2250.0000000000000     
          46   182.33270999999999        323.15402000000000        101.16334999999999        2295.0000100000002     
          46   186.44374999999999        310.08381000000003        105.55556000000000        2340.0000000000000     
          46   187.95710000000000        296.23673000000002        105.00000000000000        2385.0000000000000     
          46   191.02161000000001        292.15069999999997        105.00000000000000        2430.0000100000002     
          46   196.12914000000001        287.04318000000001        102.00000000000000        2475.0000100000002     
          46   198.17215999999999        286.02166999999997        102.00000000000000        2520.0000000000000     
          46   197.15065000000001        286.02166999999997        102.00000000000000        2565.0000000000000     
          46   197.15065000000001        283.97865999999999        99.000000000000000        2610.0000100000002     
          46   196.12914000000001        289.08618999999999        102.00000000000000        2655.0000000000000     
          47   116.31497000000000        53.587919999999997        137.08550000000000        1935.0000100000000     
          47   121.72946000000000        48.862040000000000        150.00000000000000        1980.0000000000000     
          47   124.96423000000000        44.719259999999998        150.00000000000000        2025.0000000000000     
          47   128.70975000000001        49.032290000000003        150.00000000000000        2070.0000000000000     
          47   133.81728000000001        49.032290000000003        147.00000000000000        2115.0000100000002     
          47   135.86028999999999        52.096800000000002        147.00000000000000        2160.0000000000000     
          47   140.96781999999999        53.118310000000001        147.00000000000000        2205.0000000000000     
          47   148.11836000000000        55.161320000000003        147.00000000000000        2250.0000000000000     
          47   154.34198000000001        55.180239999999998        145.55556000000001        2295.0000100000002     
          47   159.77848000000000        57.029930000000000        149.41462999999999        2340.0000000000000     
          47   165.20536999999999        56.368560000000002        150.00000000000000        2385.0000000000000     
          47   164.96657999999999        56.355289999999997        148.67532000000000        2430.0000100000002     
          47   164.08068000000000        56.347920000000002        144.72727000000000        2475.0000100000002     
          47   162.41945000000001        57.204329999999999        132.00000000000000        2520.0000000000000     
          47   166.50547000000000        59.247349999999997        138.00000000000000        2565.0000000000000     
          47   168.54848000000001        66.397890000000004        144.00000000000000        2610.0000100000002     
          47   169.56998999999999        69.462410000000006        144.00000000000000        2655.0000000000000     
          48   355.55882000000003        136.85687999999999        111.29268000000000        2160.0000000000000     
          48   352.61975000000001        136.90745999999999        103.23618000000000        2205.0000000000000     
          48   355.17718000000002        139.03441000000001        100.55794000000000        2250.0000000000000     
          48   358.40929999999997        143.97817000000001        96.045450000000002        2295.0000100000002     
          48   359.79887000000002        129.28434999999999        107.78125000000000        2340.0000000000000     
          48   343.76197000000002        125.98698000000000        108.91042000000000        2385.0000000000000     
          48   350.03816999999998        135.99437000000000        103.65000000000001        2430.0000100000002     
          48   356.65150999999997        142.06228999999999        97.392859999999999        2475.0000100000002     
          48   358.54858999999999        146.07534999999999        84.000000000000000        2520.0000000000000     
          48   350.37653999999998        155.26891000000001        90.000000000000000        2565.0000000000000     
          48   338.11847000000000        148.11836000000000        99.000000000000000        2610.0000100000002     
          48   335.05396000000002        140.96781999999999        105.00000000000000        2655.0000000000000     
          49   377.11446000000001        159.46985000000001        92.549999999999997        2340.0000000000000     
          49   378.48140000000001        152.93020000000001        82.973680000000002        2385.0000000000000     
          49   375.06396000000001        167.26396000000000        79.724549999999994        2430.0000100000002     
          49   365.47032000000002        167.10203000000001        79.872000000000000        2475.0000100000002     
          49   362.63461999999998        165.48397000000000        78.000000000000000        2520.0000000000000     
          49   358.54858999999999        168.54848000000001        60.000000000000000        2565.0000000000000     
          49   360.59160000000003        169.56998999999999        60.000000000000000        2610.0000100000002     
          49   365.69913000000003        176.72053000000000        54.000000000000000        2655.0000000000000     
          50   236.11291000000000        162.92390000000000        144.77778000000001        1890.0000000000000     
          50   242.09691000000001        173.65601000000001        129.00000000000000        1935.0000100000000     
          50   245.16143000000000        183.87107000000000        123.00000000000000        1980.0000000000000     
          50   250.26895999999999        195.10764000000000        129.00000000000000        2025.0000000000000     
          50   243.11841999999999        211.45173000000000        126.00000000000000        2070.0000000000000     
          50   248.22595000000001        218.60228000000001        123.00000000000000        2115.0000100000002     
          50   263.54854000000000        234.94637000000000        117.00000000000000        2160.0000000000000     
          50   265.59154999999998        240.05390000000000        111.00000000000000        2205.0000000000000     
          50   269.67757000000000        242.09691000000001        102.00000000000000        2250.0000000000000     
          50   261.50553000000002        233.92487000000000        108.00000000000000        2295.0000100000002     
          50   262.52703000000002        228.81734000000000        99.000000000000000        2340.0000000000000     
          50   261.50553000000002        226.77431999999999        102.00000000000000        2385.0000000000000     
          50   261.50553000000002        225.75282000000001        102.00000000000000        2430.0000100000002     
          50   259.46251000000001        224.73131000000001        102.00000000000000        2475.0000100000002     
          50   248.53550000000001        203.86783000000000        97.090909999999994        2520.0000000000000     
          50   254.35498000000001        198.17215999999999        93.000000000000000        2565.0000000000000     
          50   259.46251000000001        195.10764000000000        90.000000000000000        2610.0000100000002     
          50   260.48401999999999        197.15065000000001        93.000000000000000        2655.0000000000000     
          51   60.922620000000002        36.161310000000000        144.00000000000000        1260.0000100000000     
          51   64.815269999999998        40.255969999999998        138.00000000000000        1305.0000000000000     
          51   63.892769999999999        47.710810000000002        134.28570999999999        1350.0000000000000     
          51   62.992870000000003        51.994650000000000        132.00000000000000        1395.0000000000000     
          51   71.362880000000004        63.665950000000002        126.69767000000000        1440.0000100000000     
          51   76.612949999999998        74.569940000000003        123.00000000000000        1485.0000000000000     
          51   80.698970000000003        75.591440000000006        120.00000000000000        1530.0000000000000     
          51   86.828010000000006        87.849509999999995        123.00000000000000        1575.0000000000000     
          51   86.828010000000006        90.914029999999997        123.00000000000000        1620.0000100000000     
          51   81.720479999999995        87.849509999999995        120.00000000000000        1665.0000000000000     
          51   83.763490000000004        90.914029999999997        120.00000000000000        1710.0000000000000     
          51   81.720479999999995        86.828010000000006        129.00000000000000        1755.0000100000000     
          51   72.526920000000004        88.871020000000001        126.00000000000000        1800.0000100000000     
          51   63.333370000000002        88.871020000000001        126.00000000000000        1845.0000000000000     
          51   58.225839999999998        82.741979999999998        138.00000000000000        1890.0000000000000     
          51   58.225839999999998        82.741979999999998        138.00000000000000        1935.0000100000000     
          51   41.881740000000001        92.957040000000006        138.00000000000000        1980.0000000000000     
          51   39.838729999999998        91.935540000000003        126.00000000000000        2025.0000000000000     
          51   44.946260000000002        97.043070000000000        126.00000000000000        2070.0000000000000     
          51   45.364800000000002        99.249240000000000        125.29167000000000        2115.0000100000002     
          51   38.615609999999997        100.16135000000000        123.94737000000001        2160.0000000000000     
          51   34.836880000000001        102.57329000000000        127.65517000000000        2205.0000000000000     
          51   34.953270000000003        101.52880999999999        128.86957000000001        2250.0000000000000     
          51   30.353320000000000        102.00467000000000        123.00000000000000        2295.0000100000002     
          52   280.77733000000001        333.28152000000000        69.267859999999999        1530.0000000000000     
          52   284.97910000000002        340.39843000000002        60.927840000000003        1575.0000000000000     
          52   287.30964999999998        344.84708999999998        55.043480000000002        1620.0000100000000     
          52   286.12758000000002        349.96316000000002        53.819400000000002        1665.0000000000000     
          52   282.10986000000003        361.31220000000002        56.930230000000002        1710.0000000000000     
          52   281.14987000000002        376.81783000000001        54.000000000000000        1755.0000100000000     
          52   277.40159000000000        394.57609000000002        55.719299999999997        1800.0000100000000     
          52   279.46701000000002        402.21796999999998        54.000000000000000        1845.0000000000000     
          52   276.96341000000001        407.92588999999998        59.788080000000001        1890.0000000000000     
          52   276.21857000000000        417.51848999999999        70.049379999999999        1935.0000100000000     
          52   272.90591999999998        425.23559000000000        68.773579999999995        1980.0000000000000     
          52   273.38053000000002        438.16221000000002        66.000000000000000        2025.0000000000000     
          52   275.43367999999998        454.44044000000002        56.857140000000001        2070.0000000000000     
          52   278.45051000000001        459.97813000000002        58.588239999999999        2115.0000100000002     
          52   286.02166999999997        471.93574999999998        60.000000000000000        2160.0000000000000     
          52   295.58533000000000        479.23433999999997        53.826090000000001        2205.0000000000000     
          52   297.73376000000002        481.44632999999999        51.103450000000002        2250.0000000000000     
          52   297.89060000000001        498.68948000000000        48.000000000000000        2295.0000100000002     
          52   304.54807000000000        505.22755999999998        48.000000000000000        2340.0000000000000     
          52   304.55471000000000        505.47519999999997        48.000000000000000        2385.0000000000000     
          53   308.57206000000002        362.42000999999999        81.731089999999995        1890.0000000000000     
          53   301.27573999999998        358.84757000000002        76.463409999999996        1935.0000100000000     
          53   293.72998999999999        365.64082000000002        66.176800000000000        1980.0000000000000     
          53   290.81930000000000        359.90294999999998        72.438199999999995        2025.0000000000000     
          53   288.47134999999997        345.60789999999997        76.151660000000007        2070.0000000000000     
          53   289.74675999999999        346.78764999999999        78.079999999999998        2115.0000100000002     
          53   288.23493000000002        343.91440999999998        78.304349999999999        2160.0000000000000     
          53   282.35919999999999        335.88860000000000        80.780490000000000        2205.0000000000000     
          53   282.52652000000000        345.16386000000000        73.529409999999999        2250.0000000000000     
          53   286.79113999999998        356.41860000000003        68.711789999999993        2295.0000100000002     
          53   292.49121000000002        366.38013999999998        78.000000000000000        2340.0000000000000     
          53   303.44222000000002        379.29550999999998        60.683540000000001        2385.0000000000000     
          53   305.50087000000002        387.77363000000003        62.780490000000000        2430.0000100000002     
          53   301.59665000000001        388.17227000000003        65.019459999999995        2475.0000100000002     
          53   304.32317999999998        393.48523999999998        55.592179999999999        2520.0000000000000     
          53   316.14994000000002        402.98410000000001        59.674700000000001        2565.0000000000000     
          53   320.31245999999999        401.06036999999998        55.544910000000002        2610.0000100000002     
          53   317.13117000000000        397.73728000000000        66.000000000000000        2655.0000000000000     
          54   185.49346000000000        411.42655000000002        78.000000000000000        765.00000999999997     
          54   184.89258000000001        409.62389000000002        84.000000000000000        809.00000000000000     
          54   182.84957000000000        406.32364000000001        82.923079999999999        855.00000000000000     
          54   186.54270000000000        418.03167000000002        84.000000000000000        900.00000000000000     
          54   182.45668000000001        405.80306999999999        89.019229999999993        945.00000999999997     
          54   189.34343000000001        400.50330000000002        78.000000000000000        990.00000000000000     
          54   183.11439999999999        403.64618999999999        78.000000000000000        1034.0000000000000     
          54   183.56461999999999        405.56340000000000        74.025000000000006        1080.0000100000000     
          54   193.25720999999999        404.66707000000002        81.811480000000003        1125.0000100000000     
          54   199.63145000000000        410.11032000000000        80.857140000000001        1170.0000000000000     
          54   203.26275999999999        417.85237999999998        76.110500000000002        1215.0000000000000     
          54   207.70034000000001        426.49635000000001        73.137929999999997        1260.0000100000000     
          54   207.59392000000000        424.25099000000000        73.085110000000000        1305.0000000000000     
          54   216.55029999999999        431.80131999999998        71.473680000000002        1350.0000000000000     
          54   224.87061000000000        431.67912999999999        66.681820000000002        1395.0000000000000     
          54   249.61626999999999        437.03672000000000        57.152130000000000        1440.0000100000000     
          54   262.04235000000000        436.28730999999999        54.968280000000000        1485.0000000000000     
          54   272.68200000000002        432.68288999999999        51.705880000000001        1530.0000000000000     
          54   271.99918000000002        431.41602000000000        54.000000000000000        1575.0000000000000     
          54   291.87858000000000        436.19141999999999        46.598360000000000        1620.0000100000000     
          54   297.76627000000002        442.83098000000001        46.882980000000003        1665.0000000000000     
          54   296.98158000000001        440.99973000000000        46.354170000000003        1710.0000000000000     
          54   306.85687000000001        430.23012999999997        42.000000000000000        1755.0000100000000     
          55   360.69976000000003        504.52780000000001        30.705880000000001        990.00000000000000     
          55   354.24367000000001        500.17309999999998        30.000000000000000        1034.0000000000000     
          55   362.23489999999998        485.34857000000000        30.000000000000000        1080.0000100000000     
          55   364.83332000000001        480.01666000000000        47.776949999999999        1125.0000100000000     
          55   368.77411999999998        459.66199000000000        54.445580000000000        1170.0000000000000     
          55   353.72286000000003        450.83636999999999        66.000000000000000        1215.0000000000000     
          55   357.96487000000002        451.40834999999998        66.000000000000000        1260.0000100000000     
          55   369.65334999999999        444.45395000000002        63.677419999999998        1305.0000000000000     
          55   353.96145000000001        419.67191000000003        59.471699999999998        1350.0000000000000     
          55   357.11295999999999        414.12403999999998        72.000000000000000        1395.0000000000000     
          55   366.58443999999997        403.27778000000001        53.250000000000000        1440.0000100000000     
          55   374.80252000000002        403.93358999999998        51.196990000000000        1485.0000000000000     
          55   375.80995999999999        404.87076000000002        46.653060000000004        1530.0000000000000     
          55   381.88607000000002        411.11685999999997        42.000000000000000        1575.0000000000000     
          55   378.83850000000001        409.88427000000001        42.000000000000000        1620.0000100000000     
          55   376.91325000000001        406.66039999999998        45.164839999999998        1665.0000000000000     
          55   375.85289999999998        423.35293000000001        42.000000000000000        1710.0000000000000     
          55   374.83260000000001        423.02364999999998        42.000000000000000        1755.0000100000000     
          55   386.99250000000001        434.18320000000000        49.690140000000000        1800.0000100000000     
          55   377.79912000000002        430.83229999999998        48.000000000000000        1845.0000000000000     
          55   380.78136999999998        434.50056999999998        48.000000000000000        1890.0000000000000     
          55   379.37160000000000        432.17559999999997        48.000000000000000        1935.0000100000000     
          56   391.16424999999998        404.22622999999999        58.420119999999997        1215.0000000000000     
          56   378.82880999999998        392.48734999999999        55.295960000000001        1260.0000100000000     
          56   374.84710999999999        385.79615000000001        54.329520000000002        1305.0000000000000     
          56   365.71244000000002        373.80131000000000        53.921819999999997        1350.0000000000000     
          56   364.61171999999999        371.83366000000001        53.290320000000001        1395.0000000000000     
          56   364.45474999999999        373.65449999999998        51.345450000000000        1440.0000100000000     
          56   363.50727000000001        373.21012000000002        52.971429999999998        1485.0000000000000     
          56   365.23993000000002        371.71571000000000        53.064219999999999        1530.0000000000000     
          56   364.54300999999998        377.43984999999998        49.379840000000002        1575.0000000000000     
          56   365.80336999999997        374.36014000000000        53.376620000000003        1620.0000100000000     
          56   362.80883999999998        365.32593000000003        53.692999999999998        1665.0000000000000     
          56   363.43405999999999        371.51728000000003        66.000000000000000        1710.0000000000000     
          56   362.76931999999999        372.47924000000000        49.516480000000001        1755.0000100000000     
          56   363.73041000000001        373.64830999999998        53.018180000000001        1800.0000100000000     
          56   363.49896999999999        373.16399000000001        57.923079999999999        1845.0000000000000     
          56   362.98192999999998        371.27656000000002        53.759999999999998        1890.0000000000000     
          56   363.31984999999997        372.11685999999997        57.503110000000000        1935.0000100000000     
          56   363.76285000000001        372.92590999999999        54.358210000000000        1980.0000000000000     
          56   362.90701999999999        369.98946000000001        60.000000000000000        2025.0000000000000     
          56   363.32198000000000        370.55844999999999        57.813079999999999        2070.0000000000000     
          56   363.27305999999999        371.70048000000003        54.549999999999997        2115.0000100000002     
          56   365.17579999999998        367.72705000000002        56.866999999999997        2160.0000000000000     
          56   378.85714000000002        370.03719999999998        58.249639999999999        2205.0000000000000     
          56   383.60752000000002        375.23656000000000        55.188119999999998        2250.0000000000000     
          56   394.07621999999998        381.40262000000001        53.491529999999997        2295.0000100000002     
          56   392.75013000000001        384.88074999999998        54.000000000000000        2340.0000000000000     
          56   391.97631000000001        382.62315000000001        54.593750000000000        2385.0000000000000     
          56   390.00900999999999        384.30232999999998        53.307690000000001        2430.0000100000002     
          56   406.24391000000003        391.31189000000001        50.470590000000001        2475.0000100000002     
          56   402.12454000000002        391.87957999999998        47.560980000000001        2520.0000000000000     
          56   396.32929000000001        386.59494000000001        46.147060000000003        2565.0000000000000     
          56   383.84868000000000        374.27503000000002        56.372090000000000        2610.0000100000002     
          56   384.17833999999999        357.77409000000000        55.229509999999998        2655.0000000000000     
          57   537.08439999999996        74.680310000000006        24.000000000000000        0.0000000000000000     
          57   537.08439999999996        76.726339999999993        21.000000000000000        45.000000000000000     
          57   537.08439999999996        92.071610000000007        24.000000000000000        90.000000000000000     
          57   527.87724000000003        106.39386000000000        24.000000000000000        135.00000000000000     
          57   524.70379000000003        105.76752000000000        24.000000000000000        180.00000000000000     
          58   480.81840999999997        105.37084000000000        57.000000000000000        0.0000000000000000     
          58   480.81840999999997        107.41688000000001        54.000000000000000        45.000000000000000     
          58   481.84143000000000        109.46292000000000        60.000000000000000        90.000000000000000     
          58   479.79539999999997        117.64706000000000        60.000000000000000        135.00000000000000     
          58   480.81840999999997        115.60102000000001        57.000000000000000        180.00000000000000     
          58   476.72633999999999        115.60102000000001        57.000000000000000        225.00000000000000     
          58   475.93065999999999        113.32765000000001        60.000000000000000        270.00000000000000     
          58   465.82083999999998        123.21682000000000        58.745100000000001        315.00000000000000     
          58   456.12732999999997        128.15454000000000        53.384619999999998        360.00000000000000     
          58   455.68140000000000        126.65936000000001        60.000000000000000        405.00000000000000     
          58   450.60232000000002        135.43496999999999        47.717390000000002        450.00000000000000     
          58   453.23869000000002        138.25355999999999        42.000000000000000        495.00000000000000     
          58   452.05747000000002        138.63972000000001        44.585369999999998        540.00000000000000     
          58   452.54394000000002        136.56200999999999        47.106380000000001        585.00000000000000     
          58   455.21802000000002        157.49485000000001        46.536589999999997        630.00000000000000     
          58   454.36608999999999        158.64085000000000        44.857140000000001        675.00000000000000     
          58   455.63821999999999        157.14949999999999        46.636360000000003        720.00000000000000     
          58   454.21994999999998        160.61381000000000        42.000000000000000        765.00000000000000     
          58   449.18063999999998        174.55717000000001        60.000000000000000        810.00000000000000     
          58   446.98198000000002        183.50924000000001        59.408450000000002        855.00000000000000     
          58   443.20855999999998        186.33806000000001        63.600000000000001        900.00000000000000     
          58   440.77685000000002        190.82481000000001        68.062500000000000        945.00000000000000     
          58   434.04439000000002        201.59823000000000        67.868129999999994        990.00000000000000     
          58   425.22834999999998        205.60833000000000        66.857140000000001        1035.0000000000000     
          58   420.53343000000001        208.33028999999999        60.000000000000000        1080.0000000000000     
          58   417.44002000000000        205.20034000000001        61.178570000000001        1125.0000000000000     
          58   420.46035999999998        207.11462000000000        60.000000000000000        1170.0000000000000     
          58   418.41431999999998        205.62660000000000        60.000000000000000        1215.0000000000000     
          58   417.39130000000000        205.62660000000000        60.000000000000000        1260.0000000000000     
          58   413.75391000000002        203.35323000000000        62.333329999999997        1305.0000000000000     
          58   420.46035999999998        205.62660000000000        66.000000000000000        1350.0000000000000     
          58   427.62148000000002        208.69565000000000        57.000000000000000        1395.0000000000000     
          58   429.66752000000002        209.71867000000000        60.000000000000000        1440.0000000000000     
          58   429.66752000000002        210.74169000000001        54.000000000000000        1485.0000000000000     
          58   430.69054000000000        210.74169000000001        54.000000000000000        1530.0000000000000     
          58   433.81643000000003        213.69707000000000        49.111109999999996        1575.0000000000000     
          58   432.95776999999998        223.46028999999999        50.918920000000000        1620.0000000000000     
          58   434.32792999999998        212.44672000000000        54.000000000000000        1665.0000000000000     
          58   430.69054000000000        209.71867000000000        54.000000000000000        1710.0000000000000     
          58   431.71355000000000        209.71867000000000        57.000000000000000        1755.0000000000000     
          58   430.69054000000000        209.71867000000000        60.000000000000000        1800.0000000000000     
          58   427.02920999999998        206.88293999999999        57.421050000000001        1845.0000000000000     
          58   420.63085999999998        202.38704000000001        66.000000000000000        1890.0000000000000     
          58   419.59473000000003        203.69860000000000        66.000000000000000        1935.0000000000000     
          58   428.64449999999999        206.64962000000000        60.000000000000000        1980.0000000000000     
          58   432.73656999999997        209.71867000000000        48.000000000000000        2025.0000000000000     
          58   431.71355000000000        211.76471000000001        54.000000000000000        2070.0000000000000     
          58   433.75959000000000        216.87979999999999        57.000000000000000        2115.0000000000000     
          58   433.75959000000000        214.83376000000001        51.000000000000000        2160.0000000000000     
          58   434.78260999999998        215.85677999999999        51.000000000000000        2205.0000000000000     
          58   432.73656999999997        211.76471000000001        51.000000000000000        2250.0000000000000     
          58   431.71355000000000        208.69565000000000        51.000000000000000        2295.0000000000000     
          58   427.62148000000002        206.64962000000000        57.000000000000000        2340.0000000000000     
          58   419.43734000000001        206.64962000000000        66.000000000000000        2385.0000000000000     
          58   416.36829000000000        204.60357999999999        66.000000000000000        2430.0000000000000     
          58   416.48196000000002        207.67263000000000        66.000000000000000        2475.0000000000000     
          58   415.31903999999997        207.90871999999999        65.230770000000007        2520.0000000000000     
          58   414.16989000000001        206.14899000000000        64.085110000000000        2565.0000000000000     
          58   409.71719999999999        200.19493000000000        61.787970000000001        2610.0000000000000     
          58   416.27355999999997        204.88775000000001        64.888890000000004        2655.0000000000000     
          59   269.05371000000002        121.73913000000000        57.000000000000000        0.0000000000000000     
          59   271.09974000000000        123.78516999999999        54.000000000000000        45.000000000000000     
          59   271.09974000000000        123.78516999999999        57.000000000000000        90.000000000000000     
          59   272.12276000000003        123.78516999999999        54.000000000000000        135.00000000000000     
          59   272.12276000000003        120.71611000000000        60.000000000000000        180.00000000000000     
          59   269.05371000000002        121.73913000000000        54.000000000000000        225.00000000000000     
          59   270.07673000000000        121.73913000000000        54.000000000000000        270.00000000000000     
          59   270.07673000000000        121.73913000000000        54.000000000000000        315.00000000000000     
          59   270.07673000000000        121.73913000000000        54.000000000000000        360.00000000000000     
          59   269.05371000000002        121.73913000000000        54.000000000000000        405.00000000000000     
          59   269.05371000000002        122.76215000000001        51.000000000000000        450.00000000000000     
          59   270.07673000000000        120.71611000000000        57.000000000000000        495.00000000000000     
          59   269.05371000000002        121.73913000000000        54.000000000000000        540.00000000000000     
          59   270.07673000000000        122.76215000000001        51.000000000000000        585.00000000000000     
          59   270.07673000000000        122.76215000000001        48.000000000000000        630.00000000000000     
          59   271.09974000000000        122.76215000000001        51.000000000000000        675.00000000000000     
          59   271.09974000000000        123.78516999999999        51.000000000000000        720.00000000000000     
          59   269.05371000000002        122.76215000000001        51.000000000000000        765.00000000000000     
          59   269.05371000000002        122.76215000000001        51.000000000000000        810.00000000000000     
          59   271.09974000000000        123.78516999999999        54.000000000000000        855.00000000000000     
          59   271.09974000000000        122.76215000000001        51.000000000000000        900.00000000000000     
          59   269.05371000000002        122.76215000000001        54.000000000000000        945.00000000000000     
          59   269.05371000000002        121.73913000000000        57.000000000000000        990.00000000000000     
          59   269.05371000000002        121.73913000000000        57.000000000000000        1035.0000000000000     
          59   271.09974000000000        122.76215000000001        54.000000000000000        1080.0000000000000     
          59   271.09974000000000        122.76215000000001        54.000000000000000        1125.0000000000000     
          59   272.12276000000003        121.73913000000000        54.000000000000000        1170.0000000000000     
          59   272.12276000000003        121.73913000000000        57.000000000000000        1215.0000000000000     
          59   270.07673000000000        120.71611000000000        63.000000000000000        1260.0000000000000     
          59   271.09974000000000        121.73913000000000        63.000000000000000        1305.0000000000000     
          59   270.07673000000000        121.73913000000000        57.000000000000000        1350.0000000000000     
          59   269.05371000000002        120.71611000000000        63.000000000000000        1395.0000000000000     
          59   270.07673000000000        120.71611000000000        63.000000000000000        1440.0000000000000     
          59   270.07673000000000        120.71611000000000        60.000000000000000        1485.0000000000000     
          59   269.05371000000002        120.71611000000000        60.000000000000000        1530.0000000000000     
          59   269.05371000000002        121.73913000000000        57.000000000000000        1575.0000000000000     
          59   270.07673000000000        121.73913000000000        63.000000000000000        1620.0000000000000     
          59   270.07673000000000        121.73913000000000        63.000000000000000        1665.0000000000000     
          59   270.07673000000000        122.76215000000001        60.000000000000000        1710.0000000000000     
          59   271.09974000000000        121.73913000000000        63.000000000000000        1755.0000000000000     
          59   272.12276000000003        122.76215000000001        60.000000000000000        1800.0000000000000     
          59   271.09974000000000        120.71611000000000        63.000000000000000        1845.0000000000000     
          59   271.09974000000000        120.71611000000000        63.000000000000000        1890.0000000000000     
          59   271.09974000000000        119.69309000000000        63.000000000000000        1935.0000000000000     
          59   271.09974000000000        119.69309000000000        60.000000000000000        1980.0000000000000     
          59   271.09974000000000        121.73913000000000        54.000000000000000        2025.0000000000000     
          59   271.09974000000000        121.73913000000000        57.000000000000000        2070.0000000000000     
          59   271.09974000000000        121.73913000000000        57.000000000000000        2115.0000000000000     
          59   271.09974000000000        121.73913000000000        57.000000000000000        2160.0000000000000     
          59   272.12276000000003        121.73913000000000        57.000000000000000        2205.0000000000000     
          59   272.12276000000003        121.73913000000000        57.000000000000000        2250.0000000000000     
          59   272.12276000000003        120.71611000000000        57.000000000000000        2295.0000000000000     
          59   273.14578000000000        119.69309000000000        60.000000000000000        2340.0000000000000     
          59   271.09974000000000        122.76215000000001        54.000000000000000        2385.0000000000000     
          59   273.14578000000000        122.76215000000001        54.000000000000000        2430.0000000000000     
          59   271.09974000000000        122.76215000000001        60.000000000000000        2475.0000000000000     
          59   269.05371000000002        122.76215000000001        60.000000000000000        2520.0000000000000     
          59   269.05371000000002        122.76215000000001        57.000000000000000        2565.0000000000000     
          59   270.07673000000000        121.73913000000000        60.000000000000000        2610.0000000000000     
          59   272.12276000000003        121.73913000000000        57.000000000000000        2655.0000000000000     
          60   460.35806000000002        128.90026000000000        51.000000000000000        0.0000000000000000     
          60   461.38107000000002        132.99233000000001        45.000000000000000        45.000000000000000     
          60   461.38107000000002        130.94629000000000        48.000000000000000        90.000000000000000     
          60   461.38107000000002        131.96931000000001        48.000000000000000        135.00000000000000     
          60   456.26598000000001        144.24552000000000        42.000000000000000        180.00000000000000     
          60   449.10485999999997        148.33760000000001        42.000000000000000        225.00000000000000     
          60   450.12788000000000        148.33760000000001        42.000000000000000        270.00000000000000     
          60   451.15089999999998        148.33760000000001        45.000000000000000        315.00000000000000     
          60   449.10485999999997        147.31458000000001        39.000000000000000        360.00000000000000     
          60   449.10485999999997        147.31458000000001        45.000000000000000        405.00000000000000     
          60   448.08184000000000        147.31458000000001        45.000000000000000        450.00000000000000     
          60   452.17390999999998        143.22251000000000        45.000000000000000        495.00000000000000     
          60   450.12788000000000        147.31458000000001        45.000000000000000        540.00000000000000     
          60   450.12788000000000        151.40665000000001        42.000000000000000        585.00000000000000     
          60   452.17390999999998        149.36061000000001        45.000000000000000        630.00000000000000     
          60   452.17390999999998        149.36061000000001        45.000000000000000        675.00000000000000     
          60   452.17390999999998        155.49871999999999        48.000000000000000        720.00000000000000     
          60   449.10485999999997        151.40665000000001        45.000000000000000        765.00000000000000     
          60   452.17390999999998        148.33760000000001        42.000000000000000        810.00000000000000     
          60   453.19693000000001        157.54476000000000        48.000000000000000        855.00000000000000     
          60   452.17390999999998        162.65985000000001        48.000000000000000        900.00000000000000     
          60   453.19693000000001        159.59079000000000        54.000000000000000        945.00000000000000     
          60   454.21994999999998        156.52173999999999        54.000000000000000        990.00000000000000     
          60   450.12788000000000        160.61381000000000        45.000000000000000        1035.0000000000000     
          60   453.19693000000001        160.61381000000000        45.000000000000000        1080.0000000000000     
          60   452.17390999999998        161.63683000000000        45.000000000000000        1125.0000000000000     
          60   456.26598000000001        158.56777000000000        48.000000000000000        1170.0000000000000     
          60   455.24297000000001        158.56777000000000        54.000000000000000        1215.0000000000000     
          60   450.12788000000000        158.56777000000000        48.000000000000000        1260.0000000000000     
          60   449.10485999999997        158.56777000000000        42.000000000000000        1305.0000000000000     
          60   450.12788000000000        158.56777000000000        48.000000000000000        1350.0000000000000     
          60   448.08184000000000        158.56777000000000        48.000000000000000        1395.0000000000000     
          60   450.12788000000000        156.52173999999999        45.000000000000000        1440.0000000000000     
          60   451.15089999999998        156.52173999999999        42.000000000000000        1485.0000000000000     
          60   453.19693000000001        154.47569999999999        45.000000000000000        1530.0000000000000     
          60   453.19693000000001        153.45268999999999        48.000000000000000        1575.0000000000000     
          60   451.15089999999998        153.45268999999999        45.000000000000000        1620.0000000000000     
          60   450.12788000000000        154.47569999999999        45.000000000000000        1665.0000000000000     
          60   450.12788000000000        154.47569999999999        48.000000000000000        1710.0000000000000     
          60   453.19693000000001        153.45268999999999        48.000000000000000        1755.0000000000000     
          60   457.28899999999999        149.36061000000001        48.000000000000000        1800.0000000000000     
          60   456.26598000000001        150.38363000000001        42.000000000000000        1845.0000000000000     
          60   463.42711000000003        146.29156000000000        48.000000000000000        1890.0000000000000     
          60   467.51918000000001        143.22251000000000        51.000000000000000        1935.0000000000000     
          60   468.54219999999998        143.22251000000000        51.000000000000000        1980.0000000000000     
          60   468.54219999999998        145.26854000000000        42.000000000000000        2025.0000000000000     
          60   469.56522000000001        144.24552000000000        42.000000000000000        2070.0000000000000     
          60   472.63427000000001        143.22251000000000        42.000000000000000        2115.0000000000000     
          60   474.68031000000002        142.19949000000000        36.000000000000000        2160.0000000000000     
          60   470.58823999999998        146.29156000000000        45.000000000000000        2205.0000000000000     
          60   471.61124999999998        146.29156000000000        42.000000000000000        2250.0000000000000     
          60   471.61124999999998        143.22251000000000        45.000000000000000        2295.0000000000000     
          60   471.61124999999998        142.19949000000000        42.000000000000000        2340.0000000000000     
          60   471.61124999999998        146.29156000000000        45.000000000000000        2385.0000000000000     
          60   472.63427000000001        147.31458000000001        45.000000000000000        2430.0000000000000     
          60   472.63427000000001        147.31458000000001        45.000000000000000        2475.0000000000000     
          60   480.15123000000000        147.67041000000000        56.347830000000002        2520.0000000000000     
          60   480.01778999999999        149.70533000000000        55.565219999999997        2565.0000000000000     
          60   483.10149000000001        143.65916000000001        59.707320000000003        2610.0000000000000     
          60   484.06245999999999        146.53385000000000        76.500000000000000        2655.0000000000000     
          61   489.00256000000002        129.92327000000000        39.000000000000000        0.0000000000000000     
          61   489.00256000000002        124.80817999999999        18.000000000000000        45.000000000000000     
          61   494.11765000000003        115.60102000000001        24.000000000000000        90.000000000000000     
          61   499.23273999999998        113.55499000000000        21.000000000000000        135.00000000000000     
          61   497.18669999999997        113.55499000000000        21.000000000000000        180.00000000000000     
          61   496.16368000000000        111.50895000000000        24.000000000000000        225.00000000000000     
          61   504.34782999999999        109.46292000000000        18.000000000000000        270.00000000000000     
          61   511.50895000000003        98.209720000000004        24.000000000000000        315.00000000000000     
          61   514.57800999999995        91.048590000000004        24.000000000000000        360.00000000000000     
          61   512.53197000000000        86.956519999999998        21.000000000000000        405.00000000000000     
          61   510.48593000000000        90.025580000000005        24.000000000000000        450.00000000000000     
          61   513.55498999999998        91.048590000000004        21.000000000000000        495.00000000000000     
          61   511.50895000000003        91.048590000000004        24.000000000000000        540.00000000000000     
          61   513.55498999999998        87.979540000000000        21.000000000000000        585.00000000000000     
          61   513.55498999999998        89.002560000000003        21.000000000000000        630.00000000000000     
          61   514.57800999999995        87.979540000000000        21.000000000000000        675.00000000000000     
          61   517.64706000000001        89.002560000000003        21.000000000000000        720.00000000000000     
          61   513.55498999999998        92.071610000000007        24.000000000000000        765.00000000000000     
          61   515.60101999999995        89.002560000000003        24.000000000000000        810.00000000000000     
          61   515.60101999999995        92.071610000000007        33.000000000000000        855.00000000000000     
          61   513.55498999999998        85.933499999999995        24.000000000000000        900.00000000000000     
          61   512.53197000000000        84.910489999999996        24.000000000000000        945.00000000000000     
          61   512.53197000000000        86.956519999999998        30.000000000000000        990.00000000000000     
          61   510.48593000000000        82.864450000000005        24.000000000000000        1035.0000000000000     
          61   512.53197000000000        82.864450000000005        21.000000000000000        1080.0000000000000     
          61   513.55498999999998        81.841430000000003        30.000000000000000        1125.0000000000000     
          61   515.60101999999995        78.772379999999998        33.000000000000000        1170.0000000000000     
          61   515.60101999999995        78.772379999999998        36.000000000000000        1215.0000000000000     
          61   515.60101999999995        74.680310000000006        36.000000000000000        1260.0000000000000     
          61   513.55498999999998        76.726339999999993        33.000000000000000        1305.0000000000000     
          61   513.55498999999998        78.772379999999998        42.000000000000000        1350.0000000000000     
          61   513.55498999999998        79.795400000000001        39.000000000000000        1395.0000000000000     
          61   512.53197000000000        78.772379999999998        36.000000000000000        1440.0000000000000     
          61   511.50895000000003        84.910489999999996        33.000000000000000        1485.0000000000000     
          61   512.53197000000000        84.910489999999996        30.000000000000000        1530.0000000000000     
          61   512.53197000000000        84.910489999999996        33.000000000000000        1575.0000000000000     
          61   512.53197000000000        87.979540000000000        39.000000000000000        1620.0000000000000     
          61   511.10593999999998        99.930250000000001        39.818179999999998        1665.0000000000000     
          61   511.50895000000003        110.48593000000000        33.000000000000000        1710.0000000000000     
          61   513.55498999999998        113.55499000000000        27.000000000000000        1755.0000000000000     
          61   502.30178999999998        113.55499000000000        33.000000000000000        1800.0000000000000     
          61   491.04858999999999        116.62403999999999        27.000000000000000        1845.0000000000000     
          61   491.04858999999999        119.69309000000000        27.000000000000000        1890.0000000000000     
          61   500.25574999999998        125.83120000000000        27.000000000000000        1935.0000000000000     
          61   503.32481000000001        129.92327000000000        27.000000000000000        1980.0000000000000     
          61   502.30178999999998        128.90026000000000        24.000000000000000        2025.0000000000000     
          61   514.57800999999995        118.67008000000000        27.000000000000000        2070.0000000000000     
          61   517.64706000000001        115.60102000000001        24.000000000000000        2115.0000000000000     
          61   520.71610999999996        111.50895000000000        21.000000000000000        2160.0000000000000     
          62   323.27366000000001        134.01535000000001        69.000000000000000        0.0000000000000000     
          62   320.20460000000003        132.99233000000001        63.000000000000000        45.000000000000000     
          62   320.20460000000003        134.01535000000001        60.000000000000000        90.000000000000000     
          62   323.27366000000001        134.01535000000001        54.000000000000000        135.00000000000000     
          62   321.22762000000000        131.96931000000001        60.000000000000000        180.00000000000000     
          62   318.00357000000002        131.16329999999999        72.000000000000000        225.00000000000000     
          62   320.45641999999998        131.49715000000000        63.323079999999997        270.00000000000000     
          62   319.40892000000002        134.81102999999999        62.000000000000000        315.00000000000000     
          62   319.62637999999998        133.22954999999999        60.086959999999998        360.00000000000000     
          62   317.86628000000002        132.60261000000000        60.571429999999999        405.00000000000000     
          62   317.20609999999999        132.95705000000001        61.448279999999997        450.00000000000000     
          62   318.67007999999998        133.19693000000001        60.600000000000001        495.00000000000000     
          62   317.89168999999998        134.14877999999999        59.608699999999999        540.00000000000000     
          62   319.34527000000003        134.48593000000000        58.680000000000000        585.00000000000000     
          62   322.52510999999998        133.22936999999999        55.170729999999999        630.00000000000000     
          62   321.32504999999998        133.86920000000001        62.000000000000000        675.00000000000000     
          62   321.57837000000001        133.43075999999999        58.114289999999997        720.00000000000000     
          62   321.22762000000000        135.03836000000001        54.000000000000000        765.00000000000000     
          62   319.04208000000000        132.41882000000001        61.181820000000002        810.00000000000000     
          62   323.27366000000001        134.01535000000001        66.000000000000000        855.00000000000000     
          62   319.18159000000003        134.01535000000001        60.000000000000000        900.00000000000000     
          62   315.08951000000002        132.99233000000001        63.000000000000000        945.00000000000000     
          62   321.22762000000000        131.96931000000001        63.000000000000000        990.00000000000000     
          62   321.22762000000000        132.99233000000001        63.000000000000000        1035.0000000000000     
          62   324.29667999999998        132.99233000000001        57.000000000000000        1080.0000000000000     
          62   323.33760000000001        132.96036000000001        62.625000000000000        1125.0000000000000     
          62   324.29667999999998        130.94629000000000        60.000000000000000        1170.0000000000000     
          62   324.96283000000000        130.58941999999999        56.790700000000001        1215.0000000000000     
          62   321.64076000000000        130.18886000000001        64.153850000000006        1260.0000000000000     
          62   321.76089999999999        130.75039000000001        64.085110000000000        1305.0000000000000     
          62   322.15118000000001        129.95169000000001        64.666669999999996        1350.0000000000000     
          62   320.76726000000002        130.69906000000000        64.650000000000006        1395.0000000000000     
          62   319.24633000000000        131.49017000000001        67.860759999999999        1440.0000000000000     
          62   317.62941999999998        132.35735000000000        61.448279999999997        1485.0000000000000     
          62   318.31939000000000        127.41710000000000        74.462879999999998        1530.0000000000000     
          62   317.64706000000001        132.93777000000000        63.159999999999997        1575.0000000000000     
          62   318.58701000000002        132.63382999999999        63.794870000000003        1620.0000000000000     
          62   319.92811000000000        131.91400999999999        63.405410000000003        1665.0000000000000     
          62   320.45260999999999        130.62079000000000        63.181820000000002        1710.0000000000000     
          62   314.79212999999999        132.45305999999999        62.604649999999999        1755.0000000000000     
          62   322.65985000000001        129.43734000000001        60.000000000000000        1800.0000000000000     
          62   323.84329000000002        127.33085000000000        64.636359999999996        1845.0000000000000     
          62   320.16993000000002        129.00429000000000        69.254239999999996        1890.0000000000000     
          62   321.38380999999998        129.24386000000001        66.732820000000004        1935.0000000000000     
          62   321.85307000000000        129.86024000000000        62.246450000000003        1980.0000000000000     
          62   321.82988000000000        131.30930000000001        60.387099999999997        2025.0000000000000     
          62   321.48338000000001        131.84143000000000        60.000000000000000        2070.0000000000000     
          62   320.90456000000000        131.43088000000000        60.000000000000000        2115.0000000000000     
          62   321.22762000000000        130.23017999999999        60.000000000000000        2160.0000000000000     
          62   322.25063999999998        131.60824000000000        60.000000000000000        2205.0000000000000     
          62   322.02571999999998        132.69485000000000        61.234040000000000        2250.0000000000000     
          62   321.90962999999999        128.38874999999999        60.000000000000000        2295.0000000000000     
          62   322.00993000000000        130.10381000000001        60.000000000000000        2340.0000000000000     
          62   321.22762000000000        132.97101000000001        61.250000000000000        2385.0000000000000     
          62   320.88661999999999        131.71355000000000        60.000000000000000        2430.0000000000000     
          62   320.58823999999998        132.43818999999999        60.000000000000000        2475.0000000000000     
          62   319.88711999999998        134.75614999999999        60.000000000000000        2520.0000000000000     
          62   319.41766999999999        135.51052999999999        60.692309999999999        2565.0000000000000     
          63   120.71611000000000        146.29156000000000        57.000000000000000        0.0000000000000000     
          63   121.73913000000000        146.29156000000000        60.000000000000000        45.000000000000000     
          63   122.76215000000001        147.31458000000001        57.000000000000000        90.000000000000000     
          63   122.76215000000001        146.29156000000000        54.000000000000000        135.00000000000000     
          63   125.83120000000000        141.17646999999999        54.000000000000000        180.00000000000000     
          63   124.80817999999999        139.13042999999999        54.000000000000000        225.00000000000000     
          63   126.85422000000000        137.08439999999999        57.000000000000000        270.00000000000000     
          63   128.90026000000000        140.15344999999999        54.000000000000000        315.00000000000000     
          63   124.80817999999999        142.19949000000000        54.000000000000000        360.00000000000000     
          63   120.71611000000000        141.17646999999999        54.000000000000000        405.00000000000000     
          63   123.78516999999999        143.22251000000000        54.000000000000000        450.00000000000000     
          63   119.69309000000000        142.19949000000000        51.000000000000000        495.00000000000000     
          63   119.69309000000000        146.29156000000000        54.000000000000000        540.00000000000000     
          63   120.71611000000000        144.24552000000000        54.000000000000000        585.00000000000000     
          63   120.71611000000000        143.22251000000000        60.000000000000000        630.00000000000000     
          63   121.40432000000000        141.58568000000000        54.545450000000002        675.00000000000000     
          63   120.71611000000000        140.15344999999999        57.000000000000000        720.00000000000000     
          63   121.73913000000000        140.15344999999999        60.000000000000000        765.00000000000000     
          63   116.14906999999999        146.94920999999999        56.571429999999999        810.00000000000000     
          63   121.22762000000000        147.39983000000001        53.250000000000000        855.00000000000000     
          63   122.76215000000001        144.24552000000000        54.000000000000000        900.00000000000000     
          63   121.73913000000000        144.24552000000000        54.000000000000000        945.00000000000000     
          63   120.71611000000000        144.24552000000000        54.000000000000000        990.00000000000000     
          63   122.76215000000001        143.22251000000000        54.000000000000000        1035.0000000000000     
          63   123.78516999999999        143.22251000000000        51.000000000000000        1080.0000000000000     
          63   124.80817999999999        143.22251000000000        54.000000000000000        1125.0000000000000     
          63   123.78516999999999        141.17646999999999        60.000000000000000        1170.0000000000000     
          63   125.83120000000000        142.19949000000000        60.000000000000000        1215.0000000000000     
          63   121.73913000000000        145.26854000000000        60.000000000000000        1260.0000000000000     
          63   121.73913000000000        144.24552000000000        63.000000000000000        1305.0000000000000     
          63   120.71611000000000        144.24552000000000        66.000000000000000        1350.0000000000000     
          63   119.69309000000000        146.29156000000000        57.000000000000000        1395.0000000000000     
          63   120.71611000000000        146.29156000000000        66.000000000000000        1440.0000000000000     
          63   120.71611000000000        147.31458000000001        57.000000000000000        1485.0000000000000     
          63   123.78516999999999        146.29156000000000        60.000000000000000        1530.0000000000000     
          63   123.78516999999999        144.24552000000000        57.000000000000000        1575.0000000000000     
          63   122.76215000000001        144.24552000000000        60.000000000000000        1620.0000000000000     
          63   121.73913000000000        144.24552000000000        57.000000000000000        1665.0000000000000     
          63   121.73913000000000        147.31458000000001        60.000000000000000        1710.0000000000000     
          63   120.71611000000000        146.29156000000000        60.000000000000000        1755.0000000000000     
          63   122.76215000000001        147.31458000000001        60.000000000000000        1800.0000000000000     
          63   123.78516999999999        143.22251000000000        57.000000000000000        1845.0000000000000     
          63   125.83120000000000        141.17646999999999        57.000000000000000        1890.0000000000000     
          63   126.85422000000000        140.15344999999999        63.000000000000000        1935.0000000000000     
          63   125.83120000000000        138.10741999999999        63.000000000000000        1980.0000000000000     
          63   125.83120000000000        141.17646999999999        54.000000000000000        2025.0000000000000     
          63   127.87724000000000        144.24552000000000        57.000000000000000        2070.0000000000000     
          63   127.87724000000000        145.26854000000000        54.000000000000000        2115.0000000000000     
          63   125.83120000000000        144.24552000000000        54.000000000000000        2160.0000000000000     
          63   124.80817999999999        147.31458000000001        57.000000000000000        2205.0000000000000     
          63   121.07507000000000        148.19400999999999        51.894739999999999        2250.0000000000000     
          63   121.82016000000000        141.16633999999999        57.029699999999998        2295.0000000000000     
          63   122.00834999999999        139.09453999999999        56.631580000000000        2340.0000000000000     
          63   123.78516999999999        140.15344999999999        63.000000000000000        2385.0000000000000     
          63   123.78516999999999        140.15344999999999        63.000000000000000        2430.0000000000000     
          63   123.78516999999999        138.10741999999999        63.000000000000000        2475.0000000000000     
          63   121.55313000000000        138.38641999999999        60.000000000000000        2520.0000000000000     
          63   121.91252000000000        138.73163000000000        57.559320000000000        2565.0000000000000     
          63   122.47665000000001        138.53566000000001        59.581400000000002        2610.0000000000000     
          63   126.11021000000000        138.68403000000001        56.618180000000002        2655.0000000000000     
          64   136.06138000000001        165.72890000000001        78.000000000000000        0.0000000000000000     
          64   137.08439999999999        167.77493999999999        78.000000000000000        45.000000000000000     
          64   135.03836000000001        168.79794999999999        78.000000000000000        90.000000000000000     
          64   137.08439999999999        168.79794999999999        75.000000000000000        135.00000000000000     
          64   138.10741999999999        170.84398999999999        78.000000000000000        180.00000000000000     
          64   135.03836000000001        167.77493999999999        78.000000000000000        225.00000000000000     
          64   138.10741999999999        168.79794999999999        78.000000000000000        270.00000000000000     
          64   134.69736000000000        168.45695000000001        78.000000000000000        315.00000000000000     
          64   149.42882000000000        167.36573000000001        81.200000000000003        360.00000000000000     
          64   149.11260999999999        165.72890000000001        77.090909999999994        405.00000000000000     
          64   151.88551000000001        164.68412000000001        78.000000000000000        450.00000000000000     
          64   149.98491999999999        169.12060000000000        70.153850000000006        495.00000000000000     
          64   147.52088000000001        168.99011999999999        64.790059999999997        540.00000000000000     
          64   153.45268999999999        165.72890000000001        78.000000000000000        585.00000000000000     
          64   153.45268999999999        166.75192000000001        78.000000000000000        630.00000000000000     
          64   153.45268999999999        164.70588000000001        75.000000000000000        675.00000000000000     
          64   153.45268999999999        164.70588000000001        72.000000000000000        720.00000000000000     
          64   151.40665000000001        163.68286000000001        78.000000000000000        765.00000000000000     
          64   149.36061000000001        160.61381000000000        72.000000000000000        810.00000000000000     
          64   154.61680999999999        136.66108000000000        78.689660000000003        855.00000000000000     
          64   157.85166000000001        135.04858999999999        73.439999999999998        900.00000000000000     
          64   153.06199000000001        137.69614999999999        76.914569999999998        945.00000000000000     
          64   157.26575000000000        132.18630999999999        74.363640000000004        990.00000000000000     
          64   157.66371000000001        133.80123000000000        78.000000000000000        1035.0000000000000     
          64   159.59079000000000        134.01535000000001        75.000000000000000        1080.0000000000000     
          64   160.61381000000000        135.03836000000001        78.000000000000000        1125.0000000000000     
          64   159.59079000000000        137.08439999999999        78.000000000000000        1170.0000000000000     
          64   159.59079000000000        136.06138000000001        81.000000000000000        1215.0000000000000     
          64   157.13554999999999        136.38874999999999        84.000000000000000        1260.0000000000000     
          64   156.70077000000001        134.97869000000000        84.049999999999997        1305.0000000000000     
          64   157.79436999999999        132.97187000000000        85.296000000000006        1350.0000000000000     
          64   156.92794000000001        133.93009000000001        83.882350000000002        1395.0000000000000     
          64   155.84853000000001        134.32554999999999        84.812899999999999        1440.0000000000000     
          64   156.17523000000000        134.16797000000000        79.258060000000000        1485.0000000000000     
          64   156.48058000000000        132.38675000000001        78.034480000000002        1530.0000000000000     
          64   157.41687999999999        131.74306999999999        81.057689999999994        1575.0000000000000     
          64   158.76308000000000        130.63009000000000        80.672730000000001        1620.0000000000000     
          64   158.63307000000000        130.40213000000000        79.787229999999994        1665.0000000000000     
          64   158.96967000000001        130.80015000000000        80.678569999999993        1710.0000000000000     
          64   156.15638000000001        133.43075999999999        84.000000000000000        1755.0000000000000     
          64   159.59079000000000        133.33332999999999        84.000000000000000        1800.0000000000000     
          64   159.70883000000001        128.93960000000001        78.346149999999994        1845.0000000000000     
          64   160.04546999999999        130.00853000000001        88.333330000000004        1890.0000000000000     
          64   144.90317999999999        115.74717000000000        90.000000000000000        1935.0000000000000     
          64   141.26416000000000        113.87651000000000        86.228570000000005        1980.0000000000000     
          65   258.82353000000001        175.95908000000000        72.000000000000000        0.0000000000000000     
          65   259.84654999999998        178.00512000000001        69.000000000000000        45.000000000000000     
          65   258.82353000000001        178.00512000000001        69.000000000000000        90.000000000000000     
          65   259.84654999999998        179.02813000000000        75.000000000000000        135.00000000000000     
          65   259.84654999999998        176.98210000000000        69.000000000000000        180.00000000000000     
          65   261.89258000000001        172.89003000000000        72.000000000000000        225.00000000000000     
          65   261.89258000000001        171.86700999999999        72.000000000000000        270.00000000000000     
          65   263.93862000000001        171.86700999999999        66.000000000000000        315.00000000000000     
          65   262.91559999999998        170.84398999999999        72.000000000000000        360.00000000000000     
          65   262.91559999999998        169.82096999999999        69.000000000000000        405.00000000000000     
          65   265.98464999999999        169.82096999999999        72.000000000000000        450.00000000000000     
          65   271.09974000000000        172.89003000000000        69.000000000000000        495.00000000000000     
          65   282.35293999999999        172.89003000000000        72.000000000000000        540.00000000000000     
          65   282.35293999999999        173.91304000000000        69.000000000000000        585.00000000000000     
          65   284.39897999999999        167.77493999999999        69.000000000000000        630.00000000000000     
          65   284.39897999999999        171.86700999999999        63.000000000000000        675.00000000000000     
          65   285.42198999999999        166.75192000000001        69.000000000000000        720.00000000000000     
          65   280.30691000000002        166.75192000000001        72.000000000000000        765.00000000000000     
          65   274.16879999999998        170.84398999999999        69.000000000000000        810.00000000000000     
          65   280.30691000000002        168.79794999999999        66.000000000000000        855.00000000000000     
          65   281.32992000000002        168.79794999999999        75.000000000000000        900.00000000000000     
          65   274.16879999999998        168.79794999999999        63.000000000000000        945.00000000000000     
          65   278.26087000000001        163.68286000000001        69.000000000000000        990.00000000000000     
          65   287.46803000000000        164.70588000000001        72.000000000000000        1035.0000000000000     
          65   285.42198999999999        163.68286000000001        69.000000000000000        1080.0000000000000     
          65   288.49104999999997        163.68286000000001        72.000000000000000        1125.0000000000000     
          65   296.67518999999999        159.59079000000000        72.000000000000000        1170.0000000000000     
          65   295.65217000000001        160.61381000000000        72.000000000000000        1215.0000000000000     
          66   154.47569999999999        182.09719000000001        69.000000000000000        0.0000000000000000     
          66   146.29156000000000        182.09719000000001        69.000000000000000        45.000000000000000     
          66   149.36061000000001        182.09719000000001        66.000000000000000        90.000000000000000     
          66   157.54476000000000        174.93606000000000        69.000000000000000        135.00000000000000     
          66   154.47569999999999        165.72890000000001        72.000000000000000        180.00000000000000     
          66   153.45268999999999        174.93606000000000        75.000000000000000        225.00000000000000     
          66   151.40665000000001        179.02813000000000        63.000000000000000        270.00000000000000     
          66   156.52173999999999        183.12020000000001        60.000000000000000        315.00000000000000     
          66   156.52173999999999        184.14322000000001        60.000000000000000        360.00000000000000     
          66   150.38363000000001        187.21227999999999        63.000000000000000        405.00000000000000     
          66   151.40665000000001        180.05115000000001        63.000000000000000        450.00000000000000     
          66   147.42419000000001        172.56120000000001        61.928570000000001        495.00000000000000     
          66   146.05085000000000        171.44577000000001        61.764710000000001        540.00000000000000     
          66   146.05407000000000        163.50018000000000        58.285710000000002        585.00000000000000     
          66   140.21028999999999        158.73828000000000        63.333329999999997        630.00000000000000     
          66   139.13042999999999        150.38363000000001        66.000000000000000        675.00000000000000     
          66   139.13042999999999        152.42966999999999        72.000000000000000        720.00000000000000     
          66   137.08439999999999        152.42966999999999        72.000000000000000        765.00000000000000     
          66   136.01023000000001        145.93350000000001        67.799999999999997        810.00000000000000     
          66   139.22787000000000        139.38374999999999        72.914289999999994        855.00000000000000     
          66   144.07501999999999        133.75959000000000        72.000000000000000        900.00000000000000     
          67   366.24041000000000        189.25830999999999        54.000000000000000        0.0000000000000000     
          67   367.26343000000003        190.28133000000000        54.000000000000000        45.000000000000000     
          67   369.30946000000000        190.28133000000000        57.000000000000000        90.000000000000000     
          67   367.26343000000003        192.32737000000000        48.000000000000000        135.00000000000000     
          67   367.26343000000003        191.30435000000000        42.000000000000000        180.00000000000000     
          67   366.24041000000000        190.28133000000000        51.000000000000000        225.00000000000000     
          67   366.24041000000000        190.28133000000000        54.000000000000000        270.00000000000000     
          67   367.26343000000003        190.28133000000000        45.000000000000000        315.00000000000000     
          67   364.19436999999999        190.28133000000000        42.000000000000000        360.00000000000000     
          67   363.17135999999999        190.28133000000000        45.000000000000000        405.00000000000000     
          67   363.17135999999999        191.30435000000000        48.000000000000000        450.00000000000000     
          67   363.17135999999999        190.28133000000000        51.000000000000000        495.00000000000000     
          67   365.21739000000002        190.28133000000000        54.000000000000000        540.00000000000000     
          67   365.21739000000002        191.30435000000000        45.000000000000000        585.00000000000000     
          67   367.26343000000003        190.28133000000000        48.000000000000000        630.00000000000000     
          67   366.24041000000000        192.32737000000000        42.000000000000000        675.00000000000000     
          67   366.24041000000000        191.30435000000000        48.000000000000000        720.00000000000000     
          67   362.14834000000002        191.30435000000000        48.000000000000000        765.00000000000000     
          67   363.17135999999999        190.28133000000000        48.000000000000000        810.00000000000000     
          67   367.26343000000003        191.30435000000000        45.000000000000000        855.00000000000000     
          67   367.26343000000003        191.30435000000000        48.000000000000000        900.00000000000000     
          67   368.28645000000000        190.28133000000000        48.000000000000000        945.00000000000000     
          67   367.26343000000003        189.25830999999999        51.000000000000000        990.00000000000000     
          67   368.28645000000000        190.28133000000000        48.000000000000000        1035.0000000000000     
          67   369.30946000000000        189.25830999999999        54.000000000000000        1080.0000000000000     
          67   370.33247999999998        189.25830999999999        54.000000000000000        1125.0000000000000     
          67   369.30946000000000        189.25830999999999        48.000000000000000        1170.0000000000000     
          67   371.35550000000001        188.23528999999999        57.000000000000000        1215.0000000000000     
          67   368.28645000000000        188.23528999999999        54.000000000000000        1260.0000000000000     
          67   367.26343000000003        187.21227999999999        57.000000000000000        1305.0000000000000     
          67   368.28645000000000        187.21227999999999        60.000000000000000        1350.0000000000000     
          67   367.26343000000003        188.23528999999999        54.000000000000000        1395.0000000000000     
          67   367.26343000000003        189.25830999999999        48.000000000000000        1440.0000000000000     
          67   366.24041000000000        188.23528999999999        51.000000000000000        1485.0000000000000     
          67   367.26343000000003        187.21227999999999        60.000000000000000        1530.0000000000000     
          67   367.26343000000003        188.23528999999999        54.000000000000000        1575.0000000000000     
          67   366.24041000000000        188.23528999999999        60.000000000000000        1620.0000000000000     
          67   367.26343000000003        188.23528999999999        54.000000000000000        1665.0000000000000     
          67   369.30946000000000        188.23528999999999        54.000000000000000        1710.0000000000000     
          67   368.28645000000000        187.21227999999999        60.000000000000000        1755.0000000000000     
          67   367.26343000000003        187.21227999999999        54.000000000000000        1800.0000000000000     
          67   367.26343000000003        185.16623999999999        57.000000000000000        1845.0000000000000     
          67   368.28645000000000        186.18925999999999        57.000000000000000        1890.0000000000000     
          67   368.28645000000000        186.18925999999999        63.000000000000000        1935.0000000000000     
          67   368.28645000000000        186.18925999999999        60.000000000000000        1980.0000000000000     
          67   367.26343000000003        188.23528999999999        51.000000000000000        2025.0000000000000     
          67   368.28645000000000        189.25830999999999        54.000000000000000        2070.0000000000000     
          67   369.30946000000000        188.23528999999999        54.000000000000000        2115.0000000000000     
          67   369.30946000000000        190.28133000000000        51.000000000000000        2160.0000000000000     
          67   368.28645000000000        188.23528999999999        54.000000000000000        2205.0000000000000     
          67   368.28645000000000        190.28133000000000        51.000000000000000        2250.0000000000000     
          67   370.33247999999998        188.23528999999999        54.000000000000000        2295.0000000000000     
          67   369.30946000000000        187.21227999999999        60.000000000000000        2340.0000000000000     
          67   369.30946000000000        189.25830999999999        54.000000000000000        2385.0000000000000     
          67   370.33247999999998        189.25830999999999        54.000000000000000        2430.0000000000000     
          67   369.30946000000000        188.23528999999999        63.000000000000000        2475.0000000000000     
          67   365.21739000000002        191.30435000000000        54.000000000000000        2520.0000000000000     
          67   365.21739000000002        190.28133000000000        51.000000000000000        2565.0000000000000     
          67   368.28645000000000        190.28133000000000        57.000000000000000        2610.0000000000000     
          67   370.33247999999998        189.25830999999999        57.000000000000000        2655.0000000000000     
          68   526.85422000000005        255.75448000000000        57.000000000000000        0.0000000000000000     
          68   521.73913000000005        260.86957000000001        54.000000000000000        45.000000000000000     
          68   527.87724000000003        264.96163999999999        45.000000000000000        90.000000000000000     
          68   525.83119999999997        272.12276000000003        39.000000000000000        135.00000000000000     
          68   534.01535000000001        274.16879999999998        30.000000000000000        180.00000000000000     
          69   344.75702999999999        259.84654999999998        45.000000000000000        0.0000000000000000     
          69   348.84910000000002        263.93862000000001        39.000000000000000        45.000000000000000     
          69   345.78005000000002        268.03068999999999        42.000000000000000        90.000000000000000     
          69   340.66496000000001        273.14578000000000        45.000000000000000        135.00000000000000     
          69   331.45780000000002        276.21483000000001        48.000000000000000        180.00000000000000     
          69   323.27366000000001        274.16879999999998        42.000000000000000        225.00000000000000     
          69   317.13555000000002        276.21483000000001        42.000000000000000        270.00000000000000     
          69   317.13555000000002        278.26087000000001        39.000000000000000        315.00000000000000     
          69   316.11252999999999        265.98464999999999        36.000000000000000        360.00000000000000     
          69   317.13555000000002        262.91559999999998        39.000000000000000        405.00000000000000     
          69   302.81330000000003        253.70844000000000        42.000000000000000        450.00000000000000     
          69   296.67518999999999        252.68541999999999        45.000000000000000        495.00000000000000     
          69   284.39897999999999        243.47826000000001        39.000000000000000        540.00000000000000     
          69   275.19182000000001        244.50128000000001        36.000000000000000        585.00000000000000     
          69   264.96163999999999        237.34014999999999        48.000000000000000        630.00000000000000     
          69   263.93862000000001        235.29411999999999        51.000000000000000        675.00000000000000     
          69   257.80050999999997        231.20205000000001        51.000000000000000        720.00000000000000     
          70   125.83120000000000        265.98464999999999        45.000000000000000        0.0000000000000000     
          70   126.85422000000000        268.03068999999999        42.000000000000000        45.000000000000000     
          70   126.85422000000000        269.05371000000002        45.000000000000000        90.000000000000000     
          70   127.87724000000000        268.03068999999999        45.000000000000000        135.00000000000000     
          70   127.87724000000000        267.00767000000002        45.000000000000000        180.00000000000000     
          70   124.80817999999999        267.00767000000002        39.000000000000000        225.00000000000000     
          70   125.83120000000000        267.00767000000002        42.000000000000000        270.00000000000000     
          70   126.85422000000000        269.05371000000002        45.000000000000000        315.00000000000000     
          70   126.85422000000000        267.00767000000002        42.000000000000000        360.00000000000000     
          70   124.80817999999999        267.00767000000002        42.000000000000000        405.00000000000000     
          70   123.78516999999999        269.05371000000002        42.000000000000000        450.00000000000000     
          70   123.78516999999999        268.03068999999999        42.000000000000000        495.00000000000000     
          70   124.80817999999999        268.03068999999999        39.000000000000000        540.00000000000000     
          70   124.80817999999999        268.03068999999999        42.000000000000000        585.00000000000000     
          70   125.83120000000000        271.09974000000000        42.000000000000000        630.00000000000000     
          70   126.85422000000000        270.07673000000000        42.000000000000000        675.00000000000000     
          70   127.87724000000000        271.09974000000000        42.000000000000000        720.00000000000000     
          70   123.78516999999999        271.09974000000000        45.000000000000000        765.00000000000000     
          70   123.78516999999999        271.09974000000000        45.000000000000000        810.00000000000000     
          70   127.87724000000000        271.09974000000000        42.000000000000000        855.00000000000000     
          70   128.90026000000000        271.09974000000000        42.000000000000000        900.00000000000000     
          70   127.87724000000000        268.03068999999999        45.000000000000000        945.00000000000000     
          70   127.87724000000000        269.05371000000002        45.000000000000000        990.00000000000000     
          70   127.87724000000000        269.05371000000002        45.000000000000000        1035.0000000000000     
          70   128.90026000000000        269.05371000000002        45.000000000000000        1080.0000000000000     
          70   130.94629000000000        270.07673000000000        42.000000000000000        1125.0000000000000     
          70   130.94629000000000        269.05371000000002        45.000000000000000        1170.0000000000000     
          70   127.87724000000000        268.03068999999999        45.000000000000000        1215.0000000000000     
          70   126.85422000000000        268.03068999999999        48.000000000000000        1260.0000000000000     
          70   127.87724000000000        268.03068999999999        42.000000000000000        1305.0000000000000     
          70   126.85422000000000        267.00767000000002        48.000000000000000        1350.0000000000000     
          70   125.83120000000000        267.00767000000002        51.000000000000000        1395.0000000000000     
          70   126.85422000000000        267.00767000000002        51.000000000000000        1440.0000000000000     
          70   125.83120000000000        265.98464999999999        48.000000000000000        1485.0000000000000     
          70   126.85422000000000        265.98464999999999        45.000000000000000        1530.0000000000000     
          70   127.87724000000000        265.98464999999999        42.000000000000000        1575.0000000000000     
          70   126.85422000000000        267.00767000000002        45.000000000000000        1620.0000000000000     
          70   128.90026000000000        268.03068999999999        57.000000000000000        1665.0000000000000     
          70   126.85422000000000        269.05371000000002        48.000000000000000        1710.0000000000000     
          70   127.87724000000000        269.05371000000002        48.000000000000000        1755.0000000000000     
          70   127.87724000000000        269.05371000000002        48.000000000000000        1800.0000000000000     
          70   126.85422000000000        265.98464999999999        48.000000000000000        1845.0000000000000     
          70   128.90026000000000        267.00767000000002        54.000000000000000        1890.0000000000000     
          70   127.87724000000000        267.00767000000002        51.000000000000000        1935.0000000000000     
          70   127.87724000000000        268.03068999999999        48.000000000000000        1980.0000000000000     
          70   127.87724000000000        269.05371000000002        42.000000000000000        2025.0000000000000     
          70   126.85422000000000        269.05371000000002        42.000000000000000        2070.0000000000000     
          70   127.87724000000000        269.05371000000002        45.000000000000000        2115.0000000000000     
          70   127.87724000000000        268.03068999999999        45.000000000000000        2160.0000000000000     
          70   126.85422000000000        269.05371000000002        45.000000000000000        2205.0000000000000     
          70   127.87724000000000        267.00767000000002        45.000000000000000        2250.0000000000000     
          70   126.85422000000000        265.98464999999999        45.000000000000000        2295.0000000000000     
          70   128.90026000000000        265.98464999999999        42.000000000000000        2340.0000000000000     
          70   126.85422000000000        269.05371000000002        42.000000000000000        2385.0000000000000     
          70   128.90026000000000        269.05371000000002        42.000000000000000        2430.0000000000000     
          70   126.85422000000000        269.05371000000002        45.000000000000000        2475.0000000000000     
          70   124.80817999999999        268.03068999999999        45.000000000000000        2520.0000000000000     
          70   123.78516999999999        268.03068999999999        48.000000000000000        2565.0000000000000     
          70   126.85422000000000        269.05371000000002        45.000000000000000        2610.0000000000000     
          70   127.87724000000000        269.05371000000002        48.000000000000000        2655.0000000000000     
          71   188.23528999999999        306.90537000000000        54.000000000000000        0.0000000000000000     
          71   203.58055999999999        307.92838999999998        57.000000000000000        45.000000000000000     
          71   207.67263000000000        310.99743999999998        57.000000000000000        90.000000000000000     
          71   213.81074000000001        314.06650000000002        51.000000000000000        135.00000000000000     
          71   215.85677999999999        313.04347999999999        48.000000000000000        180.00000000000000     
          71   227.10997000000000        318.15857000000000        45.000000000000000        225.00000000000000     
          71   224.04092000000000        317.13555000000002        42.000000000000000        270.00000000000000     
          71   223.01790000000000        315.08951000000002        45.000000000000000        315.00000000000000     
          71   230.17903000000001        319.18159000000003        45.000000000000000        360.00000000000000     
          71   228.13299000000001        322.25063999999998        42.000000000000000        405.00000000000000     
          71   228.13299000000001        327.36572999999999        39.000000000000000        450.00000000000000     
          71   224.04092000000000        329.41176000000002        36.000000000000000        495.00000000000000     
          71   225.06394000000000        330.43477999999999        39.000000000000000        540.00000000000000     
          71   221.99487999999999        338.61892999999998        48.000000000000000        585.00000000000000     
          71   221.99487999999999        338.61892999999998        51.000000000000000        630.00000000000000     
          71   221.99487999999999        337.59591000000000        45.000000000000000        675.00000000000000     
          71   226.08696000000000        330.43477999999999        39.000000000000000        720.00000000000000     
          71   227.10997000000000        327.36572999999999        42.000000000000000        765.00000000000000     
          71   223.01790000000000        325.31968999999998        39.000000000000000        810.00000000000000     
          71   221.99487999999999        325.31968999999998        42.000000000000000        855.00000000000000     
          71   215.85677999999999        315.08951000000002        45.000000000000000        900.00000000000000     
          71   205.62660000000000        312.02046000000001        54.000000000000000        945.00000000000000     
          71   196.41944000000001        309.97442000000001        57.000000000000000        990.00000000000000     
          71   192.32737000000000        303.83632000000000        63.000000000000000        1035.0000000000000     
          71   195.39642000000001        305.88234999999997        69.000000000000000        1080.0000000000000     
          71   196.41944000000001        306.90537000000000        69.000000000000000        1125.0000000000000     
          72   504.34782999999999        307.92838999999998        63.000000000000000        0.0000000000000000     
          72   506.39386000000002        309.97442000000001        63.000000000000000        45.000000000000000     
          72   505.37083999999999        310.99743999999998        66.000000000000000        90.000000000000000     
          72   505.37083999999999        310.99743999999998        63.000000000000000        135.00000000000000     
          72   504.34782999999999        309.97442000000001        66.000000000000000        180.00000000000000     
          72   499.23273999999998        310.99743999999998        63.000000000000000        225.00000000000000     
          72   500.25574999999998        313.04347999999999        60.000000000000000        270.00000000000000     
          72   501.27877000000001        313.04347999999999        60.000000000000000        315.00000000000000     
          72   500.25574999999998        310.99743999999998        60.000000000000000        360.00000000000000     
          72   498.20972000000000        309.97442000000001        60.000000000000000        405.00000000000000     
          72   499.23273999999998        312.02046000000001        57.000000000000000        450.00000000000000     
          72   500.25574999999998        312.02046000000001        63.000000000000000        495.00000000000000     
          72   500.25574999999998        315.08951000000002        51.000000000000000        540.00000000000000     
          72   501.27877000000001        315.08951000000002        51.000000000000000        585.00000000000000     
          72   501.27877000000001        315.08951000000002        51.000000000000000        630.00000000000000     
          72   502.30178999999998        315.08951000000002        57.000000000000000        675.00000000000000     
          72   503.32481000000001        314.06650000000002        54.000000000000000        720.00000000000000     
          72   500.25574999999998        315.08951000000002        51.000000000000000        765.00000000000000     
          72   502.30178999999998        313.04347999999999        57.000000000000000        810.00000000000000     
          72   507.41687999999999        310.99743999999998        60.000000000000000        855.00000000000000     
          72   511.50895000000003        307.92838999999998        54.000000000000000        900.00000000000000     
          72   510.48593000000000        305.88234999999997        54.000000000000000        945.00000000000000     
          72   516.62404000000004        299.74425000000002        60.000000000000000        990.00000000000000     
          72   517.42783999999995        298.06357000000003        60.000000000000000        1035.0000000000000     
          72   520.69479999999999        297.12276000000003        60.875000000000000        1080.0000000000000     
          72   522.06518000000005        293.54930000000002        62.649120000000003        1125.0000000000000     
          72   521.73913000000005        287.46803000000000        60.000000000000000        1170.0000000000000     
          72   519.69308999999998        278.26087000000001        63.000000000000000        1215.0000000000000     
          72   517.64706000000001        276.21483000000001        66.000000000000000        1260.0000000000000     
          72   516.62404000000004        273.14578000000000        75.000000000000000        1305.0000000000000     
          72   517.30605000000003        272.06076000000002        78.000000000000000        1350.0000000000000     
          72   515.58912999999995        272.03949000000000        79.116280000000003        1395.0000000000000     
          72   515.53260000000000        272.47136999999998        79.337580000000003        1440.0000000000000     
          72   514.82244000000003        271.52525000000003        77.150440000000003        1485.0000000000000     
          72   516.37152000000003        271.34579000000002        76.329110000000000        1530.0000000000000     
          72   516.71001000000001        271.50378999999998        78.655460000000005        1575.0000000000000     
          72   517.65365999999995        272.06995999999998        81.754840000000002        1620.0000000000000     
          72   518.34822999999994        272.11126999999999        80.898880000000005        1665.0000000000000     
          72   518.29344000000003        272.82004000000001        78.925370000000001        1710.0000000000000     
          72   519.20320000000004        273.16498999999999        82.591549999999998        1755.0000000000000     
          72   518.54219999999998        271.94373000000002        81.900000000000006        1800.0000000000000     
          72   519.71596000000000        270.92829000000000        81.284920000000000        1845.0000000000000     
          72   520.33006999999998        270.15393999999998        82.754720000000006        1890.0000000000000     
          72   521.24009999999998        270.70051999999998        81.878050000000002        1935.0000000000000     
          72   520.81201999999996        270.77548000000002        81.375000000000000        1980.0000000000000     
          72   519.56886999999995        272.41505000000001        76.971429999999998        2025.0000000000000     
          72   519.04517999999996        272.97528000000000        75.133330000000001        2070.0000000000000     
          72   519.37832000000003        272.79165999999998        73.038460000000001        2115.0000000000000     
          72   517.51288999999997        273.85014999999999        70.131150000000005        2160.0000000000000     
          72   513.55498999999998        273.14578000000000        63.000000000000000        2205.0000000000000     
          72   513.55498999999998        272.12276000000003        66.000000000000000        2250.0000000000000     
          72   512.53197000000000        270.07673000000000        63.000000000000000        2295.0000000000000     
          72   514.57800999999995        270.07673000000000        63.000000000000000        2340.0000000000000     
          72   513.55498999999998        272.12276000000003        63.000000000000000        2385.0000000000000     
          72   512.53197000000000        272.12276000000003        60.000000000000000        2430.0000000000000     
          72   511.50895000000003        271.09974000000000        63.000000000000000        2475.0000000000000     
          72   507.41687999999999        272.12276000000003        60.000000000000000        2520.0000000000000     
          72   507.41687999999999        272.12276000000003        60.000000000000000        2565.0000000000000     
          72   509.46292000000000        272.12276000000003        63.000000000000000        2610.0000000000000     
          72   514.57800999999995        275.19182000000001        66.000000000000000        2655.0000000000000     
          73   112.53197000000000        317.13555000000002        75.000000000000000        0.0000000000000000     
          73   112.53197000000000        321.22762000000000        75.000000000000000        45.000000000000000     
          73   120.71611000000000        323.27366000000001        66.000000000000000        90.000000000000000     
          73   122.76215000000001        325.31968999999998        69.000000000000000        135.00000000000000     
          73   115.60102000000001        325.31968999999998        63.000000000000000        180.00000000000000     
          73   115.60102000000001        333.50384000000003        57.000000000000000        225.00000000000000     
          73   112.53197000000000        331.45780000000002        57.000000000000000        270.00000000000000     
          73   112.53197000000000        332.48081999999999        60.000000000000000        315.00000000000000     
          73   110.48593000000000        334.52685000000002        60.000000000000000        360.00000000000000     
          73   109.46292000000000        331.45780000000002        63.000000000000000        405.00000000000000     
          73   111.50895000000000        331.45780000000002        57.000000000000000        450.00000000000000     
          73   111.50895000000000        333.50384000000003        63.000000000000000        495.00000000000000     
          73   110.48593000000000        335.54987000000000        60.000000000000000        540.00000000000000     
          73   112.53197000000000        336.57288999999997        60.000000000000000        585.00000000000000     
          73   113.55499000000000        337.59591000000000        63.000000000000000        630.00000000000000     
          73   112.53197000000000        340.66496000000001        69.000000000000000        675.00000000000000     
          73   109.46292000000000        339.64193999999998        72.000000000000000        720.00000000000000     
          73   112.53197000000000        340.66496000000001        72.000000000000000        765.00000000000000     
          73   97.917429999999996        336.76774999999998        79.428569999999993        810.00000000000000     
          73   103.17865999999999        338.18049000000002        78.000000000000000        855.00000000000000     
          73   102.11765000000000        336.94117999999997        83.640000000000001        900.00000000000000     
          74   330.43477999999999        328.38875000000002        75.000000000000000        0.0000000000000000     
          74   334.52685000000002        331.45780000000002        72.000000000000000        45.000000000000000     
          74   333.50384000000003        334.52685000000002        69.000000000000000        90.000000000000000     
          74   333.50384000000003        335.54987000000000        66.000000000000000        135.00000000000000     
          74   327.36572999999999        336.57288999999997        60.000000000000000        180.00000000000000     
          74   323.27366000000001        336.57288999999997        57.000000000000000        225.00000000000000     
          74   321.22762000000000        336.57288999999997        54.000000000000000        270.00000000000000     
          74   318.15857000000000        325.31968999999998        69.000000000000000        315.00000000000000     
          74   307.92838999999998        319.18159000000003        72.000000000000000        360.00000000000000     
          74   302.81330000000003        319.18159000000003        66.000000000000000        405.00000000000000     
          74   295.65217000000001        323.27366000000001        78.000000000000000        450.00000000000000     
          74   292.58312000000001        324.29667999999998        69.000000000000000        495.00000000000000     
          74   289.51407000000000        321.22762000000000        78.000000000000000        540.00000000000000     
          74   286.44501000000002        318.15857000000000        78.000000000000000        585.00000000000000     
          74   285.42198999999999        317.13555000000002        75.000000000000000        630.00000000000000     
          74   288.49104999999997        315.08951000000002        75.000000000000000        675.00000000000000     
          74   287.46803000000000        316.11252999999999        72.000000000000000        720.00000000000000     
          74   283.37596000000002        312.02046000000001        78.000000000000000        765.00000000000000     
          74   283.37596000000002        317.13555000000002        75.000000000000000        810.00000000000000     
          74   287.46803000000000        319.18159000000003        78.000000000000000        855.00000000000000     
          74   286.15951999999999        317.61137000000002        69.488370000000003        900.00000000000000     
          74   275.44756999999998        314.81409000000002        69.346149999999994        945.00000000000000     
          74   271.34044999999998        310.51602000000003        81.882350000000002        990.00000000000000     
          74   276.20517999999998        312.43545999999998        74.943399999999997        1035.0000000000000     
          74   277.07567000000000        311.64618999999999        76.536590000000004        1080.0000000000000     
          74   277.02722999999997        312.29126000000002        75.352940000000004        1125.0000000000000     
          74   271.19000999999997        309.26733999999999        77.088239999999999        1170.0000000000000     
          74   274.85081000000002        309.06508000000002        84.000000000000000        1215.0000000000000     
          74   253.95307000000000        309.01812999999999        89.608699999999999        1260.0000000000000     
          74   244.42259000000001        302.18374999999997        84.000000000000000        1305.0000000000000     
          74   243.62982000000000        297.73610000000002        84.000000000000000        1350.0000000000000     
          74   238.81897000000001        275.67800000000000        82.752480000000006        1395.0000000000000     
          74   226.08696000000000        270.07673000000000        69.000000000000000        1440.0000000000000     
          74   214.83376000000001        270.07673000000000        66.000000000000000        1485.0000000000000     
          74   206.64962000000000        281.32992000000002        60.000000000000000        1530.0000000000000     
          74   205.62660000000000        285.42198999999999        48.000000000000000        1575.0000000000000     
          74   206.64962000000000        279.28388999999999        48.000000000000000        1620.0000000000000     
          74   206.64962000000000        279.28388999999999        54.000000000000000        1665.0000000000000     
          74   208.69565000000000        275.19182000000001        54.000000000000000        1710.0000000000000     
          74   195.39642000000001        280.30691000000002        54.000000000000000        1755.0000000000000     
          74   179.02813000000000        279.28388999999999        60.000000000000000        1800.0000000000000     
          74   180.05115000000001        277.23784999999998        60.000000000000000        1845.0000000000000     
          74   184.14322000000001        273.14578000000000        66.000000000000000        1890.0000000000000     
          74   183.12020000000001        270.07673000000000        69.000000000000000        1935.0000000000000     
          74   181.07417000000001        268.03068999999999        66.000000000000000        1980.0000000000000     
          74   192.32737000000000        279.28388999999999        84.000000000000000        2025.0000000000000     
          74   202.87724000000000        274.87212000000000        84.000000000000000        2070.0000000000000     
          75   466.49615999999997        379.53964000000002        33.000000000000000        0.0000000000000000     
          75   469.56522000000001        381.58568000000002        36.000000000000000        45.000000000000000     
          75   467.51918000000001        381.58568000000002        36.000000000000000        90.000000000000000     
          75   468.54219999999998        382.60870000000000        36.000000000000000        135.00000000000000     
          75   470.58823999999998        380.56265999999999        33.000000000000000        180.00000000000000     
          75   468.54219999999998        380.56265999999999        36.000000000000000        225.00000000000000     
          75   469.56522000000001        379.53964000000002        33.000000000000000        270.00000000000000     
          75   471.61124999999998        382.60870000000000        33.000000000000000        315.00000000000000     
          75   476.72633999999999        382.60870000000000        39.000000000000000        360.00000000000000     
          75   473.65728999999999        380.56265999999999        39.000000000000000        405.00000000000000     
          75   486.95652000000001        382.60870000000000        36.000000000000000        450.00000000000000     
          75   486.95652000000001        384.65472999999997        33.000000000000000        495.00000000000000     
          75   486.95652000000001        385.67775000000000        33.000000000000000        540.00000000000000     
          75   489.00256000000002        385.67775000000000        33.000000000000000        585.00000000000000     
          75   491.04858999999999        386.70076999999998        30.000000000000000        630.00000000000000     
          75   512.53197000000000        385.67775000000000        30.000000000000000        675.00000000000000     
          75   512.53197000000000        386.70076999999998        30.000000000000000        720.00000000000000     
          75   517.64706000000001        387.72379000000001        36.000000000000000        765.00000000000000     
          75   514.57800999999995        386.70076999999998        33.000000000000000        810.00000000000000     
          75   522.76215000000002        388.74680000000001        36.000000000000000        855.00000000000000     
          75   521.73913000000005        387.72379000000001        39.000000000000000        900.00000000000000     
          75   519.69308999999998        386.70076999999998        30.000000000000000        945.00000000000000     
          75   521.73913000000005        386.70076999999998        36.000000000000000        990.00000000000000     
          75   524.80817999999999        385.67775000000000        42.000000000000000        1035.0000000000000     
          75   528.90026000000000        384.65472999999997        48.000000000000000        1080.0000000000000     
          75   529.92327000000000        385.67775000000000        48.000000000000000        1125.0000000000000     
          75   529.92327000000000        383.63171000000000        45.000000000000000        1170.0000000000000     
          75   529.92327000000000        382.60870000000000        48.000000000000000        1215.0000000000000     
          75   528.90026000000000        382.60870000000000        54.000000000000000        1260.0000000000000     
          76   162.65985000000001        396.93095000000000        51.000000000000000        0.0000000000000000     
          76   163.68286000000001        398.97698000000003        51.000000000000000        45.000000000000000     
          76   163.68286000000001        400.00000000000000        48.000000000000000        90.000000000000000     
          76   164.70588000000001        400.00000000000000        48.000000000000000        135.00000000000000     
          76   164.70588000000001        397.95396000000000        51.000000000000000        180.00000000000000     
          76   161.63683000000000        397.95396000000000        48.000000000000000        225.00000000000000     
          76   162.65985000000001        397.95396000000000        48.000000000000000        270.00000000000000     
          76   162.65985000000001        398.97698000000003        48.000000000000000        315.00000000000000     
          76   162.65985000000001        396.93095000000000        45.000000000000000        360.00000000000000     
          76   160.61381000000000        395.90793000000002        48.000000000000000        405.00000000000000     
          76   159.59079000000000        398.97698000000003        45.000000000000000        450.00000000000000     
          76   161.63683000000000        397.95396000000000        45.000000000000000        495.00000000000000     
          76   161.63683000000000        398.97698000000003        45.000000000000000        540.00000000000000     
          76   161.63683000000000        397.95396000000000        45.000000000000000        585.00000000000000     
          76   161.63683000000000        397.95396000000000        45.000000000000000        630.00000000000000     
          76   162.65985000000001        397.95396000000000        45.000000000000000        675.00000000000000     
          76   162.65985000000001        397.95396000000000        48.000000000000000        720.00000000000000     
          76   159.59079000000000        398.97698000000003        45.000000000000000        765.00000000000000     
          76   158.56777000000000        397.95396000000000        48.000000000000000        810.00000000000000     
          76   162.65985000000001        398.97698000000003        45.000000000000000        855.00000000000000     
          76   162.65985000000001        396.93095000000000        48.000000000000000        900.00000000000000     
          76   162.65985000000001        395.90793000000002        48.000000000000000        945.00000000000000     
          76   162.65985000000001        396.93095000000000        48.000000000000000        990.00000000000000     
          76   162.65985000000001        395.90793000000002        48.000000000000000        1035.0000000000000     
          76   164.70588000000001        396.93095000000000        45.000000000000000        1080.0000000000000     
          76   164.70588000000001        397.95396000000000        45.000000000000000        1125.0000000000000     
          76   165.72890000000001        395.90793000000002        48.000000000000000        1170.0000000000000     
          76   164.70588000000001        394.88490999999999        51.000000000000000        1215.0000000000000     
          76   163.68286000000001        394.88490999999999        51.000000000000000        1260.0000000000000     
          76   162.65985000000001        394.88490999999999        51.000000000000000        1305.0000000000000     
          76   161.63683000000000        394.88490999999999        54.000000000000000        1350.0000000000000     
          76   161.63683000000000        393.86189000000002        54.000000000000000        1395.0000000000000     
          76   161.63683000000000        393.86189000000002        57.000000000000000        1440.0000000000000     
          76   161.63683000000000        393.86189000000002        51.000000000000000        1485.0000000000000     
          76   161.63683000000000        392.83886999999999        54.000000000000000        1530.0000000000000     
          76   162.65985000000001        394.88490999999999        48.000000000000000        1575.0000000000000     
          76   162.65985000000001        394.88490999999999        48.000000000000000        1620.0000000000000     
          76   161.63683000000000        394.88490999999999        51.000000000000000        1665.0000000000000     
          76   162.65985000000001        394.88490999999999        51.000000000000000        1710.0000000000000     
          76   162.65985000000001        393.86189000000002        54.000000000000000        1755.0000000000000     
          76   162.65985000000001        394.88490999999999        51.000000000000000        1800.0000000000000     
          76   162.65985000000001        391.81585999999999        51.000000000000000        1845.0000000000000     
          76   163.68286000000001        392.83886999999999        54.000000000000000        1890.0000000000000     
          76   162.65985000000001        392.83886999999999        54.000000000000000        1935.0000000000000     
          76   163.68286000000001        392.83886999999999        54.000000000000000        1980.0000000000000     
          76   161.63683000000000        395.90793000000002        45.000000000000000        2025.0000000000000     
          76   162.65985000000001        395.90793000000002        45.000000000000000        2070.0000000000000     
          76   162.65985000000001        395.90793000000002        48.000000000000000        2115.0000000000000     
          76   163.68286000000001        395.90793000000002        48.000000000000000        2160.0000000000000     
          76   163.68286000000001        394.88490999999999        51.000000000000000        2205.0000000000000     
          76   163.68286000000001        395.90793000000002        48.000000000000000        2250.0000000000000     
          76   162.65985000000001        393.86189000000002        51.000000000000000        2295.0000000000000     
          76   163.68286000000001        393.86189000000002        48.000000000000000        2340.0000000000000     
          76   163.68286000000001        395.90793000000002        45.000000000000000        2385.0000000000000     
          76   163.68286000000001        395.90793000000002        51.000000000000000        2430.0000000000000     
          76   162.65985000000001        395.90793000000002        51.000000000000000        2475.0000000000000     
          76   159.59079000000000        395.90793000000002        48.000000000000000        2520.0000000000000     
          76   159.59079000000000        395.90793000000002        51.000000000000000        2565.0000000000000     
          76   160.61381000000000        394.88490999999999        51.000000000000000        2610.0000000000000     
          76   162.65985000000001        394.88490999999999        51.000000000000000        2655.0000000000000     
          77   215.85677999999999        397.95396000000000        63.000000000000000        0.0000000000000000     
          77   217.90280999999999        401.02301999999997        69.000000000000000        45.000000000000000     
          77   218.92582999999999        402.04604000000000        72.000000000000000        90.000000000000000     
          77   218.92582999999999        401.02301999999997        72.000000000000000        135.00000000000000     
          77   216.87979999999999        398.97698000000003        69.000000000000000        180.00000000000000     
          77   212.78772000000001        398.97698000000003        69.000000000000000        225.00000000000000     
          77   211.76471000000001        398.97698000000003        69.000000000000000        270.00000000000000     
          77   208.69565000000000        398.97698000000003        69.000000000000000        315.00000000000000     
          77   214.83376000000001        396.93095000000000        75.000000000000000        360.00000000000000     
          77   212.78772000000001        397.95396000000000        69.000000000000000        405.00000000000000     
          77   216.87979999999999        400.00000000000000        75.000000000000000        450.00000000000000     
          77   206.64962000000000        401.02301999999997        69.000000000000000        495.00000000000000     
          77   195.39642000000001        407.16113000000001        60.000000000000000        540.00000000000000     
          77   184.14322000000001        418.41431999999998        69.000000000000000        585.00000000000000     
          77   181.07417000000001        428.64449999999999        72.000000000000000        630.00000000000000     
          77   188.23528999999999        439.89769999999999        75.000000000000000        675.00000000000000     
          77   178.00512000000001        453.19693000000001        72.000000000000000        720.00000000000000     
          77   172.89003000000000        453.19693000000001        75.000000000000000        765.00000000000000     
          77   170.84398999999999        455.24297000000001        72.000000000000000        810.00000000000000     
          77   172.89003000000000        457.28899999999999        69.000000000000000        855.00000000000000     
          77   174.93606000000000        456.26598000000001        75.000000000000000        900.00000000000000     
          77   172.89003000000000        456.26598000000001        69.000000000000000        945.00000000000000     
          77   171.86700999999999        455.24297000000001        72.000000000000000        990.00000000000000     
          77   173.91304000000000        455.24297000000001        72.000000000000000        1035.0000000000000     
          77   174.93606000000000        455.24297000000001        75.000000000000000        1080.0000000000000     
          77   175.95908000000000        456.26598000000001        72.000000000000000        1125.0000000000000     
          77   178.00512000000001        453.19693000000001        69.000000000000000        1170.0000000000000     
          77   178.00512000000001        456.26598000000001        69.000000000000000        1215.0000000000000     
          77   175.95908000000000        456.26598000000001        72.000000000000000        1260.0000000000000     
          77   173.91304000000000        455.24297000000001        72.000000000000000        1305.0000000000000     
          77   173.91304000000000        456.26598000000001        69.000000000000000        1350.0000000000000     
          77   172.89003000000000        455.24297000000001        72.000000000000000        1395.0000000000000     
          77   165.72890000000001        443.98977000000002        72.000000000000000        1440.0000000000000     
          77   159.59079000000000        433.75959000000000        66.000000000000000        1485.0000000000000     
          77   163.68286000000001        427.62148000000002        69.000000000000000        1530.0000000000000     
          77   182.09719000000001        438.87468000000001        72.000000000000000        1575.0000000000000     
          77   173.91304000000000        435.80563000000001        69.000000000000000        1620.0000000000000     
          77   173.91304000000000        434.78260999999998        69.000000000000000        1665.0000000000000     
          77   172.89003000000000        434.78260999999998        72.000000000000000        1710.0000000000000     
          77   170.84398999999999        436.82864000000001        69.000000000000000        1755.0000000000000     
          78   491.04858999999999        428.64449999999999        33.000000000000000        0.0000000000000000     
          78   493.09463000000000        430.69054000000000        30.000000000000000        45.000000000000000     
          78   493.09463000000000        430.69054000000000        33.000000000000000        90.000000000000000     
          78   493.09463000000000        431.71355000000000        30.000000000000000        135.00000000000000     
          78   493.09463000000000        430.69054000000000        30.000000000000000        180.00000000000000     
          78   490.02557999999999        429.66752000000002        33.000000000000000        225.00000000000000     
          78   491.04858999999999        430.69054000000000        30.000000000000000        270.00000000000000     
          78   492.07161000000002        430.69054000000000        30.000000000000000        315.00000000000000     
          78   491.04858999999999        429.66752000000002        30.000000000000000        360.00000000000000     
          78   489.00256000000002        428.64449999999999        30.000000000000000        405.00000000000000     
          78   490.02557999999999        429.66752000000002        30.000000000000000        450.00000000000000     
          78   489.00256000000002        429.66752000000002        30.000000000000000        495.00000000000000     
          78   491.04858999999999        429.66752000000002        30.000000000000000        540.00000000000000     
          78   490.02557999999999        429.66752000000002        30.000000000000000        585.00000000000000     
          78   491.04858999999999        429.66752000000002        30.000000000000000        630.00000000000000     
          78   491.04858999999999        430.69054000000000        30.000000000000000        675.00000000000000     
          78   491.04858999999999        430.69054000000000        30.000000000000000        720.00000000000000     
          78   489.00256000000002        429.66752000000002        30.000000000000000        765.00000000000000     
          78   486.95652000000001        428.64449999999999        33.000000000000000        810.00000000000000     
          78   492.07161000000002        430.69054000000000        30.000000000000000        855.00000000000000     
          78   491.04858999999999        429.66752000000002        27.000000000000000        900.00000000000000     
          78   491.04858999999999        428.64449999999999        30.000000000000000        945.00000000000000     
          78   491.04858999999999        428.64449999999999        30.000000000000000        990.00000000000000     
          78   491.04858999999999        428.64449999999999        30.000000000000000        1035.0000000000000     
          78   493.09463000000000        429.66752000000002        27.000000000000000        1080.0000000000000     
          78   493.09463000000000        429.66752000000002        30.000000000000000        1125.0000000000000     
          78   494.11765000000003        427.62148000000002        27.000000000000000        1170.0000000000000     
          78   493.09463000000000        426.59847000000002        30.000000000000000        1215.0000000000000     
          78   492.07161000000002        426.59847000000002        30.000000000000000        1260.0000000000000     
          78   491.04858999999999        427.62148000000002        33.000000000000000        1305.0000000000000     
          78   491.04858999999999        426.59847000000002        33.000000000000000        1350.0000000000000     
          78   490.02557999999999        426.59847000000002        36.000000000000000        1395.0000000000000     
          78   491.04858999999999        428.64449999999999        33.000000000000000        1440.0000000000000     
          78   489.00256000000002        426.59847000000002        24.000000000000000        1485.0000000000000     
          78   490.02557999999999        426.59847000000002        27.000000000000000        1530.0000000000000     
          78   490.02557999999999        426.59847000000002        30.000000000000000        1575.0000000000000     
          78   490.02557999999999        427.62148000000002        30.000000000000000        1620.0000000000000     
          78   490.02557999999999        427.62148000000002        27.000000000000000        1665.0000000000000     
          78   492.07161000000002        427.62148000000002        33.000000000000000        1710.0000000000000     
          78   491.04858999999999        426.59847000000002        33.000000000000000        1755.0000000000000     
          78   491.04858999999999        427.62148000000002        30.000000000000000        1800.0000000000000     
          78   491.04858999999999        424.55243000000002        36.000000000000000        1845.0000000000000     
          78   492.07161000000002        425.57544999999999        33.000000000000000        1890.0000000000000     
          78   492.07161000000002        424.55243000000002        36.000000000000000        1935.0000000000000     
          78   492.07161000000002        425.57544999999999        33.000000000000000        1980.0000000000000     
          78   490.02557999999999        424.55243000000002        39.000000000000000        2025.0000000000000     
          78   486.95652000000001        422.50639000000001        42.000000000000000        2070.0000000000000     
          78   490.02557999999999        425.57544999999999        33.000000000000000        2115.0000000000000     
          78   492.07161000000002        428.64449999999999        24.000000000000000        2160.0000000000000     
          78   492.07161000000002        427.62148000000002        27.000000000000000        2205.0000000000000     
          78   489.00256000000002        427.62148000000002        30.000000000000000        2250.0000000000000     
          78   492.07161000000002        426.59847000000002        27.000000000000000        2295.0000000000000     
          78   491.04858999999999        426.59847000000002        30.000000000000000        2340.0000000000000     
          78   491.04858999999999        427.62148000000002        33.000000000000000        2385.0000000000000     
          78   491.04858999999999        427.62148000000002        33.000000000000000        2430.0000000000000     
          78   490.02557999999999        429.66752000000002        30.000000000000000        2475.0000000000000     
          78   486.95652000000001        429.66752000000002        36.000000000000000        2520.0000000000000     
          78   487.47915000000000        431.82474999999999        32.054349999999999        2565.0000000000000     
          78   489.96809999999999        428.93187000000000        33.438200000000002        2610.0000000000000     
          78   491.66239999999999        426.39386000000002        30.000000000000000        2655.0000000000000     
          79   237.34014999999999        434.78260999999998        54.000000000000000        0.0000000000000000     
          79   251.66239999999999        442.96674999999999        51.000000000000000        45.000000000000000     
          79   265.98464999999999        449.10485999999997        48.000000000000000        90.000000000000000     
          79   276.21483000000001        455.24297000000001        39.000000000000000        135.00000000000000     
          79   287.46803000000000        457.28899999999999        39.000000000000000        180.00000000000000     
          79   283.37596000000002        467.51918000000001        39.000000000000000        225.00000000000000     
          79   277.23784999999998        467.51918000000001        39.000000000000000        270.00000000000000     
          79   261.89258000000001        466.49615999999997        42.000000000000000        315.00000000000000     
          79   250.63938999999999        460.35806000000002        42.000000000000000        360.00000000000000     
          79   235.29411999999999        471.61124999999998        42.000000000000000        405.00000000000000     
          79   229.15601000000001        483.88747000000001        54.000000000000000        450.00000000000000     
          79   225.06394000000000        487.97953999999999        48.000000000000000        495.00000000000000     
          79   215.85677999999999        492.07161000000002        51.000000000000000        540.00000000000000     
          79   203.58055999999999        497.18669999999997        45.000000000000000        585.00000000000000     
          79   208.69565000000000        503.32481000000001        54.000000000000000        630.00000000000000     
          79   211.76471000000001        507.41687999999999        60.000000000000000        675.00000000000000     
          79   210.74169000000001        502.30178999999998        57.000000000000000        720.00000000000000     
          79   212.78772000000001        499.23273999999998        66.000000000000000        765.00000000000000     
          79   216.87979999999999        495.14066000000003        69.000000000000000        810.00000000000000     
          79   227.10997000000000        484.91048999999998        78.000000000000000        855.00000000000000     
          79   233.24807999999999        479.79539999999997        78.000000000000000        900.00000000000000     
          79   240.40921000000000        478.77238000000000        78.000000000000000        945.00000000000000     
          79   239.38619000000000        486.95652000000001        69.000000000000000        990.00000000000000     
          79   245.52430000000001        497.18669999999997        60.000000000000000        1035.0000000000000     
          79   236.31713999999999        504.34782999999999        66.000000000000000        1080.0000000000000     
          79   231.20205000000001        505.37083999999999        63.000000000000000        1125.0000000000000     
          79   215.85677999999999        504.34782999999999        78.000000000000000        1170.0000000000000     
          79   208.69565000000000        497.18669999999997        72.000000000000000        1215.0000000000000     
          79   207.67263000000000        492.07161000000002        72.000000000000000        1260.0000000000000     
          79   207.67263000000000        499.23273999999998        63.000000000000000        1305.0000000000000     
          79   206.64962000000000        499.23273999999998        63.000000000000000        1350.0000000000000     
          79   207.67263000000000        501.27877000000001        63.000000000000000        1395.0000000000000     
          79   206.64962000000000        499.23273999999998        66.000000000000000        1440.0000000000000     
          79   204.60357999999999        503.32481000000001        60.000000000000000        1485.0000000000000     
          79   202.55753999999999        496.16368000000000        54.000000000000000        1530.0000000000000     
          79   199.48849000000001        494.11765000000003        51.000000000000000        1575.0000000000000     
          79   197.73474999999999        496.10390000000001        49.597400000000000        1620.0000000000000     
          79   191.37875000000000        507.77028999999999        54.000000000000000        1665.0000000000000     
          79   192.05333999999999        522.43331999999998        49.607140000000001        1710.0000000000000     
          79   193.28645000000000        522.60230000000001        51.687500000000000        1755.0000000000000     
          80   528.90026000000000        445.01279000000000        57.000000000000000        0.0000000000000000     
          80   532.99233000000004        448.08184000000000        60.000000000000000        45.000000000000000     
          80   528.90026000000000        449.10485999999997        57.000000000000000        90.000000000000000     
          80   527.87724000000003        451.15089999999998        54.000000000000000        135.00000000000000     
          80   522.76215000000002        458.31202000000002        45.000000000000000        180.00000000000000     
          80   511.50895000000003        458.31202000000002        39.000000000000000        225.00000000000000     
          80   509.46292000000000        458.31202000000002        39.000000000000000        270.00000000000000     
          80   513.55498999999998        458.31202000000002        42.000000000000000        315.00000000000000     
          80   513.55498999999998        459.33503999999999        39.000000000000000        360.00000000000000     
          80   515.60101999999995        462.40409000000000        39.000000000000000        405.00000000000000     
          80   517.64706000000001        462.40409000000000        36.000000000000000        450.00000000000000     
          80   510.48593000000000        457.28899999999999        42.000000000000000        495.00000000000000     
          80   511.50895000000003        457.28899999999999        45.000000000000000        540.00000000000000     
          80   509.46292000000000        458.31202000000002        33.000000000000000        585.00000000000000     
          80   513.55498999999998        456.26598000000001        45.000000000000000        630.00000000000000     
          80   514.57800999999995        448.08184000000000        51.000000000000000        675.00000000000000     
          80   519.69308999999998        446.03581000000003        54.000000000000000        720.00000000000000     
          80   516.62404000000004        446.03581000000003        54.000000000000000        765.00000000000000     
          80   515.60101999999995        443.98977000000002        54.000000000000000        810.00000000000000     
          80   520.71610999999996        445.01279000000000        60.000000000000000        855.00000000000000     
          80   520.71610999999996        445.01279000000000        51.000000000000000        900.00000000000000     
          80   518.67007999999998        445.01279000000000        54.000000000000000        945.00000000000000     
          80   523.78516999999999        443.98977000000002        54.000000000000000        990.00000000000000     
          80   525.83119999999997        442.96674999999999        57.000000000000000        1035.0000000000000     
          80   523.78516999999999        440.92072000000002        54.000000000000000        1080.0000000000000     
          80   519.69308999999998        430.69054000000000        63.000000000000000        1125.0000000000000     
          80   519.69308999999998        427.62148000000002        60.000000000000000        1170.0000000000000     
          80   519.69308999999998        428.64449999999999        63.000000000000000        1215.0000000000000     
          80   517.64706000000001        415.34527000000003        69.000000000000000        1260.0000000000000     
          80   517.64706000000001        416.36829000000000        69.000000000000000        1305.0000000000000     
          80   510.48593000000000        416.36829000000000        63.000000000000000        1350.0000000000000     
          80   505.37083999999999        412.27620999999999        60.000000000000000        1395.0000000000000     
          80   503.32481000000001        406.13810999999998        66.000000000000000        1440.0000000000000     
          80   501.27877000000001        406.13810999999998        60.000000000000000        1485.0000000000000     
          80   500.25574999999998        407.16113000000001        60.000000000000000        1530.0000000000000     
          80   497.18669999999997        413.29923000000002        54.000000000000000        1575.0000000000000     
          80   498.20972000000000        410.23018000000002        54.000000000000000        1620.0000000000000     
          80   495.14066000000003        410.23018000000002        54.000000000000000        1665.0000000000000     
          80   502.30178999999998        402.04604000000000        48.000000000000000        1710.0000000000000     
          80   503.32481000000001        403.06905000000000        45.000000000000000        1755.0000000000000     
          80   498.20972000000000        408.18414000000001        54.000000000000000        1800.0000000000000     
          80   487.97953999999999        415.34527000000003        51.000000000000000        1845.0000000000000     
          80   500.25574999999998        410.23018000000002        48.000000000000000        1890.0000000000000     
          80   498.20972000000000        411.25319999999999        54.000000000000000        1935.0000000000000     
          80   497.18669999999997        411.25319999999999        60.000000000000000        1980.0000000000000     
          80   484.32148000000001        417.76330999999999        48.000000000000000        2025.0000000000000     
          80   485.36182000000002        418.47449999999998        46.411760000000001        2070.0000000000000     
          80   480.81840999999997        423.52940999999998        51.000000000000000        2115.0000000000000     
          80   480.81840999999997        422.50639000000001        51.000000000000000        2160.0000000000000     
          80   480.81840999999997        426.59847000000002        54.000000000000000        2205.0000000000000     
          80   476.72633999999999        429.66752000000002        51.000000000000000        2250.0000000000000     
          80   474.68031000000002        428.64449999999999        57.000000000000000        2295.0000000000000     
          80   474.68031000000002        427.62148000000002        54.000000000000000        2340.0000000000000     
          80   474.68031000000002        430.69054000000000        54.000000000000000        2385.0000000000000     
          80   472.63427000000001        431.71355000000000        48.000000000000000        2430.0000000000000     
          80   462.95303000000001        446.75940000000003        44.487800000000000        2475.0000000000000     
          80   463.00945999999999        447.20429999999999        41.697249999999997        2520.0000000000000     
          80   457.50907000000001        464.64244000000002        40.058140000000002        2565.0000000000000     
          80   452.20843000000002        474.13427999999999        34.380369999999999        2610.0000000000000     
          80   456.65546000000001        467.52956999999998        38.558380000000000        2655.0000000000000     
          81   419.43734000000001        446.03581000000003        42.000000000000000        0.0000000000000000     
          81   409.20715999999999        455.24297000000001        42.000000000000000        45.000000000000000     
          81   402.04604000000000        451.15089999999998        45.000000000000000        90.000000000000000     
          81   400.00000000000000        449.10485999999997        48.000000000000000        135.00000000000000     
          81   397.95396000000000        447.05882000000003        42.000000000000000        180.00000000000000     
          81   394.14485000000002        445.81814000000003        45.446809999999999        225.00000000000000     
          81   399.41687999999999        441.22352999999998        47.892000000000003        270.00000000000000     
          81   402.04604000000000        435.80563000000001        51.000000000000000        315.00000000000000     
          81   400.00000000000000        432.73656999999997        51.000000000000000        360.00000000000000     
          81   395.90793000000002        432.73656999999997        48.000000000000000        405.00000000000000     
          81   402.04604000000000        438.87468000000001        54.000000000000000        450.00000000000000     
          81   401.02301999999997        439.89769999999999        48.000000000000000        495.00000000000000     
          81   404.09206999999998        440.92072000000002        54.000000000000000        540.00000000000000     
          81   414.06650000000002        446.12106000000000        48.000000000000000        585.00000000000000     
          81   424.09994000000000        442.45524000000000        48.115380000000002        630.00000000000000     
          81   424.18329999999997        438.89577000000003        51.835050000000003        675.00000000000000     
          81   425.66172999999998        430.08659000000000        59.746989999999997        720.00000000000000     
          81   428.64449999999999        426.59847000000002        54.000000000000000        765.00000000000000     
          81   421.66660000000002        410.30651999999998        59.552239999999998        810.00000000000000     
          81   427.38540000000000        400.90498000000002        60.000000000000000        855.00000000000000     
          81   429.74621000000002        384.22192000000001        66.000000000000000        900.00000000000000     
          81   444.23334999999997        383.82657000000000        66.000000000000000        945.00000000000000     
          81   447.23221999999998        382.52199999999999        72.000000000000000        990.00000000000000     
          81   458.31202000000002        379.53964000000002        75.000000000000000        1035.0000000000000     
          81   471.61124999999998        377.49360999999999        72.000000000000000        1080.0000000000000     
          81   477.74936000000002        372.37851999999998        72.000000000000000        1125.0000000000000     
          81   485.93349999999998        366.24041000000000        84.000000000000000        1170.0000000000000     
          81   496.29682000000003        356.09431000000001        86.506850000000000        1215.0000000000000     
          81   497.11363000000000        346.07234000000000        78.857140000000001        1260.0000000000000     
          82   225.06394000000000        450.12788000000000        72.000000000000000        0.0000000000000000     
          82   227.10997000000000        456.26598000000001        69.000000000000000        45.000000000000000     
          82   228.13299000000001        457.28899999999999        75.000000000000000        90.000000000000000     
          82   230.17903000000001        459.33503999999999        75.000000000000000        135.00000000000000     
          82   232.22506000000001        455.24297000000001        78.000000000000000        180.00000000000000     
          82   245.52430000000001        455.24297000000001        75.000000000000000        225.00000000000000     
          82   241.43223000000000        456.26598000000001        69.000000000000000        270.00000000000000     
          82   243.47826000000001        451.15089999999998        69.000000000000000        315.00000000000000     
          82   241.43223000000000        455.24297000000001        66.000000000000000        360.00000000000000     
          82   239.38619000000000        453.19693000000001        69.000000000000000        405.00000000000000     
          82   240.40921000000000        450.12788000000000        72.000000000000000        450.00000000000000     
          82   238.36317000000000        458.31202000000002        69.000000000000000        495.00000000000000     
          82   235.29411999999999        461.38107000000002        81.000000000000000        540.00000000000000     
          82   240.40921000000000        454.21994999999998        66.000000000000000        585.00000000000000     
          82   240.40921000000000        454.21994999999998        66.000000000000000        630.00000000000000     
          82   241.43223000000000        453.19693000000001        69.000000000000000        675.00000000000000     
          82   239.38619000000000        457.28899999999999        66.000000000000000        720.00000000000000     
          82   237.34014999999999        457.28899999999999        69.000000000000000        765.00000000000000     
          82   236.31713999999999        457.28899999999999        63.000000000000000        810.00000000000000     
          82   240.40921000000000        462.40409000000000        57.000000000000000        855.00000000000000     
          82   240.40921000000000        456.26598000000001        60.000000000000000        900.00000000000000     
          82   241.43223000000000        451.15089999999998        69.000000000000000        945.00000000000000     
          82   240.40921000000000        451.15089999999998        69.000000000000000        990.00000000000000     
          82   243.47826000000001        451.15089999999998        69.000000000000000        1035.0000000000000     
          82   243.47826000000001        450.12788000000000        63.000000000000000        1080.0000000000000     
          82   243.47826000000001        446.03581000000003        66.000000000000000        1125.0000000000000     
          82   243.47826000000001        454.21994999999998        72.000000000000000        1170.0000000000000     
          82   242.45524000000000        460.35806000000002        72.000000000000000        1215.0000000000000     
          82   239.38619000000000        466.49615999999997        66.000000000000000        1260.0000000000000     
          82   241.43223000000000        451.15089999999998        69.000000000000000        1305.0000000000000     
          82   242.45524000000000        446.03581000000003        72.000000000000000        1350.0000000000000     
          82   240.40921000000000        449.10485999999997        69.000000000000000        1395.0000000000000     
          82   239.38619000000000        459.33503999999999        75.000000000000000        1440.0000000000000     
          82   239.38619000000000        458.31202000000002        66.000000000000000        1485.0000000000000     
          82   239.38619000000000        457.28899999999999        66.000000000000000        1530.0000000000000     
          82   240.40921000000000        454.21994999999998        63.000000000000000        1575.0000000000000     
          82   240.40921000000000        453.19693000000001        63.000000000000000        1620.0000000000000     
          82   240.40921000000000        445.01279000000000        69.000000000000000        1665.0000000000000     
          82   241.43223000000000        445.01279000000000        66.000000000000000        1710.0000000000000     
          82   245.52430000000001        441.94373000000002        66.000000000000000        1755.0000000000000     
          82   245.52430000000001        441.94373000000002        69.000000000000000        1800.0000000000000     
          82   246.54731000000001        440.92072000000002        66.000000000000000        1845.0000000000000     
          82   248.59334999999999        441.94373000000002        69.000000000000000        1890.0000000000000     
          82   245.52430000000001        443.98977000000002        72.000000000000000        1935.0000000000000     
          82   243.47826000000001        445.01279000000000        69.000000000000000        1980.0000000000000     
          82   242.45524000000000        448.08184000000000        60.000000000000000        2025.0000000000000     
          82   242.45524000000000        445.01279000000000        63.000000000000000        2070.0000000000000     
          82   242.45524000000000        445.01279000000000        63.000000000000000        2115.0000000000000     
          82   242.45524000000000        449.10485999999997        60.000000000000000        2160.0000000000000     
          82   242.45524000000000        450.12788000000000        63.000000000000000        2205.0000000000000     
          82   242.45524000000000        457.28899999999999        57.000000000000000        2250.0000000000000     
          82   240.40921000000000        462.40409000000000        54.000000000000000        2295.0000000000000     
          82   239.38619000000000        463.42711000000003        54.000000000000000        2340.0000000000000     
          82   240.40921000000000        464.45013000000000        54.000000000000000        2385.0000000000000     
          82   241.43223000000000        463.42711000000003        54.000000000000000        2430.0000000000000     
          82   241.43223000000000        463.42711000000003        54.000000000000000        2475.0000000000000
[truncated: 1,287,937 more chars]
