# Supplementary material for: Quantitative analyses of T cell motion in tissue reveals factors driving T cell search in tissues
Source: eLife. 2023 Oct 23;12:e84916. doi: 10.7554/eLife.84916 (PMC10672806; doi:10.7554/eLife.84916)
Supplement: Supplementary file 1. [file elife-84916-supp1.zip › Supplementary T cell files/Villi T cells.txt]

           1   10.100000000000000        109.90000000000001        6554.9700000000003        0.0000000000000000     
           2   27.960000000000001        209.25999999999999        6551.5000000000000        0.0000000000000000     
           3   35.689999999999998        196.31999999999999        6550.3400000000001        0.0000000000000000     
           4   46.299999999999997        14.490000000000000        6554.6499999999996        0.0000000000000000     
           5   58.049999999999997        157.13000000000000        6558.1599999999999        0.0000000000000000     
           6   64.359999999999999        122.76000000000001        6560.3400000000001        0.0000000000000000     
           7   68.920000000000002        181.99000000000001        6555.1800000000003        0.0000000000000000     
           8   69.260000000000005        111.89000000000000        6545.4399999999996        0.0000000000000000     
           9   70.659999999999997        148.80000000000001        6559.4399999999996        0.0000000000000000     
          10   71.530000000000001        206.06000000000000        6545.4399999999996        0.0000000000000000     
          11   73.390000000000001        87.739999999999995        6549.2500000000000        0.0000000000000000     
          12   74.980000000000004        119.43000000000001        6569.5500000000002        0.0000000000000000     
          13   75.750000000000000        44.070000000000000        6550.6700000000001        0.0000000000000000     
          14   85.430000000000007        191.63999999999999        6547.6199999999999        0.0000000000000000     
          15   85.030000000000001        213.62000000000000        6545.4399999999996        0.0000000000000000     
          16   88.739999999999995        156.52000000000001        6549.3100000000004        0.0000000000000000     
          17   104.28000000000000        103.93000000000001        6547.2799999999997        0.0000000000000000     
          18   106.09999999999999        187.49000000000001        6545.4399999999996        0.0000000000000000     
          19   110.28000000000000        125.27000000000000        6556.0699999999997        0.0000000000000000     
          20   111.89000000000000        28.210000000000001        6550.6599999999999        0.0000000000000000     
          21   119.29000000000001       0.23999999999999999        6545.4399999999996        0.0000000000000000     
          22   121.18000000000001        63.420000000000002        6554.9200000000001        0.0000000000000000     
          23   124.30000000000000        31.180000000000000        6548.4200000000001        0.0000000000000000     
          24   124.78000000000000        126.44000000000000        6545.4399999999996        0.0000000000000000     
          25   125.58000000000000        152.81000000000000        6569.5500000000002        0.0000000000000000     
          26   130.00000000000000        169.27000000000001        6545.4399999999996        0.0000000000000000     
          27   132.63999999999999        184.34000000000000        6564.9300000000003        0.0000000000000000     
          28   132.91000000000000        175.81999999999999        6569.5500000000002        0.0000000000000000     
          29   134.43000000000001        51.920000000000002        6549.8900000000003        0.0000000000000000     
          30   134.99000000000001        193.56999999999999        6566.6499999999996        0.0000000000000000     
          31   136.12000000000000        72.530000000000001        6545.4399999999996        0.0000000000000000     
          32   136.47000000000000        84.849999999999994        6549.8800000000001        0.0000000000000000     
          33   136.47000000000000        229.03999999999999        6545.4399999999996        0.0000000000000000     
          34   137.84999999999999        163.22000000000000        6562.0900000000001        0.0000000000000000     
          35   138.33000000000001        115.08000000000000        6562.9200000000001        0.0000000000000000     
          36   138.71000000000001        121.70000000000000        6569.5500000000002        0.0000000000000000     
          37   139.21000000000001        89.359999999999999        6569.5500000000002        0.0000000000000000     
          38   139.50000000000000        236.84000000000000        6551.2100000000000        0.0000000000000000     
          39   140.13999999999999        176.09000000000000        6549.3699999999999        0.0000000000000000     
          40   141.88000000000000        141.19000000000000        6563.1700000000001        0.0000000000000000     
          41   142.50000000000000        97.530000000000001        6569.5500000000002        0.0000000000000000     
          42   147.47000000000000        115.39000000000000        6548.1400000000003        0.0000000000000000     
          43   151.41000000000000        126.43000000000001        6569.5500000000002        0.0000000000000000     
          44   151.84999999999999        144.53999999999999        6551.7799999999997        0.0000000000000000     
          45   153.88999999999999        174.33000000000001        6555.6099999999997        0.0000000000000000     
          46   154.28999999999999        112.45999999999999        6566.5400000000000        0.0000000000000000     
          47   154.71000000000001        69.319999999999993        6557.6400000000003        0.0000000000000000     
          48   157.13999999999999        84.879999999999995        6550.1300000000001        0.0000000000000000     
          49   162.59999999999999        116.34000000000000        6545.4399999999996        0.0000000000000000     
          50   168.41000000000000        62.820000000000000        6550.4099999999999        0.0000000000000000     
          51   171.55000000000001        168.91999999999999        6550.6300000000001        0.0000000000000000     
          52   175.02000000000001        212.61000000000001        6563.2100000000000        0.0000000000000000     
          53   187.15000000000001        196.78999999999999        6558.9799999999996        0.0000000000000000     
          54   189.61000000000001        248.52000000000001        6569.5500000000002        0.0000000000000000     
          55   192.77000000000001        185.37000000000000        6569.5500000000002        0.0000000000000000     
          56   194.15000000000001        176.21000000000001        6555.8800000000001        0.0000000000000000     
          57   204.41999999999999        225.75999999999999        6557.6300000000001        0.0000000000000000     
          58   205.90000000000001        191.83000000000001        6555.6700000000001        0.0000000000000000     
          59   206.81000000000000        4.2100000000000000        6545.4399999999996        0.0000000000000000     
          60   212.15000000000001        132.80000000000001        6569.5500000000002        0.0000000000000000     
          61   215.43000000000001        150.56000000000000        6548.8999999999996        0.0000000000000000     
          62   224.44000000000000        6.4500000000000002        6555.7299999999996        0.0000000000000000     
          63   231.69999999999999        54.969999999999999        6550.7399999999998        0.0000000000000000     
          64   232.94000000000000        116.50000000000000        6545.4399999999996        0.0000000000000000     
          65   233.84999999999999        178.31000000000000        6569.5500000000002        0.0000000000000000     
          66   236.27000000000001        194.00999999999999        6560.8999999999996        0.0000000000000000     
          67   239.33000000000001        132.72000000000000        6546.3100000000004        0.0000000000000000     
          68   241.50999999999999        179.93000000000001        6566.0799999999999        0.0000000000000000     
          69   247.63999999999999        120.67000000000000        6553.7100000000000        0.0000000000000000     
          70   248.13999999999999        147.75999999999999        6554.9700000000003        0.0000000000000000     
          71   248.52000000000001        189.72000000000000        6547.4799999999996        0.0000000000000000     
          72   248.52000000000001        203.21000000000001        6549.5799999999999        0.0000000000000000     
          73   248.52000000000001        216.50000000000000        6549.0000000000000        0.0000000000000000     
           1   10.580000000000000        110.23000000000000        6554.0200000000004        34.763999938964844     
           2   27.469999999999999        207.75000000000000        6549.2299999999996        34.763999938964844     
           3   36.880000000000003        195.72000000000000        6550.5799999999999        34.763999938964844     
           4   46.039999999999999        14.720000000000001        6554.1800000000003        34.763999938964844     
           5   57.219999999999999        158.36000000000001        6557.8800000000001        34.763999938964844     
           6   64.519999999999996        123.11000000000000        6560.2500000000000        34.763999938964844     
           7   68.670000000000002        181.56000000000000        6554.3999999999996        34.763999938964844     
           8   69.450000000000003        112.17000000000000        6545.4399999999996        34.763999938964844     
           9   70.170000000000002        149.09999999999999        6560.2700000000004        34.763999938964844     
          10   71.189999999999998        207.50000000000000        6545.4399999999996        34.763999938964844     
          11   73.310000000000002        88.609999999999999        6550.2700000000004        34.763999938964844     
          12   75.090000000000003        121.01000000000001        6569.5500000000002        34.763999938964844     
          13   75.879999999999995        44.729999999999997        6551.2299999999996        34.763999938964844     
          14   84.439999999999998        192.36000000000001        6545.4399999999996        34.763999938964844     
          15   83.840000000000003        214.49000000000001        6545.4399999999996        34.763999938964844     
          16   87.549999999999997        157.25000000000000        6547.8100000000004        34.763999938964844     
          17   104.25000000000000        104.00000000000000        6545.4399999999996        34.763999938964844     
          18   106.59999999999999        187.25999999999999        6545.4399999999996        34.763999938964844     
          19   109.50000000000000        126.01000000000001        6554.1499999999996        34.763999938964844     
          20   112.54000000000001        28.609999999999999        6550.4399999999996        34.763999938964844     
          21   119.34000000000000       0.23999999999999999        6545.4399999999996        34.763999938964844     
          22   121.59000000000000        64.540000000000006        6554.6300000000001        34.763999938964844     
          23   125.30000000000000        31.039999999999999        6547.7299999999996        34.763999938964844     
          24   124.23000000000000        128.78000000000000        6545.4399999999996        34.763999938964844     
          25   124.56999999999999        153.28999999999999        6569.5500000000002        34.763999938964844     
          26   129.36000000000001        170.03999999999999        6545.4399999999996        34.763999938964844     
          27   132.22999999999999        187.00000000000000        6563.0600000000004        34.763999938964844     
          28   132.40000000000001        175.09000000000000        6569.5500000000002        34.763999938964844     
          29   134.91999999999999        52.450000000000003        6549.2200000000003        34.763999938964844     
          30   134.15000000000001        194.27000000000001        6566.3599999999997        34.763999938964844     
          31   138.44999999999999        71.260000000000005        6545.4399999999996        34.763999938964844     
          32   135.88999999999999        85.129999999999995        6548.4600000000000        34.763999938964844     
          33   135.78000000000000        229.13999999999999        6545.4399999999996        34.763999938964844     
          34   136.28999999999999        164.25999999999999        6562.0100000000002        34.763999938964844     
          35   137.02000000000001        117.28000000000000        6563.0600000000004        34.763999938964844     
          36   138.13000000000000        122.62000000000000        6569.5500000000002        34.763999938964844     
          37   138.87000000000000        90.599999999999994        6569.5500000000002        34.763999938964844     
          38   139.05000000000001        237.36000000000001        6550.7600000000002        34.763999938964844     
          39   139.38000000000000        177.66999999999999        6548.8599999999997        34.763999938964844     
          40   141.27000000000001        141.53999999999999        6562.5900000000001        34.763999938964844     
          41   142.31999999999999        98.829999999999998        6569.5500000000002        34.763999938964844     
          42   146.05000000000001        118.09000000000000        6545.4399999999996        34.763999938964844     
          43   150.97000000000000        127.06999999999999        6569.5500000000002        34.763999938964844     
          44   150.93000000000001        145.22999999999999        6550.9099999999999        34.763999938964844     
          45   153.94000000000000        173.93000000000001        6555.0200000000004        34.763999938964844     
          46   154.46000000000001        112.66000000000000        6564.8800000000001        34.763999938964844     
          47   155.16000000000000        70.409999999999997        6557.5100000000002        34.763999938964844     
          48   156.91000000000000        85.269999999999996        6548.8400000000001        34.763999938964844     
          49   162.53000000000000        118.70999999999999        6545.4399999999996        34.763999938964844     
          50   167.96000000000001        65.010000000000005        6548.2500000000000        34.763999938964844     
          51   170.75999999999999        169.31000000000000        6549.6000000000004        34.763999938964844     
          52   174.88000000000000        213.18000000000001        6563.3000000000002        34.763999938964844     
          53   186.41999999999999        197.77000000000001        6558.9300000000003        34.763999938964844     
          54   189.38999999999999        248.52000000000001        6567.8500000000004        34.763999938964844     
          55   192.49000000000001        185.16999999999999        6569.5500000000002        34.763999938964844     
          56   193.72999999999999        176.25999999999999        6555.1400000000003        34.763999938964844     
          57   201.58000000000001        229.46000000000001        6559.0400000000000        34.763999938964844     
          58   205.40000000000001        192.06000000000000        6555.0299999999997        34.763999938964844     
          59   204.88999999999999        5.5999999999999996        6545.4399999999996        34.763999938964844     
          60   210.83000000000001        133.31999999999999        6569.5500000000002        34.763999938964844     
          61   214.34999999999999        151.03999999999999        6548.2500000000000        34.763999938964844     
          62   225.43000000000001        6.2800000000000002        6562.5299999999997        34.763999938964844     
          63   231.28000000000000        55.740000000000002        6548.9399999999996        34.763999938964844     
          64   232.38000000000000        116.37000000000000        6545.4399999999996        34.763999938964844     
          65   233.31999999999999        178.65000000000001        6569.5500000000002        34.763999938964844     
          66   235.31999999999999        194.25999999999999        6560.4300000000003        34.763999938964844     
          67   238.31000000000000        133.44999999999999        6545.4399999999996        34.763999938964844     
          68   240.55000000000001        180.00999999999999        6565.5500000000002        34.763999938964844     
          69   246.24000000000001        121.63000000000000        6553.5799999999999        34.763999938964844     
          70   244.49000000000001        148.33000000000001        6554.7700000000004        34.763999938964844     
          71   248.05000000000001        189.94999999999999        6546.4399999999996        34.763999938964844     
          72   248.52000000000001        203.30000000000001        6549.4200000000001        34.763999938964844     
          73   247.27000000000001        217.22999999999999        6547.9899999999998        34.763999938964844     
          74   23.199999999999999        233.41000000000000        6559.4499999999998        34.763999938964844     
          75   114.52000000000000        125.90000000000001        6569.5500000000002        34.763999938964844     
          76   155.22999999999999        95.379999999999995        6569.5500000000002        34.763999938964844     
          77   208.36000000000001        224.84000000000000        6559.0699999999997        34.763999938964844     
           1   10.720000000000001        110.19000000000000        6553.8800000000001        69.527999877929688     
           2   27.120000000000001        207.93000000000001        6547.9899999999998        69.527999877929688     
           3   39.070000000000000        192.63000000000000        6550.6099999999997        69.527999877929688     
           4   46.149999999999999        14.730000000000000        6555.6000000000004        69.527999877929688     
           5   56.590000000000003        158.72999999999999        6557.8900000000003        69.527999877929688     
           6   64.480000000000004        123.23000000000000        6560.4499999999998        69.527999877929688     
           7   67.400000000000006        184.33000000000001        6554.1999999999998        69.527999877929688     
           8   68.049999999999997        112.75000000000000        6545.4399999999996        69.527999877929688     
           9   69.469999999999999        151.00999999999999        6561.0799999999999        69.527999877929688     
          10   70.280000000000001        207.74000000000001        6545.4399999999996        69.527999877929688     
          11   72.859999999999999        89.159999999999997        6550.3699999999999        69.527999877929688     
          12   74.810000000000002        122.78000000000000        6569.5500000000002        69.527999877929688     
          13   75.409999999999997        45.140000000000001        6551.4600000000000        69.527999877929688     
          14   83.519999999999996        191.81999999999999        6545.4399999999996        69.527999877929688     
          15   82.900000000000006        215.78000000000000        6545.4399999999996        69.527999877929688     
          16   86.239999999999995        157.81000000000000        6546.9899999999998        69.527999877929688     
          17   103.48000000000000        104.53000000000000        6545.4399999999996        69.527999877929688     
          18   106.31000000000000        187.41999999999999        6545.4399999999996        69.527999877929688     
          19   108.08000000000000        126.14000000000000        6553.8800000000001        69.527999877929688     
          20   112.93000000000001        28.440000000000001        6549.7299999999996        69.527999877929688     
          21   120.05000000000000       0.23999999999999999        6545.4399999999996        69.527999877929688     
          22   122.05000000000000        64.769999999999996        6554.8900000000003        69.527999877929688     
          23   125.13000000000000        31.329999999999998        6545.4399999999996        69.527999877929688     
          24   124.33000000000000        128.78999999999999        6545.4399999999996        69.527999877929688     
          25   123.98999999999999        153.81000000000000        6569.5500000000002        69.527999877929688     
          26   128.56999999999999        171.28999999999999        6545.4399999999996        69.527999877929688     
          27   132.41000000000000        185.58000000000001        6562.1000000000004        69.527999877929688     
          28   132.02000000000001        175.86000000000001        6569.5500000000002        69.527999877929688     
          29   135.34999999999999        52.500000000000000        6548.2399999999998        69.527999877929688     
          30   133.24000000000001        195.43000000000001        6564.0200000000004        69.527999877929688     
          31   138.75999999999999        70.439999999999998        6545.4399999999996        69.527999877929688     
          32   136.41000000000000        85.260000000000005        6545.4399999999996        69.527999877929688     
          33   135.21000000000001        230.52000000000001        6545.4399999999996        69.527999877929688     
          34   135.56000000000000        164.38999999999999        6561.7900000000000        69.527999877929688     
          35   136.94000000000000        116.87000000000000        6562.2799999999997        69.527999877929688     
          36   137.56000000000000        122.76000000000001        6569.5500000000002        69.527999877929688     
          37   138.53000000000000        91.079999999999998        6569.5500000000002        69.527999877929688     
          38   140.13000000000000        237.06000000000000        6550.3199999999997        69.527999877929688     
          39   139.28000000000000        178.13000000000000        6547.2900000000000        69.527999877929688     
          40   140.87000000000000        141.68000000000001        6562.8000000000002        69.527999877929688     
          41   142.34999999999999        98.870000000000005        6569.5500000000002        69.527999877929688     
          42   145.81999999999999        117.20999999999999        6545.4399999999996        69.527999877929688     
          43   150.44999999999999        127.02000000000000        6569.5500000000002        69.527999877929688     
          44   150.50000000000000        144.97000000000000        6550.0500000000002        69.527999877929688     
          45   154.06999999999999        173.13999999999999        6554.1400000000003        69.527999877929688     
          46   154.30000000000001        112.00000000000000        6564.1400000000003        69.527999877929688     
          47   152.87000000000000        68.150000000000006        6555.0200000000004        69.527999877929688     
          48   156.43000000000001        85.200000000000003        6547.4099999999999        69.527999877929688     
          49   160.97999999999999        118.93000000000001        6545.4399999999996        69.527999877929688     
          50   167.59999999999999        65.760000000000005        6547.2799999999997        69.527999877929688     
          51   170.09000000000000        169.44999999999999        6548.3299999999999        69.527999877929688     
          52   174.53000000000000        215.75000000000000        6567.8199999999997        69.527999877929688     
          53   185.75999999999999        197.97999999999999        6557.9200000000001        69.527999877929688     
          54   188.63999999999999        248.52000000000001        6567.2900000000000        69.527999877929688     
          55   192.52000000000001        184.16000000000000        6569.5500000000002        69.527999877929688     
          56   193.06999999999999        176.50999999999999        6554.3500000000004        69.527999877929688     
          57   199.65000000000001        231.88000000000000        6560.4499999999998        69.527999877929688     
          58   204.97000000000000        192.31000000000000        6555.0500000000002        69.527999877929688     
          59   202.24000000000001        6.9500000000000002        6545.4399999999996        69.527999877929688     
          60   209.91000000000000        134.19000000000000        6569.5500000000002        69.527999877929688     
          61   213.50000000000000        151.11000000000001        6547.9700000000003        69.527999877929688     
          62   225.91000000000000        6.9199999999999999        6563.0000000000000        69.527999877929688     
          63   229.25999999999999        55.840000000000003        6547.9799999999996        69.527999877929688     
          64   231.84999999999999        116.69000000000000        6545.4399999999996        69.527999877929688     
          65   233.16000000000000        179.02000000000001        6569.5500000000002        69.527999877929688     
          66   234.69000000000000        194.19999999999999        6560.0600000000004        69.527999877929688     
          67   236.72999999999999        133.46000000000001        6545.4399999999996        69.527999877929688     
          68   239.59000000000000        179.86000000000001        6565.4700000000003        69.527999877929688     
          69   246.00999999999999        121.66000000000000        6553.3999999999996        69.527999877929688     
          70   243.50000000000000        148.63999999999999        6555.0500000000002        69.527999877929688     
          71   245.84000000000000        189.74000000000001        6548.8100000000004        69.527999877929688     
          72   248.52000000000001        203.50999999999999        6549.0699999999997        69.527999877929688     
          73   246.28999999999999        217.25999999999999        6547.6300000000001        69.527999877929688     
          74   22.320000000000000        238.21000000000001        6558.8500000000004        69.527999877929688     
          75   113.93000000000001        125.61000000000000        6569.5500000000002        69.527999877929688     
          76   154.90000000000001        95.719999999999999        6567.8299999999999        69.527999877929688     
          77   208.56999999999999        224.74000000000001        6558.3400000000001        69.527999877929688     
          78   30.879999999999999        204.38000000000000        6550.8400000000001        69.527999877929688     
          79   146.15000000000001        119.81000000000000        6556.2399999999998        69.527999877929688     
          80   150.02000000000001        238.53000000000000        6569.5500000000002        69.527999877929688     
           1   11.310000000000000        111.29000000000001        6554.8800000000001        104.29199981689453     
           2   22.410000000000000        218.27000000000001        6549.9799999999996        104.29199981689453     
           3   41.030000000000001        190.81999999999999        6550.7200000000003        104.29199981689453     
           4   47.850000000000001        16.359999999999999        6556.9899999999998        104.29199981689453     
           5   55.759999999999998        161.15000000000001        6555.6099999999997        104.29199981689453     
           6   65.480000000000004        123.34000000000000        6561.2600000000002        104.29199981689453     
           7   67.109999999999999        187.75999999999999        6554.3000000000002        104.29199981689453     
           8   68.129999999999995        123.37000000000000        6545.4399999999996        104.29199981689453     
           9   69.049999999999997        151.34999999999999        6560.9399999999996        104.29199981689453     
          10   70.030000000000001        206.56999999999999        6545.4399999999996        104.29199981689453     
          11   73.709999999999994        89.519999999999996        6551.2799999999997        104.29199981689453     
          12   75.670000000000002        123.03000000000000        6569.5500000000002        104.29199981689453     
          13   75.530000000000001        46.090000000000003        6551.6000000000004        104.29199981689453     
          14   85.810000000000002        191.86000000000001        6545.4399999999996        104.29199981689453     
          15   79.560000000000002        216.81000000000000        6545.4399999999996        104.29199981689453     
          16   86.290000000000006        158.27000000000001        6545.4399999999996        104.29199981689453     
          17   103.81999999999999        105.48999999999999        6545.4399999999996        104.29199981689453     
          18   109.16000000000000        186.91000000000000        6545.4399999999996        104.29199981689453     
          19   107.22000000000000        127.87000000000000        6554.5799999999999        104.29199981689453     
          20   112.90000000000001        29.379999999999999        6549.2100000000000        104.29199981689453     
          21   119.55000000000000       0.23999999999999999        6545.4399999999996        104.29199981689453     
          22   122.30000000000000        65.760000000000005        6554.1499999999996        104.29199981689453     
          23   125.04000000000001        32.630000000000003        6545.4399999999996        104.29199981689453     
          24   126.17000000000000        134.08000000000001        6545.4399999999996        104.29199981689453     
          25   124.00000000000000        154.55000000000001        6569.5500000000002        104.29199981689453     
          26   128.71000000000001        171.99000000000001        6545.4399999999996        104.29199981689453     
          27   133.50000000000000        185.41000000000000        6561.0799999999999        104.29199981689453     
          28   132.31999999999999        176.00999999999999        6569.5500000000002        104.29199981689453     
          29   135.88999999999999        52.930000000000000        6545.4399999999996        104.29199981689453     
          30   133.36000000000001        195.88999999999999        6562.4099999999999        104.29199981689453     
          31   139.72000000000000        72.189999999999998        6545.4399999999996        104.29199981689453     
          32   137.24000000000001        87.269999999999996        6545.4399999999996        104.29199981689453     
          33   134.49000000000001        230.37000000000000        6545.4399999999996        104.29199981689453     
          34   135.66999999999999        165.86000000000001        6562.0500000000002        104.29199981689453     
          35   137.59999999999999        117.73000000000000        6562.0699999999997        104.29199981689453     
          36   138.18000000000001        123.80000000000000        6569.5500000000002        104.29199981689453     
          37   138.83000000000001        91.799999999999997        6569.5500000000002        104.29199981689453     
          38   142.06999999999999        237.46000000000001        6551.1700000000001        104.29199981689453     
          39   140.15000000000001        177.77000000000001        6547.0799999999999        104.29199981689453     
          40   140.84000000000000        142.77000000000001        6562.6499999999996        104.29199981689453     
          41   143.84999999999999        99.790000000000006        6569.5500000000002        104.29199981689453     
          42   146.53999999999999        118.48000000000000        6545.4399999999996        104.29199981689453     
          43   151.28999999999999        128.11000000000001        6569.5500000000002        104.29199981689453     
          44   149.31000000000000        146.37000000000000        6552.5799999999999        104.29199981689453     
          45   155.91999999999999        170.33000000000001        6554.9700000000003        104.29199981689453     
          46   155.13999999999999        112.62000000000000        6564.4300000000003        104.29199981689453     
          47   153.16999999999999        69.260000000000005        6554.5000000000000        104.29199981689453     
          48   156.59999999999999        86.620000000000005        6545.4399999999996        104.29199981689453     
          49   160.68000000000001        118.73999999999999        6545.4399999999996        104.29199981689453     
          50   167.12000000000000        64.879999999999995        6546.3599999999997        104.29199981689453     
          51   170.46000000000001        170.06999999999999        6547.6099999999997        104.29199981689453     
          52   174.43000000000001        218.56000000000000        6569.5500000000002        104.29199981689453     
          53   185.58000000000001        200.18000000000001        6556.9799999999996        104.29199981689453     
          54   183.56999999999999        243.40000000000001        6569.5500000000002        104.29199981689453     
          55   193.05000000000001        184.52000000000001        6566.9200000000001        104.29199981689453     
          56   193.63000000000000        177.12000000000000        6553.3000000000002        104.29199981689453     
          57   196.99000000000001        232.21000000000001        6561.3900000000003        104.29199981689453     
          58   205.24000000000001        193.19999999999999        6554.2399999999998        104.29199981689453     
          59   202.61000000000001        7.3200000000000003        6545.4399999999996        104.29199981689453     
          60   210.28999999999999        135.00000000000000        6567.1400000000003        104.29199981689453     
          61   212.43000000000001        151.83000000000001        6547.3000000000002        104.29199981689453     
          62   225.97000000000000        7.7300000000000004        6563.8800000000001        104.29199981689453     
          63   226.63000000000000        56.439999999999998        6545.4399999999996        104.29199981689453     
          64   231.84999999999999        118.62000000000000        6545.4399999999996        104.29199981689453     
          65   233.44000000000000        179.68000000000001        6569.5500000000002        104.29199981689453     
          66   234.65000000000001        194.52000000000001        6559.2799999999997        104.29199981689453     
          67   235.41999999999999        134.08000000000001        6545.4399999999996        104.29199981689453     
          68   240.66999999999999        179.31999999999999        6564.1199999999999        104.29199981689453     
          69   248.18000000000001        121.37000000000000        6551.5000000000000        104.29199981689453     
          70   243.34999999999999        149.09000000000000        6554.8199999999997        104.29199981689453     
          71   245.08000000000001        190.47000000000000        6548.9700000000003        104.29199981689453     
          72   248.52000000000001        204.43000000000001        6548.1000000000004        104.29199981689453     
          73   245.05000000000001        217.87000000000000        6547.6199999999999        104.29199981689453     
          74   22.680000000000000        236.05000000000001        6560.1499999999996        104.29199981689453     
          75   114.53000000000000        126.04000000000001        6569.5500000000002        104.29199981689453     
          76   155.31000000000000        97.329999999999998        6567.0200000000004        104.29199981689453     
          77   208.71000000000001        225.56000000000000        6557.6899999999996        104.29199981689453     
          78   39.320000000000000        218.12000000000000        6555.0500000000002        104.29199981689453     
          79   145.50000000000000        123.92000000000000        6558.8000000000002        104.29199981689453     
          80   156.59999999999999        238.09999999999999        6569.5500000000002        104.29199981689453     
          81   98.329999999999998        248.52000000000001        6557.7200000000003        104.29199981689453     
          82   213.22000000000000       0.23999999999999999        6558.0200000000004        104.29199981689453     
           1   12.470000000000001        112.43000000000001        6556.9200000000001        139.05599975585938     
           2   22.719999999999999        224.24000000000001        6553.0799999999999        139.05599975585938     
           3   41.840000000000003        189.99000000000001        6551.6499999999996        139.05599975585938     
           4   50.009999999999998        16.780000000000001        6559.4700000000003        139.05599975585938     
           5   57.060000000000002        160.62000000000000        6555.5500000000002        139.05599975585938     
           6   67.959999999999994        122.81999999999999        6563.4499999999998        139.05599975585938     
           7   67.209999999999994        189.43000000000001        6554.9200000000001        139.05599975585938     
           8   68.819999999999993        127.09000000000000        6548.8500000000004        139.05599975585938     
           9   69.719999999999999        151.72000000000000        6561.4399999999996        139.05599975585938     
          10   72.010000000000005        206.49000000000001        6545.4399999999996        139.05599975585938     
          11   74.489999999999995        89.549999999999997        6552.5799999999999        139.05599975585938     
          12   76.769999999999996        122.50000000000000        6569.5500000000002        139.05599975585938     
          13   76.599999999999994        46.859999999999999        6552.1400000000003        139.05599975585938     
          14   92.129999999999995        191.12000000000000        6545.4399999999996        139.05599975585938     
          15   80.510000000000005        219.41000000000000        6545.4399999999996        139.05599975585938     
          16   86.329999999999998        159.84000000000000        6545.4399999999996        139.05599975585938     
          17   103.98000000000000        105.75000000000000        6545.4399999999996        139.05599975585938     
          18   114.12000000000000        186.25000000000000        6545.4399999999996        139.05599975585938     
          19   107.81000000000000        129.15000000000001        6555.0000000000000        139.05599975585938     
          20   113.90000000000001        28.829999999999998        6549.7399999999998        139.05599975585938     
          21   120.34000000000000       0.23999999999999999        6545.4399999999996        139.05599975585938     
          22   122.43000000000001        66.430000000000007        6553.7900000000000        139.05599975585938     
          23   125.63000000000000        33.340000000000003        6545.4399999999996        139.05599975585938     
          24   127.41000000000000        140.12000000000000        6545.4399999999996        139.05599975585938     
          25   124.11000000000000        155.38000000000000        6569.5500000000002        139.05599975585938     
          26   129.40000000000001        173.06999999999999        6545.4399999999996        139.05599975585938     
          27   134.81999999999999        183.99000000000001        6560.4099999999999        139.05599975585938     
          28   132.34000000000000        175.27000000000001        6569.5500000000002        139.05599975585938     
          29   137.88000000000000        50.530000000000001        6545.4399999999996        139.05599975585938     
          30   133.69000000000000        199.09999999999999        6560.8999999999996        139.05599975585938     
          31   140.75000000000000        72.640000000000001        6545.4399999999996        139.05599975585938     
          32   139.09000000000000        88.420000000000002        6545.4399999999996        139.05599975585938     
          33   135.86000000000001        231.52000000000001        6545.4399999999996        139.05599975585938     
          34   135.63999999999999        166.63999999999999        6562.0400000000000        139.05599975585938     
          35   137.28000000000000        119.90000000000001        6562.6400000000003        139.05599975585938     
          36   138.27000000000001        124.65000000000001        6569.5500000000002        139.05599975585938     
          37   139.69999999999999        93.090000000000003        6569.5500000000002        139.05599975585938     
          38   143.59000000000000        238.41000000000000        6551.4399999999996        139.05599975585938     
          39   140.06000000000000        178.05000000000001        6545.4399999999996        139.05599975585938     
          40   141.06000000000000        142.18000000000001        6562.4899999999998        139.05599975585938     
          41   144.66000000000000        100.87000000000000        6567.9399999999996        139.05599975585938     
          42   146.94000000000000        118.70999999999999        6545.4399999999996        139.05599975585938     
          43   151.25000000000000        129.11000000000001        6569.5500000000002        139.05599975585938     
          44   151.22999999999999        145.44000000000000        6549.8299999999999        139.05599975585938     
          45   157.03000000000000        165.88000000000000        6556.5900000000001        139.05599975585938     
          46   155.25999999999999        113.73999999999999        6564.8800000000001        139.05599975585938     
          47   153.63000000000000        68.969999999999999        6553.4399999999996        139.05599975585938     
          48   157.15000000000001        87.430000000000007        6545.4399999999996        139.05599975585938     
          49   160.38000000000000        121.04000000000001        6545.4399999999996        139.05599975585938     
          50   167.15000000000001        65.109999999999999        6545.4399999999996        139.05599975585938     
          51   170.37000000000000        170.02000000000001        6545.4399999999996        139.05599975585938     
          52   173.53000000000000        221.61000000000001        6569.5500000000002        139.05599975585938     
          53   185.68000000000001        201.31000000000000        6557.0900000000001        139.05599975585938     
          54   184.47000000000000        244.47999999999999        6569.5500000000002        139.05599975585938     
          55   192.28999999999999        186.09999999999999        6567.4099999999999        139.05599975585938     
          56   192.43000000000001        177.88000000000000        6552.9700000000003        139.05599975585938     
          57   199.11000000000001        233.31999999999999        6562.5900000000001        139.05599975585938     
          58   204.66000000000000        193.75000000000000        6555.1800000000003        139.05599975585938     
          59   203.88000000000000        8.7699999999999996        6545.4399999999996        139.05599975585938     
          60   209.47999999999999        135.93000000000001        6567.2200000000003        139.05599975585938     
          61   212.53999999999999        152.55000000000001        6547.1700000000001        139.05599975585938     
          62   226.84999999999999        8.7799999999999994        6564.0600000000004        139.05599975585938     
          63   225.81999999999999        57.909999999999997        6545.4399999999996        139.05599975585938     
          64   233.44000000000000        120.28000000000000        6545.4399999999996        139.05599975585938     
          65   233.69999999999999        181.94999999999999        6569.5500000000002        139.05599975585938     
          66   235.53000000000000        195.49000000000001        6558.5799999999999        139.05599975585938     
          67   236.25999999999999        136.78000000000000        6545.4399999999996        139.05599975585938     
          68   240.94999999999999        182.02000000000001        6564.1599999999999        139.05599975585938     
          69   248.52000000000001        123.29000000000001        6551.5299999999997        139.05599975585938     
          70   243.50999999999999        153.49000000000001        6555.7299999999996        139.05599975585938     
          71   243.49000000000001        192.78999999999999        6547.2799999999997        139.05599975585938     
          72   248.52000000000001        201.83000000000001        6550.5699999999997        139.05599975585938     
          73   246.68000000000001        220.59999999999999        6547.7600000000002        139.05599975585938     
          74   21.320000000000000        237.21000000000001        6557.3299999999999        139.05599975585938     
          75   114.72000000000000        126.03000000000000        6569.5500000000002        139.05599975585938     
          76   155.71000000000001        98.099999999999994        6566.4499999999998        139.05599975585938     
          77   214.28000000000000        225.28000000000000        6557.2299999999996        139.05599975585938     
          78   40.979999999999997        215.34000000000000        6554.9499999999998        139.05599975585938     
          79   144.59999999999999        127.95000000000000        6560.0799999999999        139.05599975585938     
          80   158.06999999999999        237.02000000000001        6569.5500000000002        139.05599975585938     
          81   100.93000000000001        248.52000000000001        6556.3500000000004        139.05599975585938     
          82   213.53999999999999       0.23999999999999999        6557.5100000000002        139.05599975585938     
          83   135.21000000000001        174.81999999999999        6561.3299999999999        139.05599975585938     
          84   243.19000000000000        70.120000000000005        6569.5500000000002        139.05599975585938     
           1   15.000000000000000        112.92000000000000        6558.4499999999998        173.81999969482422     
           2   24.309999999999999        227.46000000000001        6556.9700000000003        173.81999969482422     
           3   44.060000000000002        189.50000000000000        6552.4499999999998        173.81999969482422     
           4   52.289999999999999        16.440000000000001        6560.6499999999996        173.81999969482422     
           5   60.060000000000002        157.75999999999999        6556.8100000000004        173.81999969482422     
           6   68.969999999999999        122.66000000000000        6563.6000000000004        173.81999969482422     
           7   66.980000000000004        190.62000000000000        6554.8199999999997        173.81999969482422     
           8   69.989999999999995        130.84999999999999        6550.8500000000004        173.81999969482422     
           9   70.560000000000002        152.16000000000000        6562.5600000000004        173.81999969482422     
          10   74.480000000000004        209.24000000000001        6545.4399999999996        173.81999969482422     
          11   75.849999999999994        88.760000000000005        6551.9700000000003        173.81999969482422     
          12   77.500000000000000        123.03000000000000        6569.5500000000002        173.81999969482422     
          13   78.650000000000006        46.710000000000001        6551.8599999999997        173.81999969482422     
          14   93.379999999999995        190.81999999999999        6545.4399999999996        173.81999969482422     
          15   81.290000000000006        220.94000000000000        6545.4399999999996        173.81999969482422     
          16   86.810000000000002        159.34999999999999        6545.4399999999996        173.81999969482422     
          17   104.26000000000001        104.81000000000000        6545.4399999999996        173.81999969482422     
          18   113.55000000000000        187.46000000000001        6545.4399999999996        173.81999969482422     
          19   110.27000000000000        129.13000000000000        6554.5900000000001        173.81999969482422     
          20   115.79000000000001        27.680000000000000        6550.5600000000004        173.81999969482422     
          21   122.02000000000000       0.23999999999999999        6545.4399999999996        173.81999969482422     
          22   123.16000000000000        66.859999999999999        6553.3100000000004        173.81999969482422     
          23   126.81999999999999        33.130000000000003        6545.4399999999996        173.81999969482422     
          24   129.41000000000000        140.62000000000000        6545.4399999999996        173.81999969482422     
          25   124.52000000000000        155.69999999999999        6569.5500000000002        173.81999969482422     
          26   129.91000000000000        173.91000000000000        6545.4399999999996        173.81999969482422     
          27   135.33000000000001        185.43000000000001        6560.1800000000003        173.81999969482422     
          28   132.47000000000000        174.80000000000001        6569.5500000000002        173.81999969482422     
          29   139.38000000000000        48.960000000000001        6545.4399999999996        173.81999969482422     
          30   133.31000000000000        200.66000000000000        6561.4399999999996        173.81999969482422     
          31   142.03000000000000        72.989999999999995        6545.4399999999996        173.81999969482422     
          32   142.93000000000001        94.769999999999996        6547.4499999999998        173.81999969482422     
          33   137.91999999999999        232.44999999999999        6545.4399999999996        173.81999969482422     
          34   135.36000000000001        170.15000000000001        6562.3100000000004        173.81999969482422     
          35   138.18000000000001        119.90000000000001        6562.8400000000001        173.81999969482422     
          36   138.97000000000000        124.59000000000000        6569.5500000000002        173.81999969482422     
          37   140.30000000000001        93.040000000000006        6569.5500000000002        173.81999969482422     
          38   146.75999999999999        238.16999999999999        6551.0900000000001        173.81999969482422     
          39   140.63999999999999        177.53000000000000        6545.4399999999996        173.81999969482422     
          40   141.46000000000001        142.31999999999999        6562.6099999999997        173.81999969482422     
          41   145.19000000000000        101.33000000000000        6569.5500000000002        173.81999969482422     
          42   148.08000000000001        118.65000000000001        6545.4399999999996        173.81999969482422     
          43   151.69999999999999        129.38999999999999        6569.5500000000002        173.81999969482422     
          44   152.66000000000000        145.69000000000000        6548.0600000000004        173.81999969482422     
          45   158.09999999999999        162.74000000000001        6557.5600000000004        173.81999969482422     
          46   155.12000000000000        115.22000000000000        6567.8299999999999        173.81999969482422     
          47   154.69000000000000        69.099999999999994        6551.8999999999996        173.81999969482422     
          48   158.56999999999999        87.950000000000003        6545.4399999999996        173.81999969482422     
          49   160.97000000000000        122.23999999999999        6545.4399999999996        173.81999969482422     
          50   168.63999999999999        65.790000000000006        6545.4399999999996        173.81999969482422     
          51   170.78999999999999        170.16999999999999        6545.4399999999996        173.81999969482422     
          52   174.11000000000001        221.91000000000000        6569.5500000000002        173.81999969482422     
          53   186.28999999999999        205.13000000000000        6557.4799999999996        173.81999969482422     
          54   186.38999999999999        241.90000000000001        6569.5500000000002        173.81999969482422     
          55   192.56999999999999        185.28999999999999        6565.5500000000002        173.81999969482422     
          56   190.74000000000001        179.59000000000000        6552.2700000000004        173.81999969482422     
          57   200.28000000000000        232.15000000000001        6561.9499999999998        173.81999969482422     
          58   205.06999999999999        193.97999999999999        6554.7200000000003        173.81999969482422     
          59   205.44999999999999        11.010000000000000        6545.4399999999996        173.81999969482422     
          60   210.06000000000000        135.90000000000001        6566.6899999999996        173.81999969482422     
          61   212.59999999999999        153.06999999999999        6547.6800000000003        173.81999969482422     
          62   227.50000000000000        8.7500000000000000        6563.8100000000004        173.81999969482422     
          63   226.83000000000001        58.990000000000002        6545.4399999999996        173.81999969482422     
          64   234.74000000000001        121.86000000000000        6545.4399999999996        173.81999969482422     
          65   234.62000000000000        182.88999999999999        6569.5500000000002        173.81999969482422     
          66   234.15000000000001        196.52000000000001        6560.1800000000003        173.81999969482422     
          67   236.61000000000001        139.38000000000000        6545.4399999999996        173.81999969482422     
          68   240.86000000000001        183.27000000000001        6564.3900000000003        173.81999969482422     
          69   248.52000000000001        123.72000000000000        6551.7600000000002        173.81999969482422     
          70   244.02000000000001        155.36000000000001        6556.4600000000000        173.81999969482422     
          71   244.72000000000000        193.28999999999999        6545.4399999999996        173.81999969482422     
          72   248.52000000000001        199.69999999999999        6554.1899999999996        173.81999969482422     
          73   248.52000000000001        221.41999999999999        6547.6400000000003        173.81999969482422     
          74   19.609999999999999        234.80000000000001        6553.2399999999998        173.81999969482422     
          75   115.39000000000000        124.81999999999999        6569.5500000000002        173.81999969482422     
          76   156.46000000000001        98.459999999999994        6567.0799999999999        173.81999969482422     
          77   216.13999999999999        224.90000000000001        6556.4799999999996        173.81999969482422     
          78   42.930000000000000        210.31000000000000        6554.1700000000001        173.81999969482422     
          79   144.72999999999999        129.62000000000000        6560.1400000000003        173.81999969482422     
          80   159.50999999999999        233.94000000000000        6567.6700000000001        173.81999969482422     
          81   102.59999999999999        248.52000000000001        6557.5299999999997        173.81999969482422     
          82   215.11000000000001        2.6899999999999999        6550.7700000000004        173.81999969482422     
          83   138.03000000000000        177.28000000000000        6551.4399999999996        173.81999969482422     
          84   243.59999999999999        70.730000000000004        6569.5500000000002        173.81999969482422     
          85   73.620000000000005        179.31000000000000        6545.4399999999996        173.81999969482422     
           1   14.010000000000000        112.63000000000000        6558.2700000000004        208.58399963378906     
           2   17.739999999999998        224.47000000000000        6562.9799999999996        208.58399963378906     
           3   43.960000000000001        188.66999999999999        6551.6199999999999        208.58399963378906     
           4   51.320000000000000        16.510000000000002        6559.8800000000001        208.58399963378906     
           5   62.359999999999999        154.66000000000000        6556.2900000000000        208.58399963378906     
           6   68.739999999999995        122.53000000000000        6562.8000000000002        208.58399963378906     
           7   66.900000000000006        190.53000000000000        6554.0200000000004        208.58399963378906     
           8   69.650000000000006        130.06000000000000        6549.0600000000004        208.58399963378906     
           9   69.709999999999994        152.78999999999999        6562.5799999999999        208.58399963378906     
          10   72.709999999999994        209.03999999999999        6545.4399999999996        208.58399963378906     
          11   75.450000000000003        88.560000000000002        6549.9799999999996        208.58399963378906     
          12   77.349999999999994        123.20999999999999        6569.5500000000002        208.58399963378906     
          13   78.140000000000001        46.719999999999999        6550.3599999999997        208.58399963378906     
          14   94.040000000000006        189.84000000000000        6545.4399999999996        208.58399963378906     
          15   80.930000000000007        221.03000000000000        6545.4399999999996        208.58399963378906     
          16   86.629999999999995        159.59000000000000        6545.4399999999996        208.58399963378906     
          17   103.15000000000001        103.80000000000000        6545.4399999999996        208.58399963378906     
          18   114.73999999999999        186.86000000000001        6545.4399999999996        208.58399963378906     
          19   110.23000000000000        128.41999999999999        6553.9600000000000        208.58399963378906     
          20   115.43000000000001        26.890000000000001        6549.2600000000002        208.58399963378906     
          21   121.31000000000000       0.23999999999999999        6545.4399999999996        208.58399963378906     
          22   122.78000000000000        65.129999999999995        6552.2600000000002        208.58399963378906     
          23   126.36000000000000        33.689999999999998        6545.4399999999996        208.58399963378906     
          24   128.09999999999999        139.72999999999999        6545.4399999999996        208.58399963378906     
          25   124.13000000000000        155.77000000000001        6569.5500000000002        208.58399963378906     
          26   129.41000000000000        174.66000000000000        6545.4399999999996        208.58399963378906     
          27   134.25999999999999        186.25000000000000        6560.5699999999997        208.58399963378906     
          28   132.00999999999999        175.19999999999999        6569.5500000000002        208.58399963378906     
          29   138.86000000000001        49.020000000000003        6545.4399999999996        208.58399963378906     
          30   132.11000000000001        203.30000000000001        6560.5200000000004        208.58399963378906     
          31   144.38000000000000        73.370000000000005        6548.4200000000001        208.58399963378906     
          32   142.34999999999999        96.140000000000001        6545.4399999999996        208.58399963378906     
          33   139.59999999999999        233.40000000000001        6545.4399999999996        208.58399963378906     
          34   134.36000000000001        171.34000000000000        6563.5900000000001        208.58399963378906     
          35   137.41000000000000        120.76000000000001        6562.4799999999996        208.58399963378906     
          36   138.19000000000000        124.77000000000000        6569.5500000000002        208.58399963378906     
          37   139.44000000000000        92.989999999999995        6569.5500000000002        208.58399963378906     
          38   143.38999999999999        238.31000000000000        6551.0500000000002        208.58399963378906     
          39   140.81999999999999        176.87000000000000        6545.4399999999996        208.58399963378906     
          40   141.00000000000000        142.33000000000001        6562.6400000000003        208.58399963378906     
          41   145.19999999999999        101.43000000000001        6567.4499999999998        208.58399963378906     
          42   147.97999999999999        118.64000000000000        6545.4399999999996        208.58399963378906     
          43   151.41000000000000        129.00999999999999        6569.5500000000002        208.58399963378906     
          44   154.24000000000001        143.16000000000000        6546.3900000000003        208.58399963378906     
          45   157.37000000000000        160.87000000000000        6556.2299999999996        208.58399963378906     
          46   154.25000000000000        116.06000000000000        6568.0100000000002        208.58399963378906     
          47   154.74000000000001        69.409999999999997        6550.8599999999997        208.58399963378906     
          48   158.13999999999999        88.420000000000002        6545.4399999999996        208.58399963378906     
          49   160.50999999999999        122.01000000000001        6545.4399999999996        208.58399963378906     
          50   168.31000000000000        64.629999999999995        6545.4399999999996        208.58399963378906     
          51   170.53000000000000        170.16999999999999        6545.4399999999996        208.58399963378906     
          52   173.81000000000000        222.34000000000000        6569.5500000000002        208.58399963378906     
          53   185.62000000000000        208.03999999999999        6557.3599999999997        208.58399963378906     
          54   187.78999999999999        237.84999999999999        6569.5500000000002        208.58399963378906     
          55   192.81999999999999        183.88999999999999        6564.5400000000000        208.58399963378906     
          56   189.30000000000001        180.93000000000001        6551.9399999999996        208.58399963378906     
          57   206.65000000000001        234.52000000000001        6562.2100000000000        208.58399963378906     
          58   204.65000000000001        193.78000000000000        6554.2500000000000        208.58399963378906     
          59   204.81999999999999        11.020000000000000        6545.4399999999996        208.58399963378906     
          60   210.22000000000000        135.66999999999999        6566.3000000000002        208.58399963378906     
          61   212.81000000000000        152.65000000000001        6545.4399999999996        208.58399963378906     
          62   226.22999999999999        8.2799999999999994        6561.9099999999999        208.58399963378906     
          63   226.21000000000001        59.070000000000000        6545.4399999999996        208.58399963378906     
          64   235.09000000000000        123.23000000000000        6545.4399999999996        208.58399963378906     
          65   234.91999999999999        182.28999999999999        6569.5500000000002        208.58399963378906     
          66   233.40000000000001        196.88999999999999        6561.0200000000004        208.58399963378906     
          67   236.24000000000001        139.71000000000001        6545.4399999999996        208.58399963378906     
          68   240.05000000000001        183.19999999999999        6564.1700000000001        208.58399963378906     
          69   248.52000000000001        122.90000000000001        6551.5200000000004        208.58399963378906     
          70   244.44999999999999        155.66000000000000        6556.1800000000003        208.58399963378906     
          71   244.56999999999999        193.44999999999999        6545.4399999999996        208.58399963378906     
          72   248.52000000000001        196.41999999999999        6556.3500000000004        208.58399963378906     
          73   248.52000000000001        221.30000000000001        6548.0699999999997        208.58399963378906     
          74   20.340000000000000        236.02000000000001        6557.0600000000004        208.58399963378906     
          75   114.78000000000000        124.39000000000000        6569.5500000000002        208.58399963378906     
          76   155.84000000000000        98.609999999999999        6566.8400000000001        208.58399963378906     
          77   215.06999999999999        224.74000000000001        6556.9300000000003        208.58399963378906     
          78   46.500000000000000        205.81000000000000        6552.9200000000001        208.58399963378906     
          79   144.11000000000001        130.03000000000000        6559.4200000000001        208.58399963378906     
          80   158.25000000000000        229.28000000000000        6562.7299999999996        208.58399963378906     
          81   102.72000000000000        248.52000000000001        6555.3299999999999        208.58399963378906     
          82   214.62000000000000        3.8199999999999998        6547.4200000000001        208.58399963378906     
          83   135.99000000000001        174.66000000000000        6554.6099999999997        208.58399963378906     
          84   242.86000000000001        70.090000000000003        6569.5500000000002        208.58399963378906     
          85   64.349999999999994        166.71000000000001        6552.1599999999999        208.58399963378906     
          86   6.3499999999999996        238.50000000000000        6549.7100000000000        208.58399963378906     
          87   39.530000000000001        238.81000000000000        6569.5500000000002        208.58399963378906     
          88   146.02000000000001        155.81999999999999        6560.9899999999998        208.58399963378906     
          89   163.13000000000000        238.13999999999999        6569.5500000000002        208.58399963378906     
          90   190.11000000000001        229.00000000000000        6566.3599999999997        208.58399963378906     
          91   248.52000000000001        127.93000000000001        6569.5500000000002        208.58399963378906     
           1   13.230000000000000        113.40000000000001        6557.4899999999998        243.34799957275391     
           2   14.460000000000001        225.97000000000000        6566.9499999999998        243.34799957275391     
           3   42.920000000000002        189.52000000000001        6551.4700000000003        243.34799957275391     
           4   50.240000000000002        16.910000000000000        6559.6099999999997        243.34799957275391     
           5   61.659999999999997        154.69000000000000        6556.2900000000000        243.34799957275391     
           6   67.310000000000002        123.37000000000000        6561.6800000000003        243.34799957275391     
           7   66.049999999999997        192.56999999999999        6553.6499999999996        243.34799957275391     
           8   68.719999999999999        130.38000000000000        6548.0799999999999        243.34799957275391     
           9   67.989999999999995        154.77000000000001        6562.7900000000000        243.34799957275391     
          10   70.950000000000003        209.18000000000001        6545.4399999999996        243.34799957275391     
          11   74.459999999999994        88.810000000000002        6548.9799999999996        243.34799957275391     
          12   76.010000000000005        124.20000000000000        6569.5500000000002        243.34799957275391     
          13   77.049999999999997        47.560000000000002        6550.0100000000002        243.34799957275391     
          14   93.219999999999999        189.50999999999999        6545.4399999999996        243.34799957275391     
          15   83.870000000000005        215.84000000000000        6545.4399999999996        243.34799957275391     
          16   85.109999999999999        160.12000000000000        6545.4399999999996        243.34799957275391     
          17   101.73000000000000        103.79000000000001        6545.4399999999996        243.34799957275391     
          18   112.42000000000000        187.31999999999999        6545.4399999999996        243.34799957275391     
          19   109.79000000000001        129.09000000000000        6552.5600000000004        243.34799957275391     
          20   115.01000000000001        26.699999999999999        6548.6599999999999        243.34799957275391     
          21   120.02000000000000       0.23999999999999999        6545.4399999999996        243.34799957275391     
          22   122.22000000000000        64.829999999999998        6552.2900000000000        243.34799957275391     
          23   124.81000000000000        34.240000000000002        6545.4399999999996        243.34799957275391     
          24   130.08000000000001        145.11000000000001        6545.4399999999996        243.34799957275391     
          25   123.16000000000000        156.55000000000001        6569.5500000000002        243.34799957275391     
          26   127.84999999999999        173.74000000000001        6545.4399999999996        243.34799957275391     
          27   132.09999999999999        188.91000000000000        6560.0699999999997        243.34799957275391     
          28   130.90000000000001        175.66000000000000        6569.5500000000002        243.34799957275391     
          29   136.78000000000000        50.710000000000001        6545.4399999999996        243.34799957275391     
          30   130.96000000000001        206.53999999999999        6559.4099999999999        243.34799957275391     
          31   144.62000000000000        74.879999999999995        6548.8800000000001        243.34799957275391     
          32   140.69999999999999        102.40000000000001        6545.4399999999996        243.34799957275391     
          33   140.28000000000000        234.46000000000001        6545.4399999999996        243.34799957275391     
          34   132.40000000000001        172.41999999999999        6563.9399999999996        243.34799957275391     
          35   136.78999999999999        120.91000000000000        6561.3800000000001        243.34799957275391     
          36   136.84999999999999        125.83000000000000        6569.5500000000002        243.34799957275391     
          37   138.36000000000001        93.790000000000006        6569.5500000000002        243.34799957275391     
          38   142.03000000000000        239.05000000000001        6551.0799999999999        243.34799957275391     
          39   138.61000000000001        176.00999999999999        6545.4399999999996        243.34799957275391     
          40   140.41999999999999        142.33000000000001        6560.6400000000003        243.34799957275391     
          41   144.74000000000001        101.31000000000000        6566.1599999999999        243.34799957275391     
          42   147.00000000000000        119.58000000000000        6545.4399999999996        243.34799957275391     
          43   150.44000000000000        129.40000000000001        6569.5500000000002        243.34799957275391     
          44   154.97000000000000        142.25999999999999        6545.4399999999996        243.34799957275391     
          45   154.21000000000001        159.46000000000001        6555.3199999999997        243.34799957275391     
          46   152.61000000000001        117.13000000000000        6569.5500000000002        243.34799957275391     
          47   154.09999999999999        69.810000000000002        6550.4600000000000        243.34799957275391     
          48   157.33000000000001        88.980000000000004        6545.4399999999996        243.34799957275391     
          49   159.83000000000001        121.45999999999999        6545.4399999999996        243.34799957275391     
          50   167.68000000000001        64.790000000000006        6545.4399999999996        243.34799957275391     
          51   169.56000000000000        170.22999999999999        6545.4399999999996        243.34799957275391     
          52   172.61000000000001        223.22000000000000        6569.5500000000002        243.34799957275391     
          53   184.44999999999999        209.88999999999999        6556.5100000000002        243.34799957275391     
          54   183.78000000000000        236.94999999999999        6569.5500000000002        243.34799957275391     
          55   192.56999999999999        181.97000000000000        6562.6599999999999        243.34799957275391     
          56   184.22999999999999        189.09999999999999        6551.5799999999999        243.34799957275391     
          57   204.86000000000001        235.19999999999999        6561.6199999999999        243.34799957275391     
          58   204.53999999999999        194.08000000000001        6553.4799999999996        243.34799957275391     
          59   204.63000000000000        12.060000000000000        6545.4399999999996        243.34799957275391     
          60   209.15000000000001        135.22999999999999        6564.6599999999999        243.34799957275391     
          61   211.75999999999999        153.69999999999999        6545.4399999999996        243.34799957275391     
          62   224.84999999999999        8.1999999999999993        6560.4600000000000        243.34799957275391     
          63   224.83000000000001        59.530000000000001        6545.4399999999996        243.34799957275391     
          64   234.44999999999999        123.95000000000000        6545.4399999999996        243.34799957275391     
          65   234.69000000000000        181.94000000000000        6569.5500000000002        243.34799957275391     
          66   233.06000000000000        197.88000000000000        6560.9799999999996        243.34799957275391     
          67   235.56999999999999        139.84999999999999        6545.4399999999996        243.34799957275391     
          68   239.00999999999999        182.87000000000000        6564.0699999999997        243.34799957275391     
          69   248.52000000000001        122.13000000000000        6551.0799999999999        243.34799957275391     
          70   244.06999999999999        155.02000000000001        6555.2799999999997        243.34799957275391     
          71   244.22000000000000        193.00000000000000        6545.4399999999996        243.34799957275391     
          72   248.52000000000001        194.38000000000000        6556.1999999999998        243.34799957275391     
          73   248.52000000000001        220.61000000000001        6545.4399999999996        243.34799957275391     
          74   20.930000000000000        237.86000000000001        6560.2700000000004        243.34799957275391     
          75   113.78000000000000        124.08000000000000        6569.5500000000002        243.34799957275391     
          76   154.37000000000000        99.260000000000005        6566.0299999999997        243.34799957275391     
          77   212.50999999999999        225.56000000000000        6557.1099999999997        243.34799957275391     
          78   49.820000000000000        201.19999999999999        6553.8500000000004        243.34799957275391     
          79   142.84999999999999        131.97999999999999        6558.1999999999998        243.34799957275391     
          80   157.16999999999999        227.74000000000001        6561.6899999999996        243.34799957275391     
          81   103.29000000000001        248.52000000000001        6556.1099999999997        243.34799957275391     
          82   213.66000000000000        5.2599999999999998        6545.4399999999996        243.34799957275391     
          83   135.24000000000001        174.74000000000001        6552.6899999999996        243.34799957275391     
          84   241.41000000000000        69.909999999999997        6569.5500000000002        243.34799957275391     
          85   65.959999999999994        164.18000000000001        6548.7200000000003        243.34799957275391     
          86   18.570000000000000        229.02000000000001        6551.6999999999998        243.34799957275391     
          87   38.280000000000001        239.72000000000000        6569.5500000000002        243.34799957275391     
          88   146.96000000000001        161.03999999999999        6553.0400000000000        243.34799957275391     
          89   163.47000000000000        238.09999999999999        6569.5500000000002        243.34799957275391     
          90   190.38999999999999        228.05000000000001        6566.9600000000000        243.34799957275391     
          91   248.52000000000001        127.59999999999999        6569.5500000000002        243.34799957275391     
          92   54.810000000000002        195.13000000000000        6563.5100000000002        243.34799957275391     
          93   64.209999999999994        117.03000000000000        6545.4399999999996        243.34799957275391     
           1   13.660000000000000        114.92000000000000        6557.0000000000000        278.11199951171875     
           2   14.300000000000001        227.63000000000000        6566.7799999999997        278.11199951171875     
           3   42.899999999999999        191.24000000000001        6552.8900000000003        278.11199951171875     
           4   50.409999999999997        18.199999999999999        6560.1899999999996        278.11199951171875     
           5   61.130000000000003        156.22999999999999        6558.2700000000004        278.11199951171875     
           6   67.219999999999999        124.42000000000000        6561.5900000000001        278.11199951171875     
           7   66.260000000000005        193.88000000000000        6554.6700000000001        278.11199951171875     
           8   68.519999999999996        131.84999999999999        6547.5600000000004        278.11199951171875     
           9   68.049999999999997        157.09999999999999        6564.6700000000001        278.11199951171875     
          10   69.760000000000005        210.74000000000001        6545.4399999999996        278.11199951171875     
          11   73.750000000000000        89.909999999999997        6547.0400000000000        278.11199951171875     
          12   75.859999999999999        125.45999999999999        6569.5500000000002        278.11199951171875     
          13   76.590000000000003        49.409999999999997        6550.1099999999997        278.11199951171875     
          14   92.950000000000003        190.63000000000000        6545.4399999999996        278.11199951171875     
          15   84.920000000000002        217.22999999999999        6545.4399999999996        278.11199951171875     
          16   84.629999999999995        161.56999999999999        6545.4399999999996        278.11199951171875     
          17   100.69000000000000        104.75000000000000        6545.4399999999996        278.11199951171875     
          18   113.80000000000000        188.38000000000000        6545.4399999999996        278.11199951171875     
          19   108.14000000000000        131.59000000000000        6551.4600000000000        278.11199951171875     
          20   114.36000000000000        27.489999999999998        6549.8000000000002        278.11199951171875     
          21   119.98000000000000       0.23999999999999999        6545.4399999999996        278.11199951171875     
          22   121.64000000000000        66.519999999999996        6550.8500000000004        278.11199951171875     
          23   124.42000000000000        35.840000000000003        6545.4399999999996        278.11199951171875     
          24   128.44999999999999        150.41999999999999        6545.4399999999996        278.11199951171875     
          25   123.27000000000000        158.00000000000000        6569.5500000000002        278.11199951171875     
          26   127.41000000000000        174.43000000000001        6547.9799999999996        278.11199951171875     
          27   131.68000000000001        191.06999999999999        6559.4399999999996        278.11199951171875     
          28   130.87000000000000        177.02000000000001        6569.5500000000002        278.11199951171875     
          29   135.91999999999999        49.320000000000000        6545.4399999999996        278.11199951171875     
          30   132.02000000000001        212.40000000000001        6557.9600000000000        278.11199951171875     
          31   144.34999999999999        77.489999999999995        6548.5900000000001        278.11199951171875     
          32   139.61000000000001        109.29000000000001        6545.4399999999996        278.11199951171875     
          33   140.49000000000001        235.41999999999999        6545.4399999999996        278.11199951171875     
          34   134.49000000000001        170.47000000000000        6560.7900000000000        278.11199951171875     
          35   136.81999999999999        122.36000000000000        6561.0600000000004        278.11199951171875     
          36   136.31999999999999        127.40000000000001        6569.5500000000002        278.11199951171875     
          37   138.05000000000001        95.590000000000003        6569.5500000000002        278.11199951171875     
          38   142.93000000000001        239.19999999999999        6550.5400000000000        278.11199951171875     
          39   137.81000000000000        175.84000000000000        6545.4399999999996        278.11199951171875     
          40   139.83000000000001        145.56999999999999        6561.6800000000003        278.11199951171875     
          41   146.53999999999999        99.719999999999999        6564.0500000000002        278.11199951171875     
          42   146.50999999999999        120.73000000000000        6545.4399999999996        278.11199951171875     
          43   150.44000000000000        130.44000000000000        6569.5500000000002        278.11199951171875     
          44   152.49000000000001        144.99000000000001        6545.4399999999996        278.11199951171875     
          45   153.37000000000000        154.52000000000001        6557.1999999999998        278.11199951171875     
          46   152.77000000000001        118.14000000000000        6568.1400000000003        278.11199951171875     
          47   153.59000000000000        71.219999999999999        6550.7200000000003        278.11199951171875     
          48   156.11000000000001        90.950000000000003        6545.4399999999996        278.11199951171875     
          49   159.68000000000001        113.86000000000000        6545.4399999999996        278.11199951171875     
          50   166.53999999999999        65.150000000000006        6545.4399999999996        278.11199951171875     
          51   169.52000000000001        171.08000000000001        6545.4399999999996        278.11199951171875     
          52   175.13000000000000        222.99000000000001        6569.5500000000002        278.11199951171875     
          53   183.91000000000000        211.61000000000001        6556.2799999999997        278.11199951171875     
          54   182.05000000000001        236.65000000000001        6569.5500000000002        278.11199951171875     
          55   193.63000000000000        179.59999999999999        6561.6700000000001        278.11199951171875     
          56   184.06999999999999        192.78000000000000        6550.9099999999999        278.11199951171875     
          57   203.52000000000001        236.81999999999999        6561.8199999999997        278.11199951171875     
          58   205.06999999999999        194.74000000000001        6551.7700000000004        278.11199951171875     
          59   204.00000000000000        13.890000000000001        6545.4399999999996        278.11199951171875     
          60   209.31999999999999        136.33000000000001        6564.0600000000004        278.11199951171875     
          61   211.03999999999999        154.81000000000000        6545.4399999999996        278.11199951171875     
          62   223.50999999999999        9.0099999999999998        6557.8800000000001        278.11199951171875     
          63   223.50999999999999        60.289999999999999        6545.4399999999996        278.11199951171875     
          64   233.44999999999999        125.00000000000000        6545.4399999999996        278.11199951171875     
          65   234.21000000000001        182.46000000000001        6569.5500000000002        278.11199951171875     
          66   232.91000000000000        198.16999999999999        6560.3599999999997        278.11199951171875     
          67   235.53999999999999        140.16999999999999        6545.4399999999996        278.11199951171875     
          68   239.24000000000001        182.84999999999999        6563.3500000000004        278.11199951171875     
          69   248.52000000000001        120.56000000000000        6550.6999999999998        278.11199951171875     
          70   244.59999999999999        153.80000000000001        6554.4499999999998        278.11199951171875     
          71   244.62000000000000        193.12000000000000        6545.4399999999996        278.11199951171875     
          72   248.52000000000001        194.46000000000001        6555.3400000000001        278.11199951171875     
          73   247.72999999999999        219.68000000000001        6545.4399999999996        278.11199951171875     
          74   21.430000000000000        245.25000000000000        6563.6199999999999        278.11199951171875     
          75   113.45000000000000        125.44000000000000        6569.5500000000002        278.11199951171875     
          76   154.34000000000000        100.48000000000000        6564.3800000000001        278.11199951171875     
          77   210.68000000000001        226.81000000000000        6557.3599999999997        278.11199951171875     
          78   52.770000000000003        198.09000000000000        6556.2500000000000        278.11199951171875     
          79   141.78999999999999        134.56999999999999        6557.7799999999997        278.11199951171875     
          80   156.19999999999999        227.27000000000001        6559.6199999999999        278.11199951171875     
          81   109.06999999999999        241.80000000000001        6557.4300000000003        278.11199951171875     
          82   211.37000000000000        5.1200000000000001        6545.4399999999996        278.11199951171875     
          83   134.16999999999999        174.96000000000001        6553.4200000000001        278.11199951171875     
          84   240.88999999999999        69.950000000000003        6569.5500000000002        278.11199951171875     
          85   63.840000000000003        166.38000000000000        6553.2299999999996        278.11199951171875     
          86   17.750000000000000        227.28000000000000        6550.9300000000003        278.11199951171875     
          87   38.399999999999999        241.47999999999999        6569.5500000000002        278.11199951171875     
          88   147.88000000000000        163.99000000000001        6548.0699999999997        278.11199951171875     
          89   165.62000000000000        237.75999999999999        6566.6599999999999        278.11199951171875     
          90   191.31999999999999        227.72000000000000        6565.4200000000001        278.11199951171875     
          91   248.52000000000001        128.78000000000000        6569.5500000000002        278.11199951171875     
          92   54.240000000000002        198.65000000000001        6566.6099999999997        278.11199951171875     
          93   64.549999999999997        119.22000000000000        6545.4399999999996        278.11199951171875     
           1   14.190000000000000        116.26000000000001        6555.5299999999997        312.87599945068359     
           2   15.000000000000000        228.41999999999999        6567.3000000000002        312.87599945068359     
           3   43.810000000000002        191.58000000000001        6553.6000000000004        312.87599945068359     
           4   49.869999999999997        18.719999999999999        6559.3699999999999        312.87599945068359     
           5   62.880000000000003        157.97999999999999        6558.9200000000001        312.87599945068359     
           6   67.760000000000005        125.62000000000000        6561.4899999999998        312.87599945068359     
           7   65.370000000000005        195.53000000000000        6555.8199999999997        312.87599945068359     
           8   69.129999999999995        133.18000000000001        6547.8299999999999        312.87599945068359     
           9   68.989999999999995        161.47999999999999        6563.4600000000000        312.87599945068359     
          10   70.060000000000002        211.69999999999999        6545.4399999999996        312.87599945068359     
          11   73.950000000000003        90.489999999999995        6545.4399999999996        312.87599945068359     
          12   76.560000000000002        126.06999999999999        6569.5500000000002        312.87599945068359     
          13   76.510000000000005        50.259999999999998        6549.7500000000000        312.87599945068359     
          14   93.079999999999998        191.02000000000001        6545.4399999999996        312.87599945068359     
          15   85.810000000000002        218.06000000000000        6545.4399999999996        312.87599945068359     
          16   85.239999999999995        162.75999999999999        6545.4399999999996        312.87599945068359     
          17   100.16000000000000        104.88000000000000        6545.4399999999996        312.87599945068359     
          18   113.83000000000000        188.86000000000001        6545.4399999999996        312.87599945068359     
          19   104.62000000000000        134.58000000000001        6553.4399999999996        312.87599945068359     
          20   114.12000000000000        27.460000000000001        6549.5799999999999        312.87599945068359     
          21   120.59000000000000       0.23999999999999999        6545.4399999999996        312.87599945068359     
          22   124.51000000000001        64.760000000000005        6546.8500000000004        312.87599945068359     
          23   123.72000000000000        35.460000000000001        6545.4399999999996        312.87599945068359     
          24   129.16999999999999        156.09999999999999        6545.4399999999996        312.87599945068359     
          25   123.65000000000001        158.19999999999999        6569.5500000000002        312.87599945068359     
          26   126.09999999999999        173.81999999999999        6545.4399999999996        312.87599945068359     
          27   131.03999999999999        192.88999999999999        6558.3000000000002        312.87599945068359     
          28   131.02000000000001        177.44000000000000        6569.5500000000002        312.87599945068359     
          29   137.40000000000001        42.100000000000001        6545.4399999999996        312.87599945068359     
          30   133.28999999999999        215.18000000000001        6558.5299999999997        312.87599945068359     
          31   144.47000000000000        83.150000000000006        6548.8800000000001        312.87599945068359     
          32   139.62000000000000        112.92000000000000        6545.4399999999996        312.87599945068359     
          33   140.38999999999999        235.30000000000001        6545.4399999999996        312.87599945068359     
          34   135.83000000000001        170.09999999999999        6558.0200000000004        312.87599945068359     
          35   136.13000000000000        122.98000000000000        6561.9200000000001        312.87599945068359     
          36   131.77000000000001        128.83000000000001        6569.5500000000002        312.87599945068359     
          37   138.22000000000000        95.420000000000002        6569.5500000000002        312.87599945068359     
          38   145.13000000000000        238.47999999999999        6549.9600000000000        312.87599945068359     
          39   138.05000000000001        174.36000000000001        6545.4399999999996        312.87599945068359     
          40   139.86000000000001        146.00999999999999        6561.5500000000002        312.87599945068359     
          41   147.06999999999999        99.019999999999996        6562.6400000000003        312.87599945068359     
          42   146.75999999999999        120.11000000000000        6545.4399999999996        312.87599945068359     
          43   150.69999999999999        130.27000000000001        6567.7500000000000        312.87599945068359     
          44   153.66999999999999        144.94999999999999        6545.4399999999996        312.87599945068359     
          45   156.96000000000001        154.22000000000000        6558.8699999999999        312.87599945068359     
          46   153.33000000000001        117.54000000000001        6567.0100000000002        312.87599945068359     
          47   153.24000000000001        70.719999999999999        6549.3699999999999        312.87599945068359     
          48   156.36000000000001        91.120000000000005        6545.4399999999996        312.87599945068359     
          49   159.97999999999999        110.73000000000000        6545.4399999999996        312.87599945068359     
          50   166.56999999999999        64.359999999999999        6545.4399999999996        312.87599945068359     
          51   170.00999999999999        171.18000000000001        6545.4399999999996        312.87599945068359     
          52   175.44000000000000        222.25000000000000        6569.5500000000002        312.87599945068359     
          53   182.24000000000001        212.44999999999999        6555.2399999999998        312.87599945068359     
          54   182.50999999999999        231.63000000000000        6566.1000000000004        312.87599945068359     
          55   194.58000000000001        176.05000000000001        6558.2600000000002        312.87599945068359     
          56   184.06999999999999        195.52000000000001        6550.5799999999999        312.87599945068359     
          57   203.16999999999999        236.68000000000001        6562.0799999999999        312.87599945068359     
          58   205.44000000000000        194.71000000000001        6551.6300000000001        312.87599945068359     
          59   204.28000000000000        14.800000000000001        6545.4399999999996        312.87599945068359     
          60   208.83000000000001        136.56999999999999        6564.0400000000000        312.87599945068359     
          61   210.09999999999999        155.38000000000000        6545.4399999999996        312.87599945068359     
          62   221.71000000000001        8.3699999999999992        6547.7799999999997        312.87599945068359     
          63   222.90000000000001        60.810000000000002        6545.4399999999996        312.87599945068359     
          64   233.31000000000000        124.97000000000000        6545.4399999999996        312.87599945068359     
          65   233.38999999999999        182.75000000000000        6569.5500000000002        312.87599945068359     
          66   232.77000000000001        198.34999999999999        6560.5900000000001        312.87599945068359     
          67   235.06000000000000        140.09000000000000        6545.4399999999996        312.87599945068359     
          68   239.31999999999999        182.30000000000001        6563.3699999999999        312.87599945068359     
          69   248.52000000000001        119.28000000000000        6550.6099999999997        312.87599945068359     
          70   245.74000000000001        152.25000000000000        6553.3699999999999        312.87599945068359     
          71   245.19999999999999        192.91999999999999        6545.4399999999996        312.87599945068359     
          72   247.59999999999999        193.58000000000001        6555.6199999999999        312.87599945068359     
          73   247.00999999999999        219.25999999999999        6545.4399999999996        312.87599945068359     
          74   20.840000000000000        248.52000000000001        6564.4600000000000        312.87599945068359     
          75   113.79000000000001        125.45999999999999        6569.5500000000002        312.87599945068359     
          76   154.03999999999999        100.23000000000000        6564.0299999999997        312.87599945068359     
          77   209.83000000000001        226.34000000000000        6557.4200000000001        312.87599945068359     
          78   61.539999999999999        194.91999999999999        6549.4899999999998        312.87599945068359     
          79   141.34000000000000        134.69999999999999        6558.5799999999999        312.87599945068359     
          80   155.83000000000001        224.49000000000001        6558.9300000000003        312.87599945068359     
          81   113.01000000000001        235.06999999999999        6557.2799999999997        312.87599945068359     
          82   211.06999999999999        3.3500000000000001        6545.4399999999996        312.87599945068359     
          83   133.34000000000000        172.13000000000000        6563.3500000000004        312.87599945068359     
          84   240.41999999999999        69.519999999999996        6569.5500000000002        312.87599945068359     
          85   55.600000000000001        167.19000000000000        6557.9200000000001        312.87599945068359     
          86   18.390000000000001        219.61000000000001        6548.7200000000003        312.87599945068359     
          87   38.289999999999999        241.68000000000001        6569.5500000000002        312.87599945068359     
          88   149.24000000000001        165.74000000000001        6545.4399999999996        312.87599945068359     
          89   167.44999999999999        235.59000000000000        6564.4200000000001        312.87599945068359     
          90   191.06000000000000        225.75999999999999        6565.0299999999997        312.87599945068359     
          91   248.52000000000001        127.48000000000000        6569.5500000000002        312.87599945068359     
          92   54.710000000000001        199.58000000000001        6569.5500000000002        312.87599945068359     
          93   68.950000000000003        118.72000000000000        6545.4399999999996        312.87599945068359     
           1   14.490000000000000        114.95000000000000        6556.3000000000002        347.63999938964844     
           2   14.660000000000000        227.27000000000001        6566.2900000000000        347.63999938964844     
           3   43.090000000000003        190.43000000000001        6553.7700000000004        347.63999938964844     
           4   48.789999999999999        18.359999999999999        6558.7600000000002        347.63999938964844     
           5   61.280000000000001        155.12000000000000        6557.1700000000001        347.63999938964844     
           6   67.200000000000003        124.64000000000000        6560.3699999999999        347.63999938964844     
           7   64.310000000000002        197.53000000000000        6556.2799999999997        347.63999938964844     
           8   68.500000000000000        132.65000000000001        6545.4399999999996        347.63999938964844     
           9   68.500000000000000        162.63000000000000        6563.5200000000004        347.63999938964844     
          10   69.019999999999996        211.50999999999999        6545.4399999999996        347.63999938964844     
          11   73.439999999999998        89.909999999999997        6545.4399999999996        347.63999938964844     
          12   76.140000000000001        126.31999999999999        6569.5500000000002        347.63999938964844     
          13   76.010000000000005        50.960000000000001        6548.7700000000004        347.63999938964844     
          14   92.760000000000005        190.91999999999999        6545.4399999999996        347.63999938964844     
          15   84.969999999999999        218.03999999999999        6545.4399999999996        347.63999938964844     
          16   84.390000000000001        162.56000000000000        6545.4399999999996        347.63999938964844     
          17   96.069999999999993        104.59999999999999        6545.4399999999996        347.63999938964844     
          18   116.02000000000000        188.75000000000000        6545.4399999999996        347.63999938964844     
          19   104.58000000000000        137.44000000000000        6548.2299999999996        347.63999938964844     
          20   114.93000000000001        26.020000000000000        6548.5100000000002        347.63999938964844     
          21   120.80000000000000       0.23999999999999999        6545.4399999999996        347.63999938964844     
          22   123.95000000000000        65.200000000000003        6545.4399999999996        347.63999938964844     
          23   123.50000000000000        35.240000000000002        6545.4399999999996        347.63999938964844     
          24   129.18000000000001        154.44000000000000        6545.4399999999996        347.63999938964844     
          25   123.20000000000000        157.86000000000001        6569.5500000000002        347.63999938964844     
          26   122.34999999999999        175.47000000000000        6545.4399999999996        347.63999938964844     
          27   129.55000000000001        195.30000000000001        6555.8299999999999        347.63999938964844     
          28   130.28999999999999        177.55000000000001        6569.5500000000002        347.63999938964844     
          29   139.24000000000001        38.990000000000002        6545.4399999999996        347.63999938964844     
          30   132.81999999999999        216.56000000000000        6559.6700000000001        347.63999938964844     
          31   144.90000000000001        84.069999999999993        6547.4399999999996        347.63999938964844     
          32   137.80000000000001        116.53000000000000        6545.4399999999996        347.63999938964844     
          33   138.69999999999999        234.81999999999999        6545.4399999999996        347.63999938964844     
          34   135.34000000000000        169.37000000000000        6545.4399999999996        347.63999938964844     
          35   135.84999999999999        123.18000000000001        6561.3699999999999        347.63999938964844     
          36   130.03000000000000        129.62000000000000        6569.5500000000002        347.63999938964844     
          37   137.94999999999999        95.730000000000004        6569.5500000000002        347.63999938964844     
          38   143.12000000000000        241.13000000000000        6550.3699999999999        347.63999938964844     
          39   139.09999999999999        174.09999999999999        6545.4399999999996        347.63999938964844     
          40   138.83000000000001        146.93000000000001        6560.8599999999997        347.63999938964844     
          41   146.97999999999999        98.450000000000003        6558.4300000000003        347.63999938964844     
          42   146.91000000000000        119.79000000000001        6545.4399999999996        347.63999938964844     
          43   150.40000000000001        130.27000000000001        6565.5600000000004        347.63999938964844     
          44   153.77000000000001        145.93000000000001        6545.4399999999996        347.63999938964844     
          45   158.00000000000000        153.25000000000000        6559.4300000000003        347.63999938964844     
          46   152.91000000000000        117.25000000000000        6565.4899999999998        347.63999938964844     
          47   152.94000000000000        70.650000000000006        6547.8599999999997        347.63999938964844     
          48   156.77000000000001        88.879999999999995        6545.4399999999996        347.63999938964844     
          49   159.90000000000001        107.37000000000000        6545.4399999999996        347.63999938964844     
          50   165.81999999999999        64.700000000000003        6545.4399999999996        347.63999938964844     
          51   170.08000000000001        171.06000000000000        6545.4399999999996        347.63999938964844     
          52   176.65000000000001        223.18000000000001        6569.5500000000002        347.63999938964844     
          53   176.15000000000001        214.72000000000000        6555.2299999999996        347.63999938964844     
          54   180.40000000000001        227.52000000000001        6566.5500000000002        347.63999938964844     
          55   196.62000000000000        173.31999999999999        6556.6300000000001        347.63999938964844     
          56   184.38999999999999        199.16999999999999        6551.5100000000002        347.63999938964844     
          57   203.52000000000001        236.75000000000000        6561.5900000000001        347.63999938964844     
          58   205.88999999999999        194.34999999999999        6551.4399999999996        347.63999938964844     
          59   207.66999999999999        16.030000000000001        6545.4399999999996        347.63999938964844     
          60   208.81999999999999        136.47999999999999        6563.7399999999998        347.63999938964844     
          61   209.65000000000001        155.53000000000000        6545.4399999999996        347.63999938964844     
          62   222.19000000000000        7.3700000000000001        6545.4399999999996        347.63999938964844     
          63   222.66999999999999        62.060000000000002        6545.4399999999996        347.63999938964844     
          64   232.16000000000000        129.02000000000001        6545.4399999999996        347.63999938964844     
          65   233.19000000000000        182.50999999999999        6569.5500000000002        347.63999938964844     
          66   232.86000000000001        198.44999999999999        6560.1700000000001        347.63999938964844     
          67   230.00000000000000        143.08000000000001        6545.4399999999996        347.63999938964844     
          68   241.06999999999999        181.84999999999999        6561.5200000000004        347.63999938964844     
          69   248.52000000000001        119.39000000000000        6549.7200000000003        347.63999938964844     
          70   248.19999999999999        149.44000000000000        6551.5400000000000        347.63999938964844     
          71   245.62000000000000        192.31000000000000        6545.4399999999996        347.63999938964844     
          72   247.16999999999999        192.75000000000000        6555.6800000000003        347.63999938964844     
          73   246.28000000000000        218.46000000000001        6545.4399999999996        347.63999938964844     
          74   20.020000000000000        246.75999999999999        6563.4499999999998        347.63999938964844     
          75   113.37000000000000        124.64000000000000        6569.5500000000002        347.63999938964844     
          76   153.71000000000001        100.58000000000000        6563.3699999999999        347.63999938964844     
          77   210.59000000000000        225.62000000000000        6558.3400000000001        347.63999938964844     
          78   65.120000000000005        194.34999999999999        6546.1999999999998        347.63999938964844     
          79   145.69000000000000        139.87000000000000        6559.1499999999996        347.63999938964844     
          80   156.75999999999999        227.50000000000000        6559.7299999999996        347.63999938964844     
          81   114.30000000000000        233.24000000000001        6557.2600000000002        347.63999938964844     
          82   211.96000000000001       0.23999999999999999        6545.4399999999996        347.63999938964844     
          83   135.69999999999999        168.65000000000001        6558.8900000000003        347.63999938964844     
          84   240.19999999999999        69.180000000000007        6569.5500000000002        347.63999938964844     
          85   53.070000000000000        169.88000000000000        6560.6300000000001        347.63999938964844     
          86   19.559999999999999        214.13999999999999        6548.5000000000000        347.63999938964844     
          87   36.880000000000003        238.68000000000001        6569.5500000000002        347.63999938964844     
          88   148.50000000000000        170.69000000000000        6545.4399999999996        347.63999938964844     
          89   167.78000000000000        234.78999999999999        6563.3000000000002        347.63999938964844     
          90   190.83000000000001        223.37000000000000        6563.9399999999996        347.63999938964844     
          91   247.94999999999999        124.70999999999999        6569.5500000000002        347.63999938964844     
          92   54.659999999999997        197.66000000000000        6568.6300000000001        347.63999938964844     
          93   73.609999999999999        115.90000000000001        6545.4399999999996        347.63999938964844     
           1   18.629999999999999        113.98000000000000        6558.1400000000003        382.40399932861328     
           2   15.859999999999999        226.99000000000001        6566.0799999999999        382.40399932861328     
           3   43.939999999999998        190.78000000000000        6554.9799999999996        382.40399932861328     
           4   50.710000000000001        18.609999999999999        6559.9200000000001        382.40399932861328     
           5   63.090000000000003        153.81999999999999        6555.6000000000004        382.40399932861328     
           6   67.129999999999995        124.53000000000000        6560.2399999999998        382.40399932861328     
           7   64.530000000000001        200.84999999999999        6555.1899999999996        382.40399932861328     
           8   69.099999999999994        133.46000000000001        6547.9099999999999        382.40399932861328     
           9   69.370000000000005        165.11000000000001        6562.1000000000004        382.40399932861328     
          10   69.019999999999996        210.69000000000000        6545.4399999999996        382.40399932861328     
          11   74.200000000000003        89.829999999999998        6545.4399999999996        382.40399932861328     
          12   76.510000000000005        126.27000000000000        6569.5500000000002        382.40399932861328     
          13   76.909999999999997        51.950000000000003        6548.1099999999997        382.40399932861328     
          14   93.170000000000002        190.63999999999999        6545.4399999999996        382.40399932861328     
          15   84.579999999999998        217.46000000000001        6545.4399999999996        382.40399932861328     
          16   84.879999999999995        162.84999999999999        6545.4399999999996        382.40399932861328     
          17   91.739999999999995        104.58000000000000        6549.8000000000002        382.40399932861328     
          18   117.45999999999999        188.30000000000001        6545.4399999999996        382.40399932861328     
          19   105.23999999999999        141.31999999999999        6545.4399999999996        382.40399932861328     
          20   116.08000000000000        26.039999999999999        6548.8000000000002        382.40399932861328     
          21   121.38000000000000       0.23999999999999999        6545.4399999999996        382.40399932861328     
          22   120.44000000000000        67.810000000000002        6545.4399999999996        382.40399932861328     
          23   124.63000000000000        35.450000000000003        6545.4399999999996        382.40399932861328     
          24   130.66999999999999        154.41999999999999        6545.4399999999996        382.40399932861328     
          25   123.54000000000001        158.24000000000001        6569.5500000000002        382.40399932861328     
          26   117.13000000000000        176.25999999999999        6545.4399999999996        382.40399932861328     
          27   129.38999999999999        197.49000000000001        6554.2900000000000        382.40399932861328     
          28   130.33000000000001        178.13999999999999        6569.5500000000002        382.40399932861328     
          29   140.86000000000001        38.689999999999998        6545.4399999999996        382.40399932861328     
          30   133.16999999999999        216.94999999999999        6560.7799999999997        382.40399932861328     
          31   144.86000000000001        90.260000000000005        6547.1199999999999        382.40399932861328     
          32   136.74000000000001        120.44000000000000        6545.4399999999996        382.40399932861328     
          33   138.03000000000000        234.66000000000000        6545.4399999999996        382.40399932861328     
          34   135.52000000000001        169.05000000000001        6545.4399999999996        382.40399932861328     
          35   136.11000000000001        122.81000000000000        6561.3900000000003        382.40399932861328     
          36   130.13000000000000        130.72000000000000        6569.5500000000002        382.40399932861328     
          37   138.38999999999999        96.180000000000007        6569.5500000000002        382.40399932861328     
          38   142.80000000000001        244.21000000000001        6551.0799999999999        382.40399932861328     
          39   137.33000000000001        172.37000000000000        6553.2100000000000        382.40399932861328     
          40   139.33000000000001        148.13000000000000        6560.1400000000003        382.40399932861328     
          41   147.74000000000001        98.340000000000003        6557.5400000000000        382.40399932861328     
          42   148.13000000000000        119.03000000000000        6545.4399999999996        382.40399932861328     
          43   151.25999999999999        129.03999999999999        6564.7700000000004        382.40399932861328     
          44   153.55000000000001        145.38999999999999        6545.4399999999996        382.40399932861328     
          45   158.69999999999999        152.58000000000001        6560.4099999999999        382.40399932861328     
          46   153.24000000000001        118.04000000000001        6563.1700000000001        382.40399932861328     
          47   153.80000000000001        71.019999999999996        6547.3100000000004        382.40399932861328     
          48   157.55000000000001        88.599999999999994        6545.4399999999996        382.40399932861328     
          49   160.90000000000001        107.00000000000000        6545.4399999999996        382.40399932861328     
          50   166.94999999999999        65.150000000000006        6545.4399999999996        382.40399932861328     
          51   170.59000000000000        171.00999999999999        6545.4399999999996        382.40399932861328     
          52   176.87000000000000        222.99000000000001        6569.5500000000002        382.40399932861328     
          53   174.63999999999999        216.22999999999999        6555.0400000000000        382.40399932861328     
          54   182.46000000000001        236.91999999999999        6569.5500000000002        382.40399932861328     
          55   200.56000000000000        170.74000000000001        6556.1800000000003        382.40399932861328     
          56   185.94000000000000        202.71000000000001        6550.8999999999996        382.40399932861328     
          57   203.99000000000001        236.37000000000000        6561.4399999999996        382.40399932861328     
          58   206.75000000000000        194.63000000000000        6551.2600000000002        382.40399932861328     
          59   214.78000000000000        21.370000000000001        6545.4399999999996        382.40399932861328     
          60   209.22000000000000        136.94000000000000        6564.2100000000000        382.40399932861328     
          61   209.34999999999999        157.72999999999999        6545.4399999999996        382.40399932861328     
          62   223.66000000000000        6.6500000000000004        6545.4399999999996        382.40399932861328     
          63   223.03999999999999        63.729999999999997        6545.4399999999996        382.40399932861328     
          64   231.25000000000000        131.03000000000000        6545.4399999999996        382.40399932861328     
          65   234.38000000000000        182.43000000000001        6569.5500000000002        382.40399932861328     
          66   233.19000000000000        198.25999999999999        6560.2799999999997        382.40399932861328     
          67   227.97999999999999        143.56000000000000        6545.4399999999996        382.40399932861328     
          68   242.22999999999999        181.11000000000001        6561.1899999999996        382.40399932861328     
          69   248.52000000000001        119.22000000000000        6549.6199999999999        382.40399932861328     
          70   248.52000000000001        148.41999999999999        6550.7100000000000        382.40399932861328     
          71   246.52000000000001        192.53000000000000        6545.4399999999996        382.40399932861328     
          72   248.52000000000001        192.49000000000001        6556.1499999999996        382.40399932861328     
          73   246.40000000000001        218.55000000000001        6545.4399999999996        382.40399932861328     
          74   20.800000000000001        242.03999999999999        6556.8599999999997        382.40399932861328     
          75   113.54000000000001        124.15000000000001        6569.5500000000002        382.40399932861328     
          76   154.38999999999999        101.03000000000000        6563.0200000000004        382.40399932861328     
          77   211.72000000000000        225.61000000000001        6559.0500000000002        382.40399932861328     
          78   69.200000000000003        194.25999999999999        6545.4399999999996        382.40399932861328     
          79   147.90000000000001        136.90000000000001        6561.9099999999999        382.40399932861328     
          80   156.00000000000000        228.63999999999999        6559.3699999999999        382.40399932861328     
          81   116.86000000000000        231.50999999999999        6557.0699999999997        382.40399932861328     
          82   222.46000000000001       0.23999999999999999        6551.7799999999997        382.40399932861328     
          83   137.38000000000000        164.49000000000001        6559.1300000000001        382.40399932861328     
          84   240.31999999999999        69.540000000000006        6569.5500000000002        382.40399932861328     
          85   52.920000000000002        169.91000000000000        6560.3400000000001        382.40399932861328     
          86   23.120000000000001        206.49000000000001        6547.2700000000004        382.40399932861328     
          87   36.859999999999999        235.31000000000000        6569.5500000000002        382.40399932861328     
          88   146.13999999999999        172.66000000000000        6545.4399999999996        382.40399932861328     
          89   168.80000000000001        233.06999999999999        6561.3999999999996        382.40399932861328     
          90   198.00000000000000        222.52000000000001        6567.0500000000002        382.40399932861328     
          91   247.09999999999999        122.01000000000001        6569.5500000000002        382.40399932861328     
          92   57.049999999999997        196.97999999999999        6567.0400000000000        382.40399932861328     
          93   73.230000000000004        115.81999999999999        6545.4399999999996        382.40399932861328     
           1   19.649999999999999        114.34999999999999        6558.5100000000002        417.16799926757812     
           2   15.220000000000001        233.71000000000001        6551.7799999999997        417.16799926757812     
           3   42.539999999999999        192.27000000000001        6555.9300000000003        417.16799926757812     
           4   50.920000000000002        18.399999999999999        6560.6800000000003        417.16799926757812     
           5   62.829999999999998        154.05000000000001        6554.7600000000002        417.16799926757812     
           6   67.750000000000000        123.76000000000001        6561.0600000000004        417.16799926757812     
           7   63.939999999999998        201.65000000000001        6554.7399999999998        417.16799926757812     
           8   68.450000000000003        134.09000000000000        6548.5000000000000        417.16799926757812     
           9   70.079999999999998        168.40000000000001        6559.0500000000002        417.16799926757812     
          10   70.299999999999997        209.71000000000001        6545.4399999999996        417.16799926757812     
          11   74.030000000000001        90.129999999999995        6545.4399999999996        417.16799926757812     
          12   76.219999999999999        126.68000000000001        6569.5500000000002        417.16799926757812     
          13   76.980000000000004        51.100000000000001        6550.1999999999998        417.16799926757812     
          14   92.409999999999997        190.21000000000001        6545.4399999999996        417.16799926757812     
          15   84.159999999999997        217.97000000000000        6545.4399999999996        417.16799926757812     
          16   84.000000000000000        163.09999999999999        6545.4399999999996        417.16799926757812     
          17   89.629999999999995        107.50000000000000        6551.6099999999997        417.16799926757812     
          18   117.02000000000000        189.22999999999999        6545.4399999999996        417.16799926757812     
          19   105.89000000000000        140.33000000000001        6545.4399999999996        417.16799926757812     
          20   116.53000000000000        25.170000000000002        6550.8299999999999        417.16799926757812     
          21   121.33000000000000       0.23999999999999999        6545.4399999999996        417.16799926757812     
          22   118.33000000000000        69.390000000000001        6545.4399999999996        417.16799926757812     
          23   123.97000000000000        34.920000000000002        6545.4399999999996        417.16799926757812     
          24   131.63999999999999        147.68000000000001        6545.4399999999996        417.16799926757812     
          25   123.29000000000001        158.90000000000001        6569.5500000000002        417.16799926757812     
          26   113.58000000000000        178.08000000000001        6545.4399999999996        417.16799926757812     
          27   128.38000000000000        199.50000000000000        6554.4399999999996        417.16799926757812     
          28   129.88999999999999        178.28999999999999        6569.5500000000002        417.16799926757812     
          29   141.00999999999999        38.640000000000001        6545.4399999999996        417.16799926757812     
          30   132.47000000000000        216.88000000000000        6562.2900000000000        417.16799926757812     
          31   141.30000000000001        94.719999999999999        6545.4399999999996        417.16799926757812     
          32   138.06999999999999        124.95999999999999        6545.4399999999996        417.16799926757812     
          33   130.47000000000000        228.16999999999999        6545.4399999999996        417.16799926757812     
          34   132.93000000000001        171.55000000000001        6545.4399999999996        417.16799926757812     
          35   135.75999999999999        123.01000000000001        6561.1999999999998        417.16799926757812     
          36   130.47999999999999        131.68000000000001        6569.5500000000002        417.16799926757812     
          37   138.66000000000000        96.760000000000005        6569.5500000000002        417.16799926757812     
          38   141.37000000000000        248.52000000000001        6554.1300000000001        417.16799926757812     
          39   135.62000000000000        173.94999999999999        6554.1899999999996        417.16799926757812     
          40   138.86000000000001        151.16999999999999        6558.0600000000004        417.16799926757812     
          42   148.28999999999999        118.08000000000000        6545.4399999999996        417.16799926757812     
          44   150.15000000000001        147.11000000000001        6548.4399999999996        417.16799926757812     
          45   159.02000000000001        150.55000000000001        6563.3400000000001        417.16799926757812     
          46   153.59999999999999        117.59999999999999        6562.6499999999996        417.16799926757812     
          47   153.49000000000001        71.590000000000003        6547.2900000000000        417.16799926757812     
          48   156.75999999999999        90.489999999999995        6545.4399999999996        417.16799926757812     
          49   160.41000000000000        104.08000000000000        6545.4399999999996        417.16799926757812     
          50   165.94999999999999        70.700000000000003        6545.4399999999996        417.16799926757812     
          51   170.61000000000001        171.09000000000000        6545.4399999999996        417.16799926757812     
          53   174.11000000000001        216.31000000000000        6553.2299999999996        417.16799926757812     
          54   183.47999999999999        248.52000000000001        6569.5500000000002        417.16799926757812     
          55   199.50999999999999        171.75999999999999        6556.1499999999996        417.16799926757812     
          56   186.61000000000001        200.47999999999999        6545.4399999999996        417.16799926757812     
          57   204.44999999999999        236.56000000000000        6561.3699999999999        417.16799926757812     
          58   206.87000000000000        194.77000000000001        6550.8800000000001        417.16799926757812     
          60   209.24000000000001        136.50000000000000        6564.2700000000004        417.16799926757812     
          61   212.84999999999999        164.34000000000000        6545.4399999999996        417.16799926757812     
          64   230.87000000000000        132.88000000000000        6545.4399999999996        417.16799926757812     
          65   235.75000000000000        181.86000000000001        6569.5500000000002        417.16799926757812     
          66   233.08000000000001        199.78999999999999        6560.5799999999999        417.16799926757812     
          67   225.27000000000001        147.31000000000000        6545.4399999999996        417.16799926757812     
          68   241.43000000000001        180.74000000000001        6562.4300000000003        417.16799926757812     
          69   248.52000000000001        118.79000000000001        6549.6300000000001        417.16799926757812     
          70   248.52000000000001        148.43000000000001        6550.8299999999999        417.16799926757812     
          71   247.40000000000001        192.72999999999999        6545.4399999999996        417.16799926757812     
          72   248.52000000000001        191.99000000000001        6556.2200000000003        417.16799926757812     
          73   248.52000000000001        219.59999999999999        6545.4399999999996        417.16799926757812     
          74   17.230000000000000        239.03000000000000        6553.4700000000003        417.16799926757812     
          75   113.15000000000001        124.53000000000000        6569.5500000000002        417.16799926757812     
          76   154.69000000000000        101.92000000000000        6563.1899999999996        417.16799926757812     
          77   212.66000000000000        225.38999999999999        6558.7900000000000        417.16799926757812     
          78   72.260000000000005        195.22999999999999        6545.4399999999996        417.16799926757812     
          79   148.38000000000000        136.69999999999999        6564.1400000000003        417.16799926757812     
          80   156.66999999999999        236.91999999999999        6563.8199999999997        417.16799926757812     
          81   119.12000000000000        228.25000000000000        6557.5699999999997        417.16799926757812     
          82   221.55000000000001       0.23999999999999999        6550.9399999999996        417.16799926757812     
          83   137.34999999999999        163.25999999999999        6561.2900000000000        417.16799926757812     
          84   240.12000000000000        69.540000000000006        6569.5500000000002        417.16799926757812     
          85   50.640000000000001        173.87000000000000        6555.4799999999996        417.16799926757812     
          86   23.559999999999999        202.31999999999999        6545.4399999999996        417.16799926757812     
          87   36.680000000000000        234.30000000000001        6569.5500000000002        417.16799926757812     
          88   144.38000000000000        173.65000000000001        6548.1999999999998        417.16799926757812     
          89   168.78000000000000        232.49000000000001        6560.6400000000003        417.16799926757812     
          90   200.38999999999999        222.99000000000001        6566.3299999999999        417.16799926757812     
          91   246.22999999999999        120.05000000000000        6569.5500000000002        417.16799926757812     
          92   55.350000000000001        198.03000000000000        6569.5500000000002        417.16799926757812     
          93   72.519999999999996        117.42000000000000        6545.4399999999996        417.16799926757812     
           1   19.989999999999998        113.45000000000000        6559.0500000000002        451.93199920654297     
           2   18.199999999999999        229.58000000000001        6551.8999999999996        451.93199920654297     
           3   43.039999999999999        194.36000000000001        6556.6000000000004        451.93199920654297     
           4   52.850000000000001        18.449999999999999        6559.9200000000001        451.93199920654297     
           5   64.790000000000006        154.71000000000001        6554.0100000000002        451.93199920654297     
           6   69.319999999999993        123.23999999999999        6560.2200000000003        451.93199920654297     
           7   67.349999999999994        203.56999999999999        6552.4700000000003        451.93199920654297     
           8   69.409999999999997        134.27000000000001        6547.5500000000002        451.93199920654297     
           9   70.569999999999993        170.77000000000001        6556.7600000000002        451.93199920654297     
          10   72.920000000000002        205.08000000000001        6545.4399999999996        451.93199920654297     
          11   74.719999999999999        90.609999999999999        6545.4399999999996        451.93199920654297     
          12   77.370000000000005        126.58000000000000        6567.2299999999996        451.93199920654297     
          13   77.609999999999999        51.090000000000003        6547.1999999999998        451.93199920654297     
          14   92.730000000000004        189.81999999999999        6545.4399999999996        451.93199920654297     
          15   85.379999999999995        219.00000000000000        6545.4399999999996        451.93199920654297     
          16   84.420000000000002        163.38000000000000        6545.4399999999996        451.93199920654297     
          17   88.939999999999998        109.14000000000000        6551.3400000000001        451.93199920654297     
          18   118.91000000000000        190.78000000000000        6545.4399999999996        451.93199920654297     
          19   104.73000000000000        142.53999999999999        6545.4399999999996        451.93199920654297     
          20   116.00000000000000        26.399999999999999        6547.7900000000000        451.93199920654297     
          21   121.59000000000000       0.23999999999999999        6545.4399999999996        451.93199920654297     
          22   118.93000000000001        68.790000000000006        6545.4399999999996        451.93199920654297     
          23   123.83000000000000        34.020000000000003        6545.4399999999996        451.93199920654297     
          24   135.38999999999999        148.28999999999999        6545.4399999999996        451.93199920654297     
          25   124.37000000000000        158.69999999999999        6569.5500000000002        451.93199920654297     
          26   109.73999999999999        182.03000000000000        6545.4399999999996        451.93199920654297     
          27   128.44999999999999        200.28999999999999        6553.9600000000000        451.93199920654297     
          28   131.15000000000001        178.08000000000001        6569.5500000000002        451.93199920654297     
          30   134.78000000000000        216.91000000000000        6560.0699999999997        451.93199920654297     
          31   142.31999999999999        99.840000000000003        6547.1999999999998        451.93199920654297     
          32   138.84000000000000        128.63999999999999        6545.4399999999996        451.93199920654297     
          33   132.99000000000001        230.78999999999999        6545.4399999999996        451.93199920654297     
          34   134.16000000000000        170.71000000000001        6545.4399999999996        451.93199920654297     
          35   137.21000000000001        124.20000000000000        6561.3299999999999        451.93199920654297     
          36   131.72999999999999        131.50000000000000        6569.5500000000002        451.93199920654297     
          37   139.63999999999999        96.400000000000006        6569.5500000000002        451.93199920654297     
          38   143.56000000000000        245.37000000000000        6551.8900000000003        451.93199920654297     
          40   139.55000000000001        150.81999999999999        6556.1000000000004        451.93199920654297     
          42   149.34999999999999        116.73000000000000        6545.4399999999996        451.93199920654297     
          44   153.99000000000001        152.94999999999999        6545.4399999999996        451.93199920654297     
          45   158.15000000000001        148.84999999999999        6565.5900000000001        451.93199920654297     
          46   154.55000000000001        116.76000000000001        6562.7799999999997        451.93199920654297     
          47   154.50000000000000        71.290000000000006        6545.4399999999996        451.93199920654297     
          48   156.12000000000000        100.45000000000000        6559.8400000000001        451.93199920654297     
          49   159.99000000000001        101.65000000000001        6545.4399999999996        451.93199920654297     
          50   164.59999999999999        81.099999999999994        6545.4399999999996        451.93199920654297     
          51   171.50999999999999        171.05000000000001        6545.4399999999996        451.93199920654297     
          53   175.91999999999999        215.53999999999999        6553.4200000000001        451.93199920654297     
          54   183.50999999999999        246.91000000000000        6567.9600000000000        451.93199920654297     
          55   202.25999999999999        170.06000000000000        6555.4499999999998        451.93199920654297     
          56   187.93000000000001        197.47999999999999        6545.4399999999996        451.93199920654297     
          57   205.24000000000001        236.21000000000001        6560.6400000000003        451.93199920654297     
          60   210.63000000000000        136.53999999999999        6563.2900000000000        451.93199920654297     
          61   214.27000000000001        163.78999999999999        6545.4399999999996        451.93199920654297     
          64   232.41000000000000        134.84999999999999        6545.4399999999996        451.93199920654297     
          65   236.81999999999999        181.86000000000001        6567.5100000000002        451.93199920654297     
          66   233.41000000000000        201.50000000000000        6560.5299999999997        451.93199920654297     
          68   245.12000000000000        178.09999999999999        6560.9300000000003        451.93199920654297     
          69   248.52000000000001        117.65000000000001        6549.3900000000003        451.93199920654297     
          70   248.52000000000001        146.47000000000000        6548.7500000000000        451.93199920654297     
          71   248.52000000000001        192.50000000000000        6545.4399999999996        451.93199920654297     
          72   248.52000000000001        191.52000000000001        6555.7200000000003        451.93199920654297     
          73   248.52000000000001        218.68000000000001        6545.4399999999996        451.93199920654297     
          74   15.550000000000001        235.81999999999999        6551.3100000000004        451.93199920654297     
          75   114.37000000000000        123.98999999999999        6569.5500000000002        451.93199920654297     
          76   156.59000000000000        95.319999999999993        6550.3699999999999        451.93199920654297     
          77   213.75000000000000        225.63999999999999        6559.3599999999997        451.93199920654297     
          78   65.750000000000000        192.58000000000001        6545.4399999999996        451.93199920654297     
          79   150.72000000000000        134.44000000000000        6564.5799999999999        451.93199920654297     
          80   157.44000000000000        239.25000000000000        6564.3400000000001        451.93199920654297     
          81   121.98999999999999        228.12000000000000        6556.7399999999998        451.93199920654297     
          82   221.53000000000000        1.7100000000000000        6548.1099999999997        451.93199920654297     
          83   138.31999999999999        162.12000000000000        6561.3299999999999        451.93199920654297     
          84   240.90000000000001        68.920000000000002        6569.5500000000002        451.93199920654297     
          85   51.729999999999997        175.19999999999999        6551.9099999999999        451.93199920654297     
          86   24.300000000000001        197.96000000000001        6545.4399999999996        451.93199920654297     
          87   37.740000000000002        233.47000000000000        6569.5500000000002        451.93199920654297     
          88   143.21000000000001        174.61000000000001        6550.0799999999999        451.93199920654297     
          89   169.97000000000000        233.02000000000001        6560.3400000000001        451.93199920654297     
          90   204.38000000000000        222.31000000000000        6564.9799999999996        451.93199920654297     
          91   246.65000000000001        116.29000000000001        6569.5500000000002        451.93199920654297     
          92   56.159999999999997        199.24000000000001        6569.5500000000002        451.93199920654297     
          93   74.120000000000005        118.59000000000000        6545.4399999999996        451.93199920654297     
           1   19.370000000000001        112.89000000000000        6557.3000000000002        486.69599914550781     
           2   19.210000000000001        227.16000000000000        6550.8599999999997        486.69599914550781     
           3   39.109999999999999        199.81999999999999        6554.4499999999998        486.69599914550781     
           4   52.979999999999997        18.760000000000002        6557.3800000000001        486.69599914550781     
           5   61.990000000000002        156.56000000000000        6560.1899999999996        486.69599914550781     
           6   70.079999999999998        123.59000000000000        6559.0400000000000        486.69599914550781     
           7   71.219999999999999        205.90000000000001        6548.7100000000000        486.69599914550781     
           8   73.620000000000005        127.27000000000000        6549.4399999999996        486.69599914550781     
           9   67.060000000000002        177.38999999999999        6569.5500000000002        486.69599914550781     
          11   75.109999999999999        90.790000000000006        6545.4399999999996        486.69599914550781     
          12   76.560000000000002        127.08000000000000        6563.8199999999997        486.69599914550781     
          13   77.659999999999997        50.320000000000000        6545.4399999999996        486.69599914550781     
          14   91.170000000000002        189.66000000000000        6545.4399999999996        486.69599914550781     
          15   85.340000000000003        218.56999999999999        6545.4399999999996        486.69599914550781     
          16   83.819999999999993        162.84999999999999        6545.4399999999996        486.69599914550781     
          17   88.390000000000001        108.79000000000001        6549.4700000000003        486.69599914550781     
          18   119.52000000000000        191.02000000000001        6545.4399999999996        486.69599914550781     
          20   115.12000000000000        28.489999999999998        6545.4399999999996        486.69599914550781     
          21   122.31000000000000       0.23999999999999999        6545.4399999999996        486.69599914550781     
          22   119.30000000000000        69.180000000000007        6545.4399999999996        486.69599914550781     
          24   136.09000000000000        149.13999999999999        6545.4399999999996        486.69599914550781     
          25   124.06000000000000        159.03999999999999        6569.5500000000002        486.69599914550781     
          26   105.56999999999999        183.41999999999999        6545.4399999999996        486.69599914550781     
          27   127.93000000000001        198.88999999999999        6553.8500000000004        486.69599914550781     
          28   130.83000000000001        178.50999999999999        6569.5500000000002        486.69599914550781     
          30   135.31000000000000        217.06000000000000        6558.6300000000001        486.69599914550781     
          32   138.62000000000000        131.27000000000001        6545.4399999999996        486.69599914550781     
          33   132.63999999999999        229.88999999999999        6545.4399999999996        486.69599914550781     
          34   138.84000000000000        182.84999999999999        6554.8299999999999        486.69599914550781     
          35   136.22999999999999        122.09000000000000        6557.8000000000002        486.69599914550781     
          36   136.94000000000000        129.16000000000000        6563.8999999999996        486.69599914550781     
          37   139.56999999999999        96.109999999999999        6567.0600000000004        486.69599914550781     
          38   144.49000000000001        244.75999999999999        6552.0200000000004        486.69599914550781     
          40   138.05000000000001        152.12000000000000        6552.1400000000003        486.69599914550781     
          44   148.81999999999999        162.37000000000000        6545.4399999999996        486.69599914550781     
          45   156.18000000000001        148.62000000000000        6565.7900000000000        486.69599914550781     
          46   154.31000000000000        117.12000000000000        6562.7900000000000        486.69599914550781     
          47   154.56999999999999        71.299999999999997        6545.4399999999996        486.69599914550781     
          48   155.47000000000000        106.40000000000001        6569.5500000000002        486.69599914550781     
          50   165.06999999999999        84.450000000000003        6545.4399999999996        486.69599914550781     
          51   171.69999999999999        170.38000000000000        6545.4399999999996        486.69599914550781     
          53   172.50000000000000        216.88000000000000        6551.7700000000004        486.69599914550781     
          54   185.18000000000001        241.97000000000000        6568.3100000000004        486.69599914550781     
          55   197.99000000000001        174.84999999999999        6554.8400000000001        486.69599914550781     
          56   188.40000000000001        193.25999999999999        6545.4399999999996        486.69599914550781     
          57   205.22999999999999        236.65000000000001        6560.0500000000002        486.69599914550781     
          60   210.91999999999999        136.68000000000001        6561.8900000000003        486.69599914550781     
          61   216.93000000000001        160.13000000000000        6545.4399999999996        486.69599914550781     
          65   236.47999999999999        182.56999999999999        6567.1599999999999        486.69599914550781     
          66   229.65000000000001        202.81000000000000        6560.0600000000004        486.69599914550781     
          68   248.52000000000001        174.93000000000001        6560.2799999999997        486.69599914550781     
          70   243.96000000000001        144.27000000000001        6545.4399999999996        486.69599914550781     
          71   248.52000000000001        191.41000000000000        6545.4399999999996        486.69599914550781     
          72   248.52000000000001        190.72999999999999        6555.3599999999997        486.69599914550781     
          74   17.379999999999999        227.63000000000000        6562.6199999999999        486.69599914550781     
          75   114.86000000000000        124.28000000000000        6569.5500000000002        486.69599914550781     
          76   151.88999999999999        81.379999999999995        6545.4399999999996        486.69599914550781     
          77   214.43000000000001        225.28999999999999        6559.6499999999996        486.69599914550781     
          78   63.560000000000002        193.81000000000000        6545.4399999999996        486.69599914550781     
          79   150.96000000000001        133.69999999999999        6566.4499999999998        486.69599914550781     
          80   157.24000000000001        240.00999999999999        6569.5500000000002        486.69599914550781     
          81   127.16000000000000        217.61000000000001        6557.8599999999997        486.69599914550781     
          82   222.46000000000001       0.23999999999999999        6545.4399999999996        486.69599914550781     
          83   138.06000000000000        162.88000000000000        6559.7299999999996        486.69599914550781     
          84   240.88000000000000        68.969999999999999        6569.5500000000002        486.69599914550781     
          85   50.530000000000001        176.93000000000001        6546.5299999999997        486.69599914550781     
          86   26.579999999999998        194.74000000000001        6545.4399999999996        486.69599914550781     
          87   36.579999999999998        233.34000000000000        6564.1899999999996        486.69599914550781     
          88   142.24000000000001        176.06000000000000        6546.7799999999997        486.69599914550781     
          89   171.28999999999999        230.99000000000001        6559.6300000000001        486.69599914550781     
          90   204.55000000000001        222.30000000000001        6563.9899999999998        486.69599914550781     
          91   248.28000000000000        113.13000000000000        6568.5799999999999        486.69599914550781     
          92   55.229999999999997        199.52000000000001        6569.5500000000002        486.69599914550781     
          93   71.849999999999994        119.01000000000001        6545.4399999999996        486.69599914550781     
           1   19.760000000000002        113.25000000000000        6556.7700000000004        521.45999908447266     
           3   40.600000000000001        197.38999999999999        6555.4499999999998        521.45999908447266     
           4   53.469999999999999        19.079999999999998        6557.7900000000000        521.45999908447266     
           5   61.329999999999998        156.63999999999999        6559.8699999999999        521.45999908447266     
           6   69.340000000000003        123.38000000000000        6558.5000000000000        521.45999908447266     
           7   72.819999999999993        207.19999999999999        6547.9399999999996        521.45999908447266     
           8   71.870000000000005        134.21000000000001        6545.4399999999996        521.45999908447266     
           9   65.790000000000006        178.27000000000001        6569.5500000000002        521.45999908447266     
          11   74.769999999999996        91.140000000000001        6545.4399999999996        521.45999908447266     
          12   75.689999999999998        128.18000000000001        6562.9799999999996        521.45999908447266     
          13   77.299999999999997        49.740000000000002        6545.4399999999996        521.45999908447266     
          14   89.379999999999995        190.28999999999999        6545.4399999999996        521.45999908447266     
          15   85.109999999999999        217.78999999999999        6545.4399999999996        521.45999908447266     
          16   83.090000000000003        163.02000000000001        6545.4399999999996        521.45999908447266     
          17   87.629999999999995        109.23999999999999        6549.4799999999996        521.45999908447266     
          18   119.61000000000000        192.71000000000001        6545.4399999999996        521.45999908447266     
          20   112.44000000000000        34.840000000000003        6545.4399999999996        521.45999908447266     
          21   122.55000000000000       0.23999999999999999        6545.4399999999996        521.45999908447266     
          22   118.51000000000001        69.700000000000003        6545.4399999999996        521.45999908447266     
          24   135.88999999999999        153.47000000000000        6550.3199999999997        521.45999908447266     
          25   124.12000000000000        158.87000000000000        6569.5500000000002        521.45999908447266     
          26   103.84999999999999        185.06000000000000        6545.4399999999996        521.45999908447266     
          27   126.70000000000000        198.88000000000000        6552.8400000000001        521.45999908447266     
          28   130.72000000000000        177.49000000000001        6567.6999999999998        521.45999908447266     
          30   133.94999999999999        221.43000000000001        6555.1099999999997        521.45999908447266     
          32   143.66000000000000        119.39000000000000        6556.7900000000000        521.45999908447266     
          33   132.61000000000001        230.84000000000000        6545.4399999999996        521.45999908447266     
          34   137.43000000000001        183.31999999999999        6555.3800000000001        521.45999908447266     
          35   135.65000000000001        122.33000000000000        6557.1099999999997        521.45999908447266     
          36   138.03000000000000        126.77000000000000        6560.2799999999997        521.45999908447266     
          37   138.16999999999999        95.780000000000001        6566.0799999999999        521.45999908447266     
          38   145.56999999999999        248.52000000000001        6553.4200000000001        521.45999908447266     
          40   139.38999999999999        148.02000000000001        6557.5600000000004        521.45999908447266     
          44   148.93000000000001        160.36000000000001        6545.4399999999996        521.45999908447266     
          45   157.22999999999999        147.62000000000000        6564.2100000000000        521.45999908447266     
          46   154.34000000000000        116.27000000000000        6561.9799999999996        521.45999908447266     
          47   153.90000000000001        71.349999999999994        6545.4399999999996        521.45999908447266     
          48   155.28999999999999        105.56999999999999        6569.5500000000002        521.45999908447266     
          50   163.83000000000001        86.750000000000000        6545.4399999999996        521.45999908447266     
          53   174.36000000000001        217.72999999999999        6552.3800000000001        521.45999908447266     
          54   185.30000000000001        238.88000000000000        6569.5500000000002        521.45999908447266     
          55   195.91999999999999        179.94999999999999        6555.4300000000003        521.45999908447266     
          56   188.02000000000001        194.13000000000000        6545.4399999999996        521.45999908447266     
          57   204.68000000000001        236.28999999999999        6559.7799999999997        521.45999908447266     
          60   210.77000000000001        137.03000000000000        6561.7200000000003        521.45999908447266     
          65   235.28000000000000        182.94999999999999        6566.4799999999996        521.45999908447266     
          66   226.68000000000001        207.69999999999999        6558.9700000000003        521.45999908447266     
          68   248.52000000000001        172.77000000000001        6559.5500000000002        521.45999908447266     
          70   241.69000000000000        144.22000000000000        6545.4399999999996        521.45999908447266     
          71   248.52000000000001        191.15000000000001        6545.4399999999996        521.45999908447266     
          72   248.52000000000001        190.38000000000000        6555.3599999999997        521.45999908447266     
          74   16.879999999999999        226.96000000000001        6562.3500000000004        521.45999908447266     
          76   145.37000000000000        83.790000000000006        6545.4399999999996        521.45999908447266     
          77   214.13999999999999        225.05000000000001        6559.5699999999997        521.45999908447266     
          78   62.380000000000003        195.11000000000001        6545.4399999999996        521.45999908447266     
          79   150.97000000000000        133.49000000000001        6566.0900000000001        521.45999908447266     
          80   156.25999999999999        240.19999999999999        6569.5500000000002        521.45999908447266     
          81   128.50999999999999        213.33000000000001        6557.1499999999996        521.45999908447266     
          82   222.56999999999999       0.23999999999999999        6545.4399999999996        521.45999908447266     
          83   137.91000000000000        162.80000000000001        6558.1400000000003        521.45999908447266     
          84   240.59999999999999        68.189999999999998        6569.5500000000002        521.45999908447266     
          85   50.549999999999997        176.00000000000000        6551.4099999999999        521.45999908447266     
          86   27.550000000000001        191.24000000000001        6545.4399999999996        521.45999908447266     
          87   36.509999999999998        233.22999999999999        6560.2500000000000        521.45999908447266     
          88   139.52000000000001        179.94999999999999        6545.4399999999996        521.45999908447266     
          89   171.62000000000000        228.61000000000001        6558.2500000000000        521.45999908447266     
          90   204.31000000000000        222.06999999999999        6563.3299999999999        521.45999908447266     
          91   248.52000000000001        111.91000000000000        6566.1800000000003        521.45999908447266     
          92   55.840000000000003        198.18000000000001        6566.6400000000003        521.45999908447266     
          93   72.450000000000003        122.70999999999999        6545.4399999999996        521.45999908447266     
           1   19.230000000000000        113.80000000000000        6556.6999999999998        556.22399902343750     
           3   39.500000000000000        198.72999999999999        6555.5400000000000        556.22399902343750     
           4   53.369999999999997        19.719999999999999        6558.4200000000001        556.22399902343750     
           5   61.250000000000000        157.15000000000001        6559.7200000000003        556.22399902343750     
           7   73.340000000000003        210.66000000000000        6547.9600000000000        556.22399902343750     
           8   71.060000000000002        135.22000000000000        6545.4399999999996        556.22399902343750     
           9   64.099999999999994        185.02000000000001        6566.5400000000000        556.22399902343750     
          11   74.099999999999994        91.599999999999994        6545.4399999999996        556.22399902343750     
          12   73.489999999999995        134.99000000000001        6562.9499999999998        556.22399902343750     
          13   76.519999999999996        50.009999999999998        6545.4399999999996        556.22399902343750     
          14   85.790000000000006        190.99000000000001        6545.4399999999996        556.22399902343750     
          16   82.459999999999994        163.43000000000001        6545.4399999999996        556.22399902343750     
          17   85.590000000000003        110.14000000000000        6550.2200000000003        556.22399902343750     
          18   123.95000000000000        197.71000000000001        6545.4399999999996        556.22399902343750     
          20   112.06999999999999        36.350000000000001        6545.4399999999996        556.22399902343750     
          21   122.26000000000001       0.23999999999999999        6545.4399999999996        556.22399902343750     
          22   117.81999999999999        70.469999999999999        6545.4399999999996        556.22399902343750     
          24   131.91000000000000        154.88000000000000        6549.4899999999998        556.22399902343750     
          25   124.61000000000000        159.47999999999999        6569.5500000000002        556.22399902343750     
          26   102.42000000000000        187.27000000000001        6545.4399999999996        556.22399902343750     
          27   126.48999999999999        199.44000000000000        6551.5000000000000        556.22399902343750     
          28   130.25999999999999        178.21000000000001        6566.6000000000004        556.22399902343750     
          30   127.18000000000001        219.13999999999999        6556.1400000000003        556.22399902343750     
          32   145.19000000000000        119.29000000000001        6553.1999999999998        556.22399902343750     
          33   132.30000000000001        229.65000000000001        6545.4399999999996        556.22399902343750     
          34   133.12000000000000        185.34000000000000        6564.2200000000003        556.22399902343750     
          35   135.13000000000000        122.50000000000000        6556.7600000000002        556.22399902343750     
          36   140.33000000000001        124.43000000000001        6557.8000000000002        556.22399902343750     
          37   137.71000000000001        95.810000000000002        6566.1700000000001        556.22399902343750     
          38   146.43000000000001        248.52000000000001        6553.3699999999999        556.22399902343750     
          40   139.66000000000000        147.25999999999999        6557.1300000000001        556.22399902343750     
          44   150.78000000000000        158.21000000000001        6545.4399999999996        556.22399902343750     
          45   156.15000000000001        147.91000000000000        6564.4799999999996        556.22399902343750     
          46   155.53999999999999        116.50000000000000        6559.8100000000004        556.22399902343750     
          47   154.21000000000001        72.030000000000001        6545.4399999999996        556.22399902343750     
          48   155.25999999999999        105.48999999999999        6569.5500000000002        556.22399902343750     
          50   163.55000000000001        88.590000000000003        6545.4399999999996        556.22399902343750     
          53   176.99000000000001        217.93000000000001        6550.0000000000000        556.22399902343750     
          54   185.12000000000000        237.47000000000000        6568.6300000000001        556.22399902343750     
          57   205.91999999999999        236.50999999999999        6559.8299999999999        556.22399902343750     
          60   210.65000000000001        136.50000000000000        6562.1199999999999        556.22399902343750     
          65   236.37000000000000        182.97000000000000        6566.6700000000001        556.22399902343750     
          66   222.02000000000001        210.74000000000001        6558.7500000000000        556.22399902343750     
          68   248.52000000000001        172.69000000000000        6560.0200000000004        556.22399902343750     
          70   238.24000000000001        145.53999999999999        6545.4399999999996        556.22399902343750     
          71   248.52000000000001        190.96000000000001        6545.4399999999996        556.22399902343750     
          72   248.52000000000001        190.50999999999999        6555.1499999999996        556.22399902343750     
          74   23.609999999999999        220.41000000000000        6552.1899999999996        556.22399902343750     
          76   143.61000000000001        78.989999999999995        6545.4399999999996        556.22399902343750     
          77   214.81999999999999        225.65000000000001        6559.6400000000003        556.22399902343750     
          78   61.460000000000001        196.38999999999999        6545.4399999999996        556.22399902343750     
          79   150.47000000000000        135.40000000000001        6564.8500000000004        556.22399902343750     
          80   155.65000000000001        240.31000000000000        6569.5500000000002        556.22399902343750     
          81   131.63999999999999        208.19999999999999        6557.7200000000003        556.22399902343750     
          82   222.18000000000001       0.52000000000000002        6545.4399999999996        556.22399902343750     
          83   137.03000000000000        165.47000000000000        6555.1099999999997        556.22399902343750     
          84   241.00000000000000        69.000000000000000        6569.5500000000002        556.22399902343750     
          85   50.729999999999997        173.50000000000000        6558.5000000000000        556.22399902343750     
          86   30.120000000000001        188.97999999999999        6545.4399999999996        556.22399902343750     
          87   36.500000000000000        235.16000000000000        6559.7900000000000        556.22399902343750     
          88   140.74000000000001        182.78999999999999        6545.4399999999996        556.22399902343750     
          89   173.59999999999999        224.91999999999999        6554.1800000000003        556.22399902343750     
          90   204.46000000000001        223.66999999999999        6563.0799999999999        556.22399902343750     
          91   248.52000000000001        110.14000000000000        6563.8999999999996        556.22399902343750     
          92   55.450000000000003        199.40000000000001        6569.5500000000002        556.22399902343750     
          93   72.109999999999999        122.62000000000000        6545.4399999999996        556.22399902343750     
           1   18.920000000000002        116.02000000000000        6557.0600000000004        590.98799896240234     
           4   53.560000000000002        20.699999999999999        6558.1199999999999        590.98799896240234     
           5   64.609999999999999        154.74000000000001        6552.0400000000000        590.98799896240234     
           7   73.109999999999999        213.00000000000000        6547.3599999999997        590.98799896240234     
           9   63.329999999999998        187.96000000000001        6558.3699999999999        590.98799896240234     
          11   74.250000000000000        92.700000000000003        6545.4399999999996        590.98799896240234     
          12   74.750000000000000        142.77000000000001        6563.4399999999996        590.98799896240234     
          13   74.329999999999998        48.149999999999999        6545.4399999999996        590.98799896240234     
          14   84.569999999999993        190.63000000000000        6545.4399999999996        590.98799896240234     
          16   82.120000000000005        163.86000000000001        6545.4399999999996        590.98799896240234     
          17   85.750000000000000        110.31000000000000        6551.3800000000001        590.98799896240234     
          18   123.44000000000000        199.16999999999999        6545.4399999999996        590.98799896240234     
          20   110.06000000000000        39.729999999999997        6545.4399999999996        590.98799896240234     
          21   132.84000000000000        10.880000000000001        6545.4399999999996        590.98799896240234     
          22   118.13000000000000        70.560000000000002        6545.4399999999996        590.98799896240234     
          24   130.24000000000001        162.66999999999999        6551.1199999999999        590.98799896240234     
          25   125.90000000000001        159.75999999999999        6566.3400000000001        590.98799896240234     
          26   101.00000000000000        188.03000000000000        6545.4399999999996        590.98799896240234     
          27   126.42000000000000        199.86000000000001        6551.6700000000001        590.98799896240234     
          28   130.49000000000001        178.06000000000000        6566.4700000000003        590.98799896240234     
          30   125.58000000000000        218.43000000000001        6557.3100000000004        590.98799896240234     
          33   130.88999999999999        223.52000000000001        6545.4399999999996        590.98799896240234     
          34   133.49000000000001        185.47999999999999        6563.4099999999999        590.98799896240234     
          35   135.44000000000000        121.58000000000000        6556.7700000000004        590.98799896240234     
          36   143.93000000000001        119.70000000000000        6555.1700000000001        590.98799896240234     
          37   137.83000000000001        95.120000000000005        6565.6800000000003        590.98799896240234     
          38   156.36000000000001        248.52000000000001        6554.9300000000003        590.98799896240234     
          40   140.00000000000000        149.91000000000000        6554.2500000000000        590.98799896240234     
          44   151.16999999999999        145.66999999999999        6545.4399999999996        590.98799896240234     
          45   154.74000000000001        147.47000000000000        6560.0900000000001        590.98799896240234     
          46   155.15000000000001        117.63000000000000        6560.0100000000002        590.98799896240234     
          47   154.53999999999999        71.709999999999994        6545.4399999999996        590.98799896240234     
          48   155.09999999999999        104.73000000000000        6569.5500000000002        590.98799896240234     
          50   162.97999999999999        89.129999999999995        6545.4399999999996        590.98799896240234     
          53   179.83000000000001        213.66000000000000        6550.9899999999998        590.98799896240234     
          54   179.13000000000000        233.75000000000000        6569.5500000000002        590.98799896240234     
          57   206.50000000000000        235.75000000000000        6559.1999999999998        590.98799896240234     
          60   211.24000000000001        136.49000000000001        6561.9399999999996        590.98799896240234     
          65   240.61000000000001        177.44999999999999        6569.5500000000002        590.98799896240234     
          66   220.72999999999999        212.34000000000000        6558.3400000000001        590.98799896240234     
          68   248.52000000000001        174.16000000000000        6560.3100000000004        590.98799896240234     
          70   236.62000000000000        146.56999999999999        6545.4399999999996        590.98799896240234     
          71   248.52000000000001        190.91999999999999        6545.4399999999996        590.98799896240234     
          72   248.52000000000001        190.90000000000001        6554.7299999999996        590.98799896240234     
          76   141.86000000000001        76.430000000000007        6545.4399999999996        590.98799896240234     
          77   214.66000000000000        225.86000000000001        6559.2399999999998        590.98799896240234     
          78   60.310000000000002        196.47000000000000        6545.4399999999996        590.98799896240234     
          79   149.75000000000000        136.75000000000000        6564.0400000000000        590.98799896240234     
          80   154.96000000000001        246.53999999999999        6568.6999999999998        590.98799896240234     
          81   130.49000000000001        207.28000000000000        6557.8599999999997        590.98799896240234     
          82   220.33000000000001        2.3500000000000001        6545.4399999999996        590.98799896240234     
          83   135.25000000000000        172.75999999999999        6551.5299999999997        590.98799896240234     
          84   241.31999999999999        69.230000000000004        6569.5500000000002        590.98799896240234     
          85   54.380000000000003        169.40000000000001        6557.7700000000004        590.98799896240234     
          86   31.579999999999998        190.81999999999999        6548.8999999999996        590.98799896240234     
          87   36.329999999999998        246.40000000000001        6554.7100000000000        590.98799896240234     
          88   141.41000000000000        185.25999999999999        6545.4399999999996        590.98799896240234     
          89   173.13000000000000        224.50000000000000        6554.1700000000001        590.98799896240234     
          90   203.44999999999999        226.13000000000000        6563.2600000000002        590.98799896240234     
          91   248.52000000000001        109.81000000000000        6562.4499999999998        590.98799896240234     
          92   55.350000000000001        201.59000000000000        6569.5500000000002        590.98799896240234     
          93   72.420000000000002        123.73999999999999        6545.4399999999996        590.98799896240234     
           1   17.180000000000000        114.44000000000000        6560.6199999999999        625.75199890136719     
           7   72.629999999999995        213.24000000000001        6547.5600000000004        625.75199890136719     
           9   63.859999999999999        187.86000000000001        6557.3599999999997        625.75199890136719     
          11   72.540000000000006        91.609999999999999        6545.4399999999996        625.75199890136719     
          12   73.370000000000005        142.63000000000000        6563.4300000000003        625.75199890136719     
          13   74.709999999999994        39.350000000000001        6545.4399999999996        625.75199890136719     
          14   82.920000000000002        190.78999999999999        6545.4399999999996        625.75199890136719     
          16   80.969999999999999        164.06999999999999        6545.4399999999996        625.75199890136719     
          17   83.530000000000001        109.72000000000000        6551.8100000000004        625.75199890136719     
          18   119.79000000000001        205.47000000000000        6545.4399999999996        625.75199890136719     
          20   107.48000000000000        41.609999999999999        6545.4399999999996        625.75199890136719     
          21   131.52000000000001        7.7000000000000002        6545.4399999999996        625.75199890136719     
          22   116.78000000000000        70.239999999999995        6545.4399999999996        625.75199890136719     
          24   129.59999999999999        164.36000000000001        6551.5299999999997        625.75199890136719     
          25   126.41000000000000        162.21000000000001        6561.2500000000000        625.75199890136719     
          26   93.859999999999999        191.19999999999999        6545.4399999999996        625.75199890136719     
          27   126.42000000000000        196.91999999999999        6553.8400000000001        625.75199890136719     
          28   130.47999999999999        178.56999999999999        6566.2600000000002        625.75199890136719     
          30   125.13000000000000        219.16000000000000        6556.2100000000000        625.75199890136719     
          33   130.96000000000001        216.41999999999999        6545.4399999999996        625.75199890136719     
          34   134.72999999999999        185.88999999999999        6557.8199999999997        625.75199890136719     
          35   134.34000000000000        121.09999999999999        6556.7299999999996        625.75199890136719     
          36   144.47999999999999        117.98000000000000        6549.2600000000002        625.75199890136719     
          37   137.78999999999999        94.569999999999993        6564.5200000000004        625.75199890136719     
          38   157.87000000000000        248.52000000000001        6555.6599999999999        625.75199890136719     
          40   139.00999999999999        150.81000000000000        6552.2200000000003        625.75199890136719     
          44   153.84999999999999        137.16999999999999        6545.4399999999996        625.75199890136719     
          45   153.69999999999999        146.55000000000001        6555.4499999999998        625.75199890136719     
          46   152.78000000000000        118.23000000000000        6562.5299999999997        625.75199890136719     
          47   153.50999999999999        71.719999999999999        6545.4399999999996        625.75199890136719     
          48   153.69999999999999        104.58000000000000        6569.5500000000002        625.75199890136719     
          50   162.37000000000000        92.040000000000006        6545.4399999999996        625.75199890136719     
          53   180.63000000000000        213.41999999999999        6552.5699999999997        625.75199890136719     
          54   178.37000000000000        233.38999999999999        6569.5500000000002        625.75199890136719     
          57   205.91000000000000        234.78000000000000        6559.2100000000000        625.75199890136719     
          60   209.88000000000000        136.27000000000001        6561.7500000000000        625.75199890136719     
          65   240.93000000000001        175.18000000000001        6569.5500000000002        625.75199890136719     
          66   214.05000000000001        216.18000000000001        6557.8599999999997        625.75199890136719     
          68   248.52000000000001        168.36000000000001        6559.6199999999999        625.75199890136719     
          70   235.81999999999999        146.44000000000000        6545.4399999999996        625.75199890136719     
          71   248.52000000000001        190.88000000000000        6545.4399999999996        625.75199890136719     
          72   248.52000000000001        191.12000000000000        6556.0500000000002        625.75199890136719     
          77   213.52000000000001        225.31000000000000        6558.6400000000003        625.75199890136719     
          78   58.850000000000001        196.61000000000001        6547.8900000000003        625.75199890136719     
          79   147.63000000000000        138.22000000000000        6564.0799999999999        625.75199890136719     
          80   154.19999999999999        248.52000000000001        6569.5500000000002        625.75199890136719     
          81   129.15000000000001        208.91000000000000        6556.6499999999996        625.75199890136719     
          82   219.33000000000001        4.3099999999999996        6545.4399999999996        625.75199890136719     
          83   134.55000000000001        173.66999999999999        6551.8699999999999        625.75199890136719     
          84   240.49000000000001        70.019999999999996        6569.5500000000002        625.75199890136719     
          86   32.000000000000000        192.84000000000000        6553.0799999999999        625.75199890136719     
          87   35.009999999999998        248.52000000000001        6553.2799999999997        625.75199890136719     
          88   138.84999999999999        194.69999999999999        6545.4399999999996        625.75199890136719     
          89   172.86000000000001        224.84000000000000        6555.0400000000000        625.75199890136719     
          90   201.83000000000001        227.16999999999999        6564.1300000000001        625.75199890136719     
          91   248.52000000000001        107.54000000000001        6561.8900000000003        625.75199890136719     
          92   55.369999999999997        202.97999999999999        6567.1300000000001        625.75199890136719     
          93   71.870000000000005        121.76000000000001        6545.4399999999996        625.75199890136719     
           1   17.989999999999998        113.50000000000000        6563.5200000000004        660.51599884033203     
           7   72.780000000000001        213.81000000000000        6545.4399999999996        660.51599884033203     
           9   65.739999999999995        185.19999999999999        6555.3100000000004        660.51599884033203     
          11   72.849999999999994        90.069999999999993        6545.4399999999996        660.51599884033203     
          12   73.420000000000002        141.83000000000001        6561.2700000000004        660.51599884033203     
          13   76.859999999999999        35.619999999999997        6545.4399999999996        660.51599884033203     
          14   83.799999999999997        190.16999999999999        6545.4399999999996        660.51599884033203     
          16   81.370000000000005        163.90000000000001        6545.4399999999996        660.51599884033203     
          17   83.269999999999996        108.61000000000000        6553.4700000000003        660.51599884033203     
          18   119.68000000000001        205.03999999999999        6545.4399999999996        660.51599884033203     
          20   108.05000000000000        39.850000000000001        6548.4600000000000        660.51599884033203     
          21   132.49000000000001        2.1699999999999999        6550.8699999999999        660.51599884033203     
          22   117.59999999999999        69.180000000000007        6547.9099999999999        660.51599884033203     
          24   130.13000000000000        164.78999999999999        6555.3000000000002        660.51599884033203     
          25   128.88999999999999        162.44000000000000        6560.3599999999997        660.51599884033203     
          27   126.87000000000000        197.08000000000001        6553.9600000000000        660.51599884033203     
          28   132.78000000000000        178.86000000000001        6566.7600000000002        660.51599884033203     
          33   130.81999999999999        214.75000000000000        6545.4399999999996        660.51599884033203     
          34   137.59999999999999        190.71000000000001        6559.6899999999996        660.51599884033203     
          35   135.22000000000000        121.00000000000000        6557.1899999999996        660.51599884033203     
          36   146.93000000000001        116.45999999999999        6545.4399999999996        660.51599884033203     
          37   138.19999999999999        93.939999999999998        6565.6400000000003        660.51599884033203     
          38   158.27000000000001        248.52000000000001        6554.2799999999997        660.51599884033203     
          40   139.55000000000001        149.88000000000000        6553.3599999999997        660.51599884033203     
          44   155.50000000000000        130.00999999999999        6545.4399999999996        660.51599884033203     
          45   155.37000000000000        144.61000000000001        6552.4399999999996        660.51599884033203     
          46   153.53000000000000        117.70000000000000        6563.2700000000004        660.51599884033203     
          47   153.87000000000000        71.379999999999995        6545.4399999999996        660.51599884033203     
          48   154.37000000000000        104.12000000000000        6569.5500000000002        660.51599884033203     
          50   164.08000000000001        92.969999999999999        6545.4399999999996        660.51599884033203     
          53   179.47999999999999        211.49000000000001        6551.0799999999999        660.51599884033203     
          54   178.81000000000000        232.00000000000000        6569.5500000000002        660.51599884033203     
          57   206.41999999999999        235.44999999999999        6559.5400000000000        660.51599884033203     
          60   210.72000000000000        135.88000000000000        6561.0500000000002        660.51599884033203     
          65   242.06000000000000        173.75000000000000        6569.5500000000002        660.51599884033203     
          66   211.59000000000000        217.33000000000001        6557.4399999999996        660.51599884033203     
          70   237.00999999999999        145.27000000000001        6545.4399999999996        660.51599884033203     
          71   248.52000000000001        190.03000000000000        6545.4399999999996        660.51599884033203     
          72   248.52000000000001        190.62000000000000        6555.1800000000003        660.51599884033203     
          78   59.640000000000001        196.61000000000001        6549.1499999999996        660.51599884033203     
          79   148.75999999999999        138.06000000000000        6563.9300000000003        660.51599884033203     
          80   155.24000000000001        248.52000000000001        6569.5500000000002        660.51599884033203     
          82   219.34999999999999        2.8100000000000001        6545.4399999999996        660.51599884033203     
          83   136.88999999999999        177.87000000000000        6553.4200000000001        660.51599884033203     
          84   240.66000000000000        69.150000000000006        6569.5500000000002        660.51599884033203     
          86   29.280000000000001        197.78000000000000        6556.7100000000000        660.51599884033203     
          88   139.34000000000000        195.43000000000001        6545.4399999999996        660.51599884033203     
          89   173.13000000000000        226.49000000000001        6556.2100000000000        660.51599884033203     
          90   199.37000000000000        228.06999999999999        6563.8999999999996        660.51599884033203     
          91   248.52000000000001        102.17000000000000        6562.4399999999996        660.51599884033203     
          92   56.270000000000003        201.99000000000001        6566.7500000000000        660.51599884033203     
          93   72.409999999999997        120.01000000000001        6545.4399999999996        660.51599884033203     
          94  0.23999999999999999        112.70999999999999        5409.3500000000004        0.0000000000000000     
          95  0.23999999999999999        117.20999999999999        5387.5299999999997        0.0000000000000000     
          96   1.9700000000000000        169.91999999999999        5378.7399999999998        0.0000000000000000     
          97   3.1000000000000001        13.949999999999999        5412.1199999999999        0.0000000000000000     
          98   3.0499999999999998        231.30000000000001        5427.3500000000004        0.0000000000000000     
          99   6.0000000000000000        189.44000000000000        5405.2900000000000        0.0000000000000000     
         100   8.9800000000000004        72.109999999999999        5354.5900000000001        0.0000000000000000     
         101   12.190000000000000        230.93000000000001        5421.8800000000001        0.0000000000000000     
         102   15.180000000000000        139.18000000000001        5365.6099999999997        0.0000000000000000     
         103   15.840000000000000        83.120000000000005        5348.9700000000003        0.0000000000000000     
         104   15.760000000000000        106.20999999999999        5404.8299999999999        0.0000000000000000     
         105   15.740000000000000        226.11000000000001        5367.9099999999999        0.0000000000000000     
         106   22.160000000000000        108.44000000000000        5423.9300000000003        0.0000000000000000     
         107   22.309999999999999        156.66000000000000        5390.6300000000001        0.0000000000000000     
         108   22.510000000000002        35.729999999999997        5364.6000000000004        0.0000000000000000     
         109   26.079999999999998        146.44000000000000        5383.8000000000002        0.0000000000000000     
         110   31.719999999999999        51.280000000000001        5348.9700000000003        0.0000000000000000     
         111   32.890000000000001        89.370000000000005        5414.3000000000002        0.0000000000000000     
         112   34.689999999999998        139.55000000000001        5391.4499999999998        0.0000000000000000     
         113   35.899999999999999        131.84999999999999        5415.5900000000001        0.0000000000000000     
         114   40.140000000000001        70.560000000000002        5348.9700000000003        0.0000000000000000     
         115   40.409999999999997        10.630000000000001        5394.3999999999996        0.0000000000000000     
         116   41.600000000000001       0.23999999999999999        5367.7900000000000        0.0000000000000000     
         117   42.090000000000003        94.060000000000002        5416.8500000000004        0.0000000000000000     
         118   42.600000000000001        143.28999999999999        5348.9700000000003        0.0000000000000000     
         119   45.640000000000001        105.76000000000001        5404.5500000000002        0.0000000000000000     
         120   46.850000000000001        110.50000000000000        5421.4700000000003        0.0000000000000000     
         121   58.920000000000002        23.859999999999999        5348.9700000000003        0.0000000000000000     
         122   61.899999999999999        129.59000000000000        5417.7600000000002        0.0000000000000000     
         123   64.700000000000003        8.1600000000000001        5360.2500000000000        0.0000000000000000     
         124   65.099999999999994        165.08000000000001        5409.6700000000001        0.0000000000000000     
         125   67.239999999999995        160.72999999999999        5403.8999999999996        0.0000000000000000     
         126   69.659999999999997        76.000000000000000        5360.9399999999996        0.0000000000000000     
         127   73.510000000000005        45.770000000000003        5356.7200000000003        0.0000000000000000     
         128   71.569999999999993        133.77000000000001        5409.8999999999996        0.0000000000000000     
         129   72.140000000000001        228.34000000000000        5431.5100000000002        0.0000000000000000     
         130   73.489999999999995        121.87000000000000        5403.6899999999996        0.0000000000000000     
         131   79.480000000000004        59.579999999999998        5373.8400000000001        0.0000000000000000     
         132   81.719999999999999        124.23000000000000        5357.4499999999998        0.0000000000000000     
         133   83.040000000000006        84.260000000000005        5366.7700000000004        0.0000000000000000     
         134   85.150000000000006        109.22000000000000        5404.2700000000004        0.0000000000000000     
         135   85.540000000000006        30.690000000000001        5363.9300000000003        0.0000000000000000     
         136   87.030000000000001        10.109999999999999        5435.8900000000003        0.0000000000000000     
         137   87.719999999999999        144.09999999999999        5356.2200000000003        0.0000000000000000     
         138   88.719999999999999        71.299999999999997        5377.4700000000003        0.0000000000000000     
         139   89.719999999999999        144.52000000000001        5423.0799999999999        0.0000000000000000     
         140   90.090000000000003        224.53999999999999        5352.5299999999997        0.0000000000000000     
         141   91.790000000000006        248.52000000000001        5389.7299999999996        0.0000000000000000     
         142   91.939999999999998        134.84000000000000        5409.8800000000001        0.0000000000000000     
         143   92.560000000000002        102.27000000000000        5411.8100000000004        0.0000000000000000     
         144   93.780000000000001        138.80000000000001        5402.5600000000004        0.0000000000000000     
         145   96.120000000000005        80.000000000000000        5374.0400000000000        0.0000000000000000     
         146   102.54000000000001        34.409999999999997        5417.6000000000004        0.0000000000000000     
         147   106.84999999999999        97.049999999999997        5355.5200000000004        0.0000000000000000     
         148   109.86000000000000        63.049999999999997        5401.8500000000004        0.0000000000000000     
         149   113.18000000000001        236.71000000000001        5385.7799999999997        0.0000000000000000     
         150   115.53000000000000        137.03999999999999        5413.2399999999998        0.0000000000000000     
         151   118.95000000000000        94.799999999999997        5361.6099999999997        0.0000000000000000     
         152   121.94000000000000        228.50999999999999        5350.0000000000000        0.0000000000000000     
         153   122.34999999999999        62.729999999999997        5372.6999999999998        0.0000000000000000     
         154   125.40000000000001        47.100000000000001        5359.7100000000000        0.0000000000000000     
         155   127.18000000000001        94.310000000000002        5370.5100000000002        0.0000000000000000     
         156   131.12000000000000        176.25999999999999        5348.9700000000003        0.0000000000000000     
         157   131.96000000000001        133.50999999999999        5417.5799999999999        0.0000000000000000     
         158   132.75999999999999        148.65000000000001        5416.5699999999997        0.0000000000000000     
         159   132.68000000000001        220.58000000000001        5358.3500000000004        0.0000000000000000     
         160   139.12000000000000        233.09000000000000        5351.4300000000003        0.0000000000000000     
         161   143.71000000000001        206.25000000000000        5391.1700000000001        0.0000000000000000     
         162   150.71000000000001        63.049999999999997        5405.1199999999999        0.0000000000000000     
         163   158.34999999999999        39.159999999999997        5389.8299999999999        0.0000000000000000     
         164   162.61000000000001        141.16999999999999        5365.6499999999996        0.0000000000000000     
         165   163.22999999999999        219.19000000000000        5381.7100000000000        0.0000000000000000     
         166   167.53999999999999        36.049999999999997        5404.8699999999999        0.0000000000000000     
         167   169.80000000000001        80.890000000000001        5366.8299999999999        0.0000000000000000     
         168   180.93000000000001        130.66000000000000        5348.9700000000003        0.0000000000000000     
         169   182.93000000000001        112.15000000000001        5356.0900000000001        0.0000000000000000     
         170   184.68000000000001        134.36000000000001        5384.8199999999997        0.0000000000000000     
         171   185.59000000000000        124.23999999999999        5359.0100000000002        0.0000000000000000     
         172   185.97999999999999        5.0899999999999999        5383.1199999999999        0.0000000000000000     
         173   193.09000000000000        237.44999999999999        5384.8000000000002        0.0000000000000000     
         174   206.75999999999999        108.31000000000000        5370.6700000000001        0.0000000000000000     
         175   215.16000000000000        7.6900000000000004        5348.9700000000003        0.0000000000000000     
         176   219.66999999999999        45.399999999999999        5355.4899999999998        0.0000000000000000     
         177   228.34999999999999        211.13000000000000        5358.5600000000004        0.0000000000000000     
         178   228.66999999999999        239.66000000000000        5376.8699999999999        0.0000000000000000     
         179   237.52000000000001        10.539999999999999        5364.0100000000002        0.0000000000000000     
         180   248.52000000000001        41.670000000000002        5365.7200000000003        0.0000000000000000     
          94  0.94999999999999996        113.51000000000001        5408.4700000000003        30.570000000000000     
          95   1.9600000000000000        120.81000000000000        5386.3299999999999        30.570000000000000     
          96   4.5899999999999999        170.88000000000000        5378.1800000000003        30.570000000000000     
          97   3.1600000000000001        11.250000000000000        5417.6300000000001        30.570000000000000     
          98   4.0400000000000000        231.68000000000001        5420.3400000000001        30.570000000000000     
          99   7.1799999999999997        190.05000000000001        5405.4300000000003        30.570000000000000     
         100   8.3399999999999999        72.680000000000007        5354.4300000000003        30.570000000000000     
         101   15.420000000000000        229.88000000000000        5426.3900000000003        30.570000000000000     
         102   16.199999999999999        138.88000000000000        5366.6400000000003        30.570000000000000     
         103   16.050000000000001        83.189999999999998        5348.9700000000003        30.570000000000000     
         104   16.489999999999998        106.77000000000000        5404.6199999999999        30.570000000000000     
         105   10.029999999999999        227.58000000000001        5368.0200000000004        30.570000000000000     
         106   22.550000000000001        108.62000000000000        5424.0500000000002        30.570000000000000     
         107   21.030000000000001        161.34000000000000        5387.1899999999996        30.570000000000000     
         108   22.750000000000000        35.680000000000000        5364.5699999999997        30.570000000000000     
         109   27.090000000000000        145.28000000000000        5383.1800000000003        30.570000000000000     
         110   28.030000000000001        52.450000000000003        5348.9700000000003        30.570000000000000     
         111   39.700000000000003        87.109999999999999        5416.9099999999999        30.570000000000000     
         112   44.289999999999999        133.09000000000000        5393.4799999999996        30.570000000000000     
         113   34.070000000000000        128.56000000000000        5414.8699999999999        30.570000000000000     
         114   38.350000000000001        69.500000000000000        5348.9700000000003        30.570000000000000     
         115   41.450000000000003        10.590000000000000        5394.3999999999996        30.570000000000000     
         116   41.210000000000001       0.23999999999999999        5368.1400000000003        30.570000000000000     
         117   49.840000000000003        97.790000000000006        5421.8699999999999        30.570000000000000     
         118   47.469999999999999        142.47000000000000        5348.9700000000003        30.570000000000000     
         119   47.140000000000001        106.56999999999999        5404.5500000000002        30.570000000000000     
         120   49.329999999999998        108.68000000000001        5422.3100000000004        30.570000000000000     
         121   58.039999999999999        27.399999999999999        5348.9700000000003        30.570000000000000     
         122   65.340000000000003        124.12000000000000        5420.7600000000002        30.570000000000000     
         123   67.930000000000007        8.9600000000000009        5361.1000000000004        30.570000000000000     
         124   67.390000000000001        172.19000000000000        5414.1599999999999        30.570000000000000     
         125   67.459999999999994        159.69999999999999        5402.2700000000004        30.570000000000000     
         126   67.090000000000003        76.010000000000005        5359.3100000000004        30.570000000000000     
         127   76.079999999999998        45.630000000000003        5357.4499999999998        30.570000000000000     
         128   71.569999999999993        136.75000000000000        5410.8100000000004        30.570000000000000     
         129   73.250000000000000        227.83000000000001        5430.2200000000003        30.570000000000000     
         130   76.099999999999994        122.61000000000000        5403.6300000000001        30.570000000000000     
         131   79.540000000000006        59.710000000000001        5373.7100000000000        30.570000000000000     
         132   89.310000000000002        124.58000000000000        5357.0699999999997        30.570000000000000     
         133   81.609999999999999        85.250000000000000        5366.2799999999997        30.570000000000000     
         134   89.730000000000004        113.77000000000000        5405.1300000000001        30.570000000000000     
         135   87.430000000000007        23.670000000000002        5363.1800000000003        30.570000000000000     
         136   88.189999999999998        10.330000000000000        5435.7100000000000        30.570000000000000     
         137   90.500000000000000        146.68000000000001        5356.3199999999997        30.570000000000000     
         138   89.060000000000002        71.469999999999999        5378.3299999999999        30.570000000000000     
         139   91.000000000000000        144.84999999999999        5422.6700000000001        30.570000000000000     
         140   90.519999999999996        218.11000000000001        5354.7700000000004        30.570000000000000     
         141   93.700000000000003        248.52000000000001        5388.8500000000004        30.570000000000000     
         142   95.730000000000004        138.99000000000001        5402.6499999999996        30.570000000000000     
         143   93.980000000000004        102.84999999999999        5412.0299999999997        30.570000000000000     
         144   84.819999999999993        138.46000000000001        5406.6700000000001        30.570000000000000     
         145   90.390000000000001        79.090000000000003        5378.9099999999999        30.570000000000000     
         146   103.40000000000001        35.009999999999998        5417.3599999999997        30.570000000000000     
         147   108.29000000000001        96.579999999999998        5354.4200000000001        30.570000000000000     
         148   103.37000000000000        63.530000000000001        5399.6199999999999        30.570000000000000     
         149   114.55000000000000        236.53999999999999        5384.6300000000001        30.570000000000000     
         150   116.54000000000001        137.33000000000001        5413.8000000000002        30.570000000000000     
         151   120.06999999999999        94.530000000000001        5361.6499999999996        30.570000000000000     
         152   122.28000000000000        227.78000000000000        5348.9700000000003        30.570000000000000     
         153   122.48000000000000        60.170000000000002        5372.1300000000001        30.570000000000000     
         154   126.69000000000000        45.090000000000003        5360.1999999999998        30.570000000000000     
         155   128.52000000000001        93.930000000000007        5370.2299999999996        30.570000000000000     
         156   124.59999999999999        179.22000000000000        5348.9700000000003        30.570000000000000     
         157   133.22000000000000        133.99000000000001        5417.4300000000003        30.570000000000000     
         158   133.77000000000001        149.03000000000000        5417.2799999999997        30.570000000000000     
         159   134.19999999999999        220.47999999999999        5357.6499999999996        30.570000000000000     
         160   140.11000000000001        229.84000000000000        5348.9700000000003        30.570000000000000     
         161   145.59000000000000        205.49000000000001        5389.6700000000001        30.570000000000000     
         162   151.55000000000001        63.649999999999999        5404.6599999999999        30.570000000000000     
         163   159.06999999999999        42.829999999999998        5391.3999999999996        30.570000000000000     
         164   167.81999999999999        138.96000000000001        5368.5200000000004        30.570000000000000     
         165   163.80000000000001        218.36000000000001        5380.1700000000001        30.570000000000000     
         166   166.19000000000000        38.159999999999997        5404.8500000000004        30.570000000000000     
         167   170.84000000000000        80.420000000000002        5367.4399999999996        30.570000000000000     
         168   185.09999999999999        128.69999999999999        5348.9700000000003        30.570000000000000     
         169   185.61000000000001        110.65000000000001        5357.0400000000000        30.570000000000000     
         170   185.36000000000001        131.59000000000000        5382.9799999999996        30.570000000000000     
         171   189.44999999999999        125.79000000000001        5361.0900000000001        30.570000000000000     
         172   186.97999999999999        5.2500000000000000        5382.5100000000002        30.570000000000000     
         173   197.47000000000000        245.53999999999999        5389.0900000000001        30.570000000000000     
         174   207.36000000000001        106.89000000000000        5374.9099999999999        30.570000000000000     
         175   219.33000000000001        8.9700000000000006        5348.9700000000003        30.570000000000000     
         176   221.84000000000000        45.170000000000002        5357.4300000000003        30.570000000000000     
         177   228.84999999999999        211.13999999999999        5358.3599999999997        30.570000000000000     
         178   228.16000000000000        238.38999999999999        5375.0400000000000        30.570000000000000     
         179   238.24000000000001        9.4199999999999999        5366.1300000000001        30.570000000000000     
         180   248.52000000000001        40.570000000000000        5373.8000000000002        30.570000000000000     
         181   7.5199999999999996       0.23999999999999999        5378.3999999999996        30.570000000000000     
         182   18.199999999999999        67.010000000000005        5356.4799999999996        30.570000000000000     
         183   105.41000000000000        112.56999999999999        5430.9200000000001        30.570000000000000     
          94   1.0000000000000000        113.45000000000000        5407.6999999999998        61.140000000000001     
          95   2.9300000000000002        123.28000000000000        5383.7299999999996        61.140000000000001     
          96   8.4399999999999995        172.97999999999999        5377.5900000000001        61.140000000000001     
          97   4.0899999999999999        5.9800000000000004        5414.3599999999997        61.140000000000001     
          98   9.2100000000000009        232.78000000000000        5414.5100000000002        61.140000000000001     
          99   7.8300000000000001        189.90000000000001        5404.7500000000000        61.140000000000001     
         100   8.4900000000000002        72.120000000000005        5354.2799999999997        61.140000000000001     
         101   19.180000000000000        229.63999999999999        5425.5400000000000        61.140000000000001     
         102   16.640000000000001        138.13999999999999        5365.6099999999997        61.140000000000001     
         103   16.350000000000001        82.709999999999994        5348.9700000000003        61.140000000000001     
         104   16.449999999999999        106.68000000000001        5403.7200000000003        61.140000000000001     
         105   8.7500000000000000        226.75000000000000        5367.5900000000001        61.140000000000001     
         106   23.109999999999999        108.42000000000000        5423.8199999999997        61.140000000000001     
         107   20.539999999999999        163.12000000000000        5384.2900000000000        61.140000000000001     
         108   22.910000000000000        35.420000000000002        5364.1099999999997        61.140000000000001     
         109   25.370000000000001        143.21000000000001        5384.0600000000004        61.140000000000001     
         110   25.730000000000000        52.630000000000003        5348.9700000000003        61.140000000000001     
         111   46.770000000000003        86.049999999999997        5419.0799999999999        61.140000000000001     
         112   44.159999999999997        129.91000000000000        5394.8900000000003        61.140000000000001     
         113   32.000000000000000        128.83000000000001        5411.5100000000002        61.140000000000001     
         114   37.460000000000001        69.060000000000002        5348.9700000000003        61.140000000000001     
         115   41.880000000000003        10.789999999999999        5394.2500000000000        61.140000000000001     
         116   42.100000000000001       0.23999999999999999        5368.4200000000001        61.140000000000001     
         117   52.539999999999999        98.439999999999998        5423.0600000000004        61.140000000000001     
         118   48.229999999999997        142.19999999999999        5348.9700000000003        61.140000000000001     
         119   47.460000000000001        106.26000000000001        5404.1599999999999        61.140000000000001     
         120   52.840000000000003        106.19000000000000        5423.2299999999996        61.140000000000001     
         121   55.829999999999998        32.560000000000002        5348.9700000000003        61.140000000000001     
         122   70.829999999999998        119.65000000000001        5422.4399999999996        61.140000000000001     
         123   71.849999999999994        10.029999999999999        5362.4399999999996        61.140000000000001     
         124   68.000000000000000        173.66000000000000        5414.0200000000004        61.140000000000001     
         125   67.650000000000006        159.40000000000001        5401.7799999999997        61.140000000000001     
         126   64.500000000000000        78.400000000000006        5357.1899999999996        61.140000000000001     
         127   73.859999999999999        50.130000000000003        5357.3999999999996        61.140000000000001     
         128   71.260000000000005        136.36000000000001        5408.1599999999999        61.140000000000001     
         129   74.900000000000006        227.77000000000001        5429.8599999999997        61.140000000000001     
         130   76.010000000000005        122.33000000000000        5402.9499999999998        61.140000000000001     
         131   78.939999999999998        58.899999999999999        5374.6099999999997        61.140000000000001     
         132   93.900000000000006        126.56999999999999        5356.8999999999996        61.140000000000001     
         133   77.129999999999995        88.629999999999995        5366.5000000000000        61.140000000000001     
         134   90.340000000000003        112.97000000000000        5404.8400000000001        61.140000000000001     
         135   93.969999999999999        22.149999999999999        5363.2600000000002        61.140000000000001     
         136   88.890000000000001        10.320000000000000        5435.3900000000003        61.140000000000001     
         137   83.180000000000007        151.75999999999999        5356.5799999999999        61.140000000000001     
         138   89.109999999999999        71.310000000000002        5379.0299999999997        61.140000000000001     
         139   92.109999999999999        144.03999999999999        5422.0000000000000        61.140000000000001     
         140   92.000000000000000        213.16999999999999        5354.9700000000003        61.140000000000001     
         141   95.060000000000002        248.52000000000001        5387.7900000000000        61.140000000000001     
         142   102.31000000000000        146.34999999999999        5402.2600000000002        61.140000000000001     
         143   95.549999999999997        103.11000000000000        5411.5699999999997        61.140000000000001     
         144   70.060000000000002        142.41000000000000        5417.6899999999996        61.140000000000001     
         145   89.349999999999994        78.000000000000000        5381.5299999999997        61.140000000000001     
         146   104.31999999999999        34.850000000000001        5416.7900000000000        61.140000000000001     
         147   108.66000000000000        96.670000000000002        5354.2500000000000        61.140000000000001     
         148   99.709999999999994        62.840000000000003        5398.6099999999997        61.140000000000001     
         149   114.95000000000000        236.99000000000001        5384.4499999999998        61.140000000000001     
         150   117.38000000000000        137.56999999999999        5412.6700000000001        61.140000000000001     
         151   120.31000000000000        94.840000000000003        5361.3400000000001        61.140000000000001     
         152   123.64000000000000        228.18000000000001        5348.9700000000003        61.140000000000001     
         153   120.06000000000000        60.770000000000003        5371.2700000000004        61.140000000000001     
         154   128.13000000000000        41.710000000000001        5359.9600000000000        61.140000000000001     
         155   128.77000000000001        94.069999999999993        5369.8699999999999        61.140000000000001     
         156   119.89000000000000        183.80000000000001        5348.9700000000003        61.140000000000001     
         157   133.81000000000000        133.38999999999999        5416.5600000000004        61.140000000000001     
         158   134.84999999999999        148.16999999999999        5416.6700000000001        61.140000000000001     
         159   135.53999999999999        221.59999999999999        5356.5600000000004        61.140000000000001     
         160   138.66000000000000        225.97000000000000        5351.0299999999997        61.140000000000001     
         161   145.56000000000000        205.91000000000000        5389.0500000000002        61.140000000000001     
         162   151.99000000000001        63.450000000000003        5404.1300000000001        61.140000000000001     
         163   163.77000000000001        43.820000000000000        5394.1800000000003        61.140000000000001     
         164   173.09999999999999        142.50000000000000        5372.1300000000001        61.140000000000001     
         165   164.87000000000000        218.91000000000000        5380.1599999999999        61.140000000000001     
         166   160.96000000000001        38.780000000000001        5403.6899999999996        61.140000000000001     
         167   171.08000000000001        80.469999999999999        5366.8599999999997        61.140000000000001     
         168   185.96000000000001        129.69999999999999        5348.9700000000003        61.140000000000001     
         169   184.50999999999999        110.75000000000000        5356.5500000000002        61.140000000000001     
         170   186.47999999999999        131.74000000000001        5383.5000000000000        61.140000000000001     
         171   188.72000000000000        129.41999999999999        5362.8800000000001        61.140000000000001     
         172   187.66000000000000        5.4400000000000004        5382.6099999999997        61.140000000000001     
         173   200.13000000000000        248.52000000000001        5393.0799999999999        61.140000000000001     
         174   207.06999999999999        105.06999999999999        5376.8900000000003        61.140000000000001     
         175   221.52000000000001        9.5299999999999994        5348.9700000000003        61.140000000000001     
         176   224.16000000000000        41.009999999999998        5358.8100000000004        61.140000000000001     
         177   229.41999999999999        210.63999999999999        5357.8999999999996        61.140000000000001     
         178   226.46000000000001        231.63000000000000        5374.0799999999999        61.140000000000001     
         179   236.93000000000001        5.4299999999999997        5368.4700000000003        61.140000000000001     
         180   248.52000000000001        41.359999999999999        5370.7200000000003        61.140000000000001     
         181   7.4000000000000004       0.23999999999999999        5376.5799999999999        61.140000000000001     
         182   18.260000000000002        66.719999999999999        5357.1800000000003        61.140000000000001     
         183   101.42000000000000        112.54000000000001        5428.8500000000004        61.140000000000001     
         184   31.789999999999999        99.359999999999999        5409.0200000000004        61.140000000000001     
         185   31.710000000000001        155.78999999999999        5394.1599999999999        61.140000000000001     
         186   71.620000000000005        13.039999999999999        5414.4300000000003        61.140000000000001     
          94  0.23999999999999999        111.95999999999999        5409.2799999999997        91.710000000000008     
          95   4.1600000000000001        125.04000000000001        5382.1700000000001        91.710000000000008     
          96   10.510000000000000        171.46000000000001        5377.4200000000001        91.710000000000008     
          97   8.5600000000000005        4.3399999999999999        5411.8800000000001        91.710000000000008     
          98   12.789999999999999        232.33000000000001        5412.3100000000004        91.710000000000008     
          99   8.8699999999999992        189.30000000000001        5405.2799999999997        91.710000000000008     
         100   7.9100000000000001        71.370000000000005        5354.1999999999998        91.710000000000008     
         101   19.600000000000001        229.94000000000000        5426.2500000000000        91.710000000000008     
         102   18.050000000000001        135.78999999999999        5365.0400000000000        91.710000000000008     
         103   16.340000000000000        81.810000000000002        5348.9700000000003        91.710000000000008     
         104   18.340000000000000        106.90000000000001        5403.1999999999998        91.710000000000008     
         105   5.7000000000000002        228.19000000000000        5368.2399999999998        91.710000000000008     
         106   23.730000000000000        107.95999999999999        5424.0500000000002        91.710000000000008     
         107   20.340000000000000        163.63999999999999        5379.2799999999997        91.710000000000008     
         108   23.190000000000001        35.329999999999998        5364.2299999999996        91.710000000000008     
         109   22.739999999999998        139.80000000000001        5380.8500000000004        91.710000000000008     
         110   22.890000000000001        52.689999999999998        5348.9700000000003        91.710000000000008     
         111   50.950000000000003        86.290000000000006        5421.5500000000002        91.710000000000008     
         112   41.960000000000001        121.72000000000000        5399.3299999999999        91.710000000000008     
         113   31.739999999999998        134.09999999999999        5406.9399999999996        91.710000000000008     
         114   34.780000000000001        69.060000000000002        5348.9700000000003        91.710000000000008     
         115   42.259999999999998        10.520000000000000        5394.5500000000002        91.710000000000008     
         116   49.229999999999997        4.0400000000000000        5366.6700000000001        91.710000000000008     
         117   59.399999999999999        100.09999999999999        5424.5699999999997        91.710000000000008     
         118   49.409999999999997        141.90000000000001        5348.9700000000003        91.710000000000008     
         119   49.000000000000000        105.70999999999999        5404.5699999999997        91.710000000000008     
         120   63.079999999999998        113.92000000000000        5410.4700000000003        91.710000000000008     
         121   61.140000000000001        37.530000000000001        5348.9700000000003        91.710000000000008     
         122   75.680000000000007        117.81000000000000        5423.5600000000004        91.710000000000008     
         123   75.150000000000006        10.779999999999999        5362.4600000000000        91.710000000000008     
         124   68.920000000000002        175.02000000000001        5414.4200000000001        91.710000000000008     
         125   68.069999999999993        158.50000000000000        5402.0900000000001        91.710000000000008     
         126   62.829999999999998        79.069999999999993        5356.7900000000000        91.710000000000008     
         127   68.480000000000004        55.780000000000001        5356.1800000000003        91.710000000000008     
         128   70.439999999999998        134.80000000000001        5407.0299999999997        91.710000000000008     
         129   76.090000000000003        226.94999999999999        5430.2399999999998        91.710000000000008     
         130   79.329999999999998        121.02000000000000        5401.0600000000004        91.710000000000008     
         131   79.530000000000001        58.000000000000000        5375.8100000000004        91.710000000000008     
         132   96.530000000000001        128.08000000000001        5355.9799999999996        91.710000000000008     
         133   72.109999999999999        88.829999999999998        5365.2600000000002        91.710000000000008     
         134   101.73999999999999        115.97000000000000        5407.6099999999997        91.710000000000008     
         135   98.030000000000001        20.070000000000000        5364.3100000000004        91.710000000000008     
         136   88.989999999999995        9.8200000000000003        5435.2399999999998        91.710000000000008     
         137   77.989999999999995        155.53999999999999        5357.2200000000003        91.710000000000008     
         138   89.180000000000007        72.379999999999995        5379.3299999999999        91.710000000000008     
         139   92.209999999999994        143.71000000000001        5422.2200000000003        91.710000000000008     
         140   93.609999999999999        209.66000000000000        5354.2100000000000        91.710000000000008     
         141   99.760000000000005        248.52000000000001        5388.6800000000003        91.710000000000008     
         142   103.29000000000001        152.37000000000000        5401.3299999999999        91.710000000000008     
         143   95.930000000000007        100.94000000000000        5411.8100000000004        91.710000000000008     
         144   70.239999999999995        140.55000000000001        5418.2100000000000        91.710000000000008     
         145   91.040000000000006        76.489999999999995        5382.3100000000004        91.710000000000008     
         146   104.56999999999999        34.500000000000000        5417.2799999999997        91.710000000000008     
         147   108.14000000000000        95.790000000000006        5354.5200000000004        91.710000000000008     
         148   94.129999999999995        58.340000000000003        5396.6400000000003        91.710000000000008     
         149   115.17000000000000        236.38000000000000        5384.7200000000003        91.710000000000008     
         150   115.09000000000000        136.06999999999999        5412.5000000000000        91.710000000000008     
         151   119.95999999999999        94.219999999999999        5361.1899999999996        91.710000000000008     
         152   124.68000000000001        228.36000000000001        5348.9700000000003        91.710000000000008     
         153   123.25000000000000        55.829999999999998        5370.4799999999996        91.710000000000008     
         154   128.75999999999999        38.170000000000002        5359.1400000000003        91.710000000000008     
         155   128.47999999999999        93.829999999999998        5369.7299999999996        91.710000000000008     
         156   113.34999999999999        186.77000000000001        5348.9700000000003        91.710000000000008     
         157   132.62000000000000        132.52000000000001        5417.0299999999997        91.710000000000008     
         158   132.41999999999999        148.22999999999999        5417.1999999999998        91.710000000000008     
         159   135.63999999999999        221.72999999999999        5355.5799999999999        91.710000000000008     
         160   143.22999999999999        227.97999999999999        5356.3599999999997        91.710000000000008     
         161   145.74000000000001        204.94999999999999        5388.7600000000002        91.710000000000008     
         162   153.84999999999999        63.070000000000000        5404.7200000000003        91.710000000000008     
         163   168.30000000000001        44.119999999999997        5395.9600000000000        91.710000000000008     
         164   177.99000000000001        142.66999999999999        5375.8199999999997        91.710000000000008     
         165   163.28999999999999        218.31999999999999        5379.1899999999996        91.710000000000008     
         166   157.18000000000001        42.420000000000002        5404.3500000000004        91.710000000000008     
         167   171.18000000000001        80.560000000000002        5366.2200000000003        91.710000000000008     
         168   185.75000000000000        129.28999999999999        5348.9700000000003        91.710000000000008     
         169   184.30000000000001        111.73999999999999        5355.1099999999997        91.710000000000008     
         170   177.94000000000000        134.06999999999999        5381.8299999999999        91.710000000000008     
         171   185.15000000000001        132.28999999999999        5364.6000000000004        91.710000000000008     
         172   187.94999999999999        4.8600000000000003        5382.2200000000003        91.710000000000008     
         173   202.00000000000000        248.52000000000001        5393.6999999999998        91.710000000000008     
         174   208.41999999999999        103.69000000000000        5376.8199999999997        91.710000000000008     
         175   222.22999999999999        9.9600000000000009        5348.9700000000003        91.710000000000008     
         176   226.03999999999999        36.960000000000001        5359.6000000000004        91.710000000000008     
         177   229.44000000000000        209.96000000000001        5357.2600000000002        91.710000000000008     
         178   226.41000000000000        230.11000000000001        5373.6899999999996        91.710000000000008     
         179   240.24000000000001        3.3500000000000001        5371.8599999999997        91.710000000000008     
         180   242.46000000000001        38.329999999999998        5363.4399999999996        91.710000000000008     
         181   6.9000000000000004       0.23999999999999999        5375.6999999999998        91.710000000000008     
         182   16.940000000000001        65.890000000000001        5358.2500000000000        91.710000000000008     
         183   95.180000000000007        112.98999999999999        5426.4899999999998        91.710000000000008     
         184   29.430000000000000        99.769999999999996        5410.8199999999997        91.710000000000008     
         185   28.430000000000000        154.97999999999999        5393.3900000000003        91.710000000000008     
         186   70.200000000000003        12.680000000000000        5414.4499999999998        91.710000000000008     
         187  0.23999999999999999        153.22000000000000        5373.5799999999999        91.710000000000008     
         188   65.129999999999995        241.41000000000000        5348.9700000000003        91.710000000000008     
         189   83.060000000000002        121.06999999999999        5424.2900000000000        91.710000000000008     
         190   109.23000000000000        51.430000000000000        5371.0900000000001        91.710000000000008     
         191   131.19000000000000        33.920000000000002        5378.0299999999997        91.710000000000008     
         192   132.61000000000001        217.93000000000001        5350.9899999999998        91.710000000000008     
         193   133.50999999999999        104.73999999999999        5394.4499999999998        91.710000000000008     
         194   165.72999999999999        240.16000000000000        5387.8400000000001        91.710000000000008     
         195   186.31999999999999        131.63000000000000        5383.8400000000001        91.710000000000008     
         196   209.44000000000000        248.52000000000001        5371.3599999999997        91.710000000000008     
          94  0.23999999999999999        105.34000000000000        5409.9899999999998        122.28000000000000     
          95   7.0700000000000003        127.20000000000000        5382.5500000000002        122.28000000000000     
          96   10.770000000000000        172.37000000000000        5378.2500000000000        122.28000000000000     
          97   12.710000000000001        4.6100000000000003        5409.5100000000002        122.28000000000000     
          98   12.060000000000000        231.25000000000000        5406.9799999999996        122.28000000000000     
          99   8.6500000000000004        189.16999999999999        5404.8500000000004        122.28000000000000     
         100   7.8899999999999997        71.920000000000002        5354.1499999999996        122.28000000000000     
         101   15.260000000000000        228.93000000000001        5424.8599999999997        122.28000000000000     
         102   19.340000000000000        133.47000000000000        5363.8500000000004        122.28000000000000     
         103   15.910000000000000        81.980000000000004        5348.9700000000003        122.28000000000000     
         104   17.420000000000002        106.90000000000001        5402.2700000000004        122.28000000000000     
         105   4.6100000000000003        230.63999999999999        5369.6400000000003        122.28000000000000     
         106   24.250000000000000        107.29000000000001        5423.7299999999996        122.28000000000000     
         107   21.059999999999999        163.13000000000000        5377.9799999999996        122.28000000000000     
         108   23.109999999999999        35.000000000000000        5364.0400000000000        122.28000000000000     
         109   23.140000000000001        142.09999999999999        5379.1199999999999        122.28000000000000     
         110   16.660000000000000        53.880000000000003        5348.9700000000003        122.28000000000000     
         111   54.420000000000002        86.150000000000006        5421.7200000000003        122.28000000000000     
         112   38.689999999999998        118.30000000000000        5400.3999999999996        122.28000000000000     
         113   29.050000000000001        133.88999999999999        5402.4200000000001        122.28000000000000     
         114   34.270000000000003        70.250000000000000        5348.9700000000003        122.28000000000000     
         115   42.289999999999999        10.070000000000000        5394.0900000000001        122.28000000000000     
         116   57.020000000000003        5.5000000000000000        5368.8199999999997        122.28000000000000     
         117   61.799999999999997        103.84999999999999        5422.9499999999998        122.28000000000000     
         118   50.340000000000003        141.75000000000000        5348.9700000000003        122.28000000000000     
         119   48.890000000000001        105.47000000000000        5404.4799999999996        122.28000000000000     
         120   63.380000000000003        113.59000000000000        5410.3999999999996        122.28000000000000     
         121   65.000000000000000        40.280000000000001        5348.9700000000003        122.28000000000000     
         122   76.650000000000006        118.68000000000001        5422.3299999999999        122.28000000000000     
         123   76.799999999999997        9.5600000000000005        5362.8500000000004        122.28000000000000     
         124   68.659999999999997        173.84999999999999        5415.6800000000003        122.28000000000000     
         125   66.959999999999994        157.75999999999999        5400.8400000000001        122.28000000000000     
         126   60.430000000000000        82.109999999999999        5356.0699999999997        122.28000000000000     
         127   65.349999999999994        56.560000000000002        5354.2399999999998        122.28000000000000     
         128   66.280000000000001        134.97999999999999        5404.2900000000000        122.28000000000000     
         129   75.219999999999999        227.03000000000000        5429.0699999999997        122.28000000000000     
         130   78.969999999999999        120.52000000000000        5399.7399999999998        122.28000000000000     
         131   77.760000000000005        57.399999999999999        5375.1899999999996        122.28000000000000     
         132   96.920000000000002        131.31999999999999        5355.5900000000001        122.28000000000000     
         133   69.900000000000006        89.260000000000005        5364.1800000000003        122.28000000000000     
         134   104.81999999999999        117.92000000000000        5406.7600000000002        122.28000000000000     
         135   102.20000000000000        17.489999999999998        5367.2399999999998        122.28000000000000     
         136   88.680000000000007        9.5099999999999998        5434.5799999999999        122.28000000000000     
         137   76.370000000000005        156.41999999999999        5357.3299999999999        122.28000000000000     
         138   85.359999999999999        71.700000000000003        5374.4899999999998        122.28000000000000     
         139   91.730000000000004        142.52000000000001        5421.4700000000003        122.28000000000000     
         140   96.049999999999997        203.47999999999999        5354.4700000000003        122.28000000000000     
         141   101.84000000000000        248.52000000000001        5387.2299999999996        122.28000000000000     
         142   102.87000000000000        154.62000000000000        5400.9899999999998        122.28000000000000     
         143   97.010000000000005        100.41000000000000        5412.3900000000003        122.28000000000000     
         144   66.859999999999999        139.75000000000000        5415.1800000000003        122.28000000000000     
         145   96.439999999999998        78.069999999999993        5381.3500000000004        122.28000000000000     
         146   104.36000000000000        33.630000000000003        5416.5100000000002        122.28000000000000     
         147   108.27000000000000        95.420000000000002        5354.5600000000004        122.28000000000000     
         148   92.560000000000002        56.689999999999998        5395.2399999999998        122.28000000000000     
         149   115.56999999999999        236.25000000000000        5384.4700000000003        122.28000000000000     
         150   114.28000000000000        134.66000000000000        5412.6300000000001        122.28000000000000     
         151   120.13000000000000        93.700000000000003        5361.0299999999997        122.28000000000000     
         152   125.95000000000000        227.59999999999999        5348.9700000000003        122.28000000000000     
         153   123.91000000000000        50.189999999999998        5370.5100000000002        122.28000000000000     
         154   131.22000000000000        37.939999999999998        5358.9099999999999        122.28000000000000     
         155   128.63999999999999        93.329999999999998        5369.5200000000004        122.28000000000000     
         156   105.01000000000001        193.03999999999999        5348.9700000000003        122.28000000000000     
         157   131.96000000000001        131.69999999999999        5416.8000000000002        122.28000000000000     
         158   130.75999999999999        147.62000000000000        5416.2600000000002        122.28000000000000     
         159   135.66000000000000        220.75000000000000        5356.6099999999997        122.28000000000000     
         160   148.53000000000000        231.12000000000000        5358.8500000000004        122.28000000000000     
         161   145.24000000000001        204.86000000000001        5388.5299999999997        122.28000000000000     
         162   153.59000000000000        62.259999999999998        5404.2100000000000        122.28000000000000     
         163   171.37000000000000        43.689999999999998        5396.6800000000003        122.28000000000000     
         164   180.19999999999999        142.34999999999999        5379.4399999999996        122.28000000000000     
         165   163.78000000000000        218.28000000000000        5379.3900000000003        122.28000000000000     
         166   157.99000000000001        44.460000000000001        5404.9799999999996        122.28000000000000     
         167   171.33000000000001        79.879999999999995        5365.8599999999997        122.28000000000000     
         168   193.81999999999999        126.78000000000000        5348.9700000000003        122.28000000000000     
         169   183.55000000000001        112.12000000000000        5353.8000000000002        122.28000000000000     
         170   175.52000000000001        133.27000000000001        5380.9399999999996        122.28000000000000     
         171   183.31999999999999        133.91999999999999        5366.1599999999999        122.28000000000000     
         172   187.94999999999999        4.1799999999999997        5382.3199999999997        122.28000000000000     
         173   201.38999999999999        247.28000000000000        5393.1099999999997        122.28000000000000     
         174   209.80000000000001        103.45000000000000        5377.7700000000004        122.28000000000000     
         175   222.41000000000000        11.539999999999999        5348.9700000000003        122.28000000000000     
         176   228.15000000000001        34.539999999999999        5361.4499999999998        122.28000000000000     
         177   229.72000000000000        210.13000000000000        5357.1999999999998        122.28000000000000     
         178   221.65000000000001        229.65000000000001        5374.2600000000002        122.28000000000000     
         179   242.40000000000001        1.3200000000000001        5372.9899999999998        122.28000000000000     
         180   238.47000000000000        35.890000000000001        5359.4799999999996        122.28000000000000     
         181   5.6799999999999997        2.7200000000000002        5374.7100000000000        122.28000000000000     
         182   17.489999999999998        65.650000000000006        5358.3900000000003        122.28000000000000     
         183   95.379999999999995        110.76000000000001        5423.2900000000000        122.28000000000000     
         184   24.609999999999999        106.27000000000000        5401.1199999999999        122.28000000000000     
         185   24.760000000000002        152.28000000000000        5392.0500000000002        122.28000000000000     
         186   68.939999999999998        11.980000000000000        5413.5900000000001        122.28000000000000     
         187  0.23999999999999999        152.71000000000001        5374.3400000000001        122.28000000000000     
         188   66.790000000000006        240.78999999999999        5348.9700000000003        122.28000000000000     
         189   79.299999999999997        132.90000000000001        5407.5299999999997        122.28000000000000     
         190   104.75000000000000        58.430000000000000        5354.7600000000002        122.28000000000000     
         191   126.72000000000000        32.560000000000002        5383.6000000000004        122.28000000000000     
         192   127.20999999999999        213.97000000000000        5354.0200000000004        122.28000000000000     
         193   133.41999999999999        104.19000000000000        5393.9200000000001        122.28000000000000     
         194   164.66000000000000        246.83000000000001        5383.9700000000003        122.28000000000000     
         195   171.09999999999999        122.48999999999999        5372.7799999999997        122.28000000000000     
         196   208.25999999999999        248.52000000000001        5370.4700000000003        122.28000000000000     
         197   85.209999999999994        142.22999999999999        5355.3699999999999        122.28000000000000     
          94  0.23999999999999999        107.06999999999999        5410.9399999999996        152.84999999999999     
          95   8.9800000000000004        129.47000000000000        5382.3400000000001        152.84999999999999     
          96   10.090000000000000        173.43000000000001        5377.7200000000003        152.84999999999999     
          97   13.369999999999999        5.2300000000000004        5408.7200000000003        152.84999999999999     
          98   16.649999999999999        237.27000000000001        5402.2799999999997        152.84999999999999     
          99   8.9399999999999995        189.25000000000000        5405.1499999999996        152.84999999999999     
         100   7.0599999999999996        72.400000000000006        5353.9099999999999        152.84999999999999     
         101   13.750000000000000        229.88999999999999        5425.2399999999998        152.84999999999999     
         102   22.399999999999999        132.66999999999999        5361.2200000000003        152.84999999999999     
         103   14.720000000000001        82.129999999999995        5348.9700000000003        152.84999999999999     
         104   18.210000000000001        106.30000000000000        5402.4700000000003        152.84999999999999     
         105   2.9800000000000000        232.84999999999999        5370.1199999999999        152.84999999999999     
         106   24.359999999999999        106.97000000000000        5422.5900000000001        152.84999999999999     
         107   18.390000000000001        163.16000000000000        5376.6700000000001        152.84999999999999     
         108   22.649999999999999        35.310000000000002        5363.8000000000002        152.84999999999999     
         109   21.620000000000001        142.84999999999999        5377.1300000000001        152.84999999999999     
         110   14.070000000000000        54.259999999999998        5348.9700000000003        152.84999999999999     
         111   56.329999999999998        87.109999999999999        5421.2600000000002        152.84999999999999     
         112   39.450000000000003        119.34000000000000        5400.2600000000002        152.84999999999999     
         113   28.739999999999998        137.77000000000001        5400.7799999999997        152.84999999999999     
         114   30.500000000000000        71.519999999999996        5348.9700000000003        152.84999999999999     
         115   42.549999999999997        9.8000000000000007        5393.8800000000001        152.84999999999999     
         116   58.020000000000003        6.5800000000000001        5365.1199999999999        152.84999999999999     
         117   63.719999999999999        105.36000000000000        5423.8699999999999        152.84999999999999     
         118   51.869999999999997        141.99000000000001        5348.9700000000003        152.84999999999999     
         119   48.950000000000003        105.36000000000000        5404.6700000000001        152.84999999999999     
         120   63.049999999999997        114.01000000000001        5410.5299999999997        152.84999999999999     
         121   66.760000000000005        44.890000000000001        5348.9700000000003        152.84999999999999     
         122   81.909999999999997        122.84000000000000        5429.9499999999998        152.84999999999999     
         123   84.849999999999994        5.4800000000000004        5363.4899999999998        152.84999999999999     
         124   69.719999999999999        176.50000000000000        5417.1999999999998        152.84999999999999     
         125   66.560000000000002        157.38999999999999        5399.4499999999998        152.84999999999999     
         126   58.890000000000001        83.379999999999995        5355.1300000000001        152.84999999999999     
         127   62.219999999999999        57.939999999999998        5354.9399999999996        152.84999999999999     
         128   65.000000000000000        137.97999999999999        5401.5100000000002        152.84999999999999     
         129   73.859999999999999        227.46000000000001        5430.3999999999996        152.84999999999999     
         130   78.030000000000001        120.54000000000001        5400.4700000000003        152.84999999999999     
         131   75.730000000000004        57.439999999999998        5374.0500000000002        152.84999999999999     
         132   96.000000000000000        132.37000000000000        5354.8299999999999        152.84999999999999     
         133   68.620000000000005        93.569999999999993        5364.8599999999997        152.84999999999999     
         134   110.12000000000000        119.87000000000000        5406.1099999999997        152.84999999999999     
         135   101.79000000000001        18.170000000000002        5366.1899999999996        152.84999999999999     
         136   89.269999999999996        9.3499999999999996        5434.6700000000001        152.84999999999999     
         137   74.849999999999994        157.68000000000001        5356.7200000000003        152.84999999999999     
         138   85.159999999999997        71.230000000000004        5373.2600000000002        152.84999999999999     
         139   91.859999999999999        143.96000000000001        5420.9600000000000        152.84999999999999     
         140   98.329999999999998        201.80000000000001        5353.5299999999997        152.84999999999999     
         141   102.76000000000001        248.52000000000001        5386.5600000000004        152.84999999999999     
         142   98.840000000000003        156.34000000000000        5403.9700000000003        152.84999999999999     
         143   99.769999999999996        101.53000000000000        5413.6800000000003        152.84999999999999     
         144   60.840000000000003        137.27000000000001        5411.1300000000001        152.84999999999999     
         145   100.95999999999999        78.640000000000001        5381.6599999999999        152.84999999999999     
         146   105.26000000000001        33.619999999999997        5416.7200000000003        152.84999999999999     
         147   107.58000000000000        95.349999999999994        5353.9399999999996        152.84999999999999     
         148   92.379999999999995        56.159999999999997        5395.1300000000001        152.84999999999999     
         149   115.09999999999999        235.69999999999999        5384.0500000000002        152.84999999999999     
         150   114.03000000000000        134.66999999999999        5412.3500000000004        152.84999999999999     
         151   120.09999999999999        93.500000000000000        5360.3400000000001        152.84999999999999     
         152   126.79000000000001        227.47000000000000        5348.9700000000003        152.84999999999999     
         153   122.30000000000000        46.899999999999999        5371.1800000000003        152.84999999999999     
         154   136.00000000000000        37.460000000000001        5357.2299999999996        152.84999999999999     
         155   128.94000000000000        93.159999999999997        5369.1000000000004        152.84999999999999     
         156   101.64000000000000        196.96000000000001        5348.9700000000003        152.84999999999999     
         157   132.13000000000000        130.99000000000001        5416.6800000000003        152.84999999999999     
         158   132.31999999999999        148.65000000000001        5414.8199999999997        152.84999999999999     
         159   135.84999999999999        220.40000000000001        5356.0600000000004        152.84999999999999     
         160   153.21000000000001        231.66000000000000        5360.7399999999998        152.84999999999999     
         161   145.02000000000001        204.68000000000001        5388.3100000000004        152.84999999999999     
         162   152.80000000000001        61.829999999999998        5403.9799999999996        152.84999999999999     
         163   175.22000000000000        47.770000000000003        5393.6899999999996        152.84999999999999     
         164   182.28999999999999        140.81999999999999        5381.5400000000000        152.84999999999999     
         165   164.97999999999999        217.50000000000000        5379.5299999999997        152.84999999999999     
         166   160.25999999999999        46.119999999999997        5406.5500000000002        152.84999999999999     
         167   171.62000000000000        79.530000000000001        5365.6599999999999        152.84999999999999     
         168   195.34000000000000        125.67000000000000        5348.9700000000003        152.84999999999999     
         169   183.13000000000000        112.22000000000000        5351.9300000000003        152.84999999999999     
         170   171.00000000000000        132.18000000000001        5379.5699999999997        152.84999999999999     
         171   182.25999999999999        135.96000000000001        5368.2200000000003        152.84999999999999     
         172   188.08000000000001        3.8799999999999999        5381.6899999999996        152.84999999999999     
         173   198.44000000000000        244.80000000000001        5389.7600000000002        152.84999999999999     
         174   212.50000000000000        104.54000000000001        5381.0500000000002        152.84999999999999     
         175   224.59999999999999        14.050000000000001        5351.5299999999997        152.84999999999999     
         176   229.28000000000000        31.140000000000001        5362.4399999999996        152.84999999999999     
         177   229.68000000000001        209.69000000000000        5356.5699999999997        152.84999999999999     
         178   219.59999999999999        229.99000000000001        5372.6899999999996        152.84999999999999     
         179   245.55000000000001        1.1899999999999999        5373.7799999999997        152.84999999999999     
         180   236.38999999999999        37.810000000000002        5355.8000000000002        152.84999999999999     
         181   2.4399999999999999        6.0400000000000000        5373.3400000000001        152.84999999999999     
         182   17.489999999999998        65.670000000000002        5358.3999999999996        152.84999999999999     
         183   88.370000000000005        119.88000000000000        5422.9399999999996        152.84999999999999     
         184   15.460000000000001        112.23000000000000        5397.5000000000000        152.84999999999999     
         185   19.000000000000000        149.91999999999999        5390.1000000000004        152.84999999999999     
         186   68.489999999999995        10.740000000000000        5413.6499999999996        152.84999999999999     
         187   2.7300000000000000        150.75000000000000        5373.0299999999997        152.84999999999999     
         188   67.170000000000002        240.31999999999999        5348.9700000000003        152.84999999999999     
         189   81.569999999999993        135.63000000000000        5406.0600000000004        152.84999999999999     
         190   107.37000000000000        58.640000000000001        5351.0200000000004        152.84999999999999     
         191   125.41000000000000        34.590000000000003        5386.1199999999999        152.84999999999999     
         192   120.26000000000001        215.50000000000000        5355.6999999999998        152.84999999999999     
         193   134.21000000000001        103.63000000000000        5393.9499999999998        152.84999999999999     
         194   162.47999999999999        248.52000000000001        5384.2600000000002        152.84999999999999     
         195   170.12000000000000        121.62000000000000        5370.8400000000001        152.84999999999999     
         196   207.30000000000001        248.52000000000001        5369.6800000000003        152.84999999999999     
         197   83.310000000000002        142.88999999999999        5354.8800000000001        152.84999999999999     
         198   10.340000000000000       0.23999999999999999        5432.2799999999997        152.84999999999999     
         199   30.910000000000000        130.40000000000001        5404.1999999999998        152.84999999999999     
         200   40.539999999999999       0.23999999999999999        5427.3699999999999        152.84999999999999     
         201   67.920000000000002        87.129999999999995        5358.9200000000001        152.84999999999999     
         202   75.819999999999993        248.52000000000001        5428.2200000000003        152.84999999999999     
         203   77.939999999999998        150.27000000000001        5410.2600000000002        152.84999999999999     
         204   101.80000000000000        11.350000000000000        5369.8999999999996        152.84999999999999     
          94   6.1699999999999999        110.58000000000000        5411.6899999999996        183.42000000000002     
          95   9.3100000000000005        132.53000000000000        5381.5699999999997        183.42000000000002     
          96   3.1200000000000001        171.87000000000000        5376.2700000000004        183.42000000000002     
          97   12.609999999999999        2.6000000000000001        5404.5299999999997        183.42000000000002     
          98   20.770000000000000        238.16000000000000        5398.8599999999997        183.42000000000002     
          99   8.3900000000000006        189.21000000000001        5405.1700000000001        183.42000000000002     
         100   7.0400000000000000        72.650000000000006        5353.4399999999996        183.42000000000002     
         101   12.430000000000000        230.00000000000000        5424.7700000000004        183.42000000000002     
         102   24.609999999999999        133.94000000000000        5359.4200000000001        183.42000000000002     
         103   14.670000000000000        82.250000000000000        5348.9700000000003        183.42000000000002     
         104   16.520000000000000        106.33000000000000        5401.6899999999996        183.42000000000002     
         105   5.4500000000000002        230.52000000000001        5364.8900000000003        183.42000000000002     
         106   22.210000000000001        105.08000000000000        5416.8299999999999        183.42000000000002     
         107   11.830000000000000        164.71000000000001        5374.3199999999997        183.42000000000002     
         108   21.899999999999999        35.140000000000001        5363.3100000000004        183.42000000000002     
         109   27.480000000000000        141.16000000000000        5368.9300000000003        183.42000000000002     
         110   13.630000000000001        54.200000000000003        5348.9700000000003        183.42000000000002     
         111   59.659999999999997        90.510000000000005        5417.5600000000004        183.42000000000002     
         112   37.560000000000002        121.22000000000000        5398.9799999999996        183.42000000000002     
         113   23.969999999999999        141.15000000000001        5395.7500000000000        183.42000000000002     
         114   27.809999999999999        73.680000000000007        5348.9700000000003        183.42000000000002     
         115   41.530000000000001        9.8499999999999996        5393.3199999999997        183.42000000000002     
         116   59.799999999999997        6.1100000000000003        5365.5799999999999        183.42000000000002     
         117   62.420000000000002        105.77000000000000        5423.7399999999998        183.42000000000002     
         118   53.640000000000001        142.75999999999999        5348.9700000000003        183.42000000000002     
         119   47.460000000000001        105.95999999999999        5403.4899999999998        183.42000000000002     
         120   61.100000000000001        114.52000000000000        5409.9399999999996        183.42000000000002     
         121   69.290000000000006        47.079999999999998        5351.3900000000003        183.42000000000002     
         122   82.349999999999994        122.58000000000000        5429.3900000000003        183.42000000000002     
         123   88.379999999999995        5.3799999999999999        5363.8900000000003        183.42000000000002     
         124   69.219999999999999        179.30000000000001        5417.6599999999999        183.42000000000002     
         125   64.890000000000001        156.84999999999999        5400.0600000000004        183.42000000000002     
         126   50.369999999999997        83.030000000000001        5351.0500000000002        183.42000000000002     
         127   55.549999999999997        60.049999999999997        5362.0200000000004        183.42000000000002     
         128   60.329999999999998        140.09000000000000        5400.0799999999999        183.42000000000002     
         129   72.280000000000001        227.03000000000000        5428.9200000000001        183.42000000000002     
         130   76.670000000000002        121.30000000000000        5400.3699999999999        183.42000000000002     
         131   75.799999999999997        57.320000000000000        5373.9700000000003        183.42000000000002     
         132   102.61000000000000        133.69000000000000        5353.1499999999996        183.42000000000002     
         133   66.719999999999999        97.269999999999996        5363.7399999999998        183.42000000000002     
         134   114.26000000000001        121.61000000000000        5408.7799999999997        183.42000000000002     
         135   99.500000000000000        15.619999999999999        5366.6800000000003        183.42000000000002     
         136   88.040000000000006        10.080000000000000        5434.8299999999999        183.42000000000002     
         137   77.420000000000002        166.33000000000001        5358.4700000000003        183.42000000000002     
         138   85.299999999999997        70.819999999999993        5375.5600000000004        183.42000000000002     
         139   91.920000000000002        143.37000000000000        5421.4300000000003        183.42000000000002     
         140   102.73000000000000        200.99000000000001        5354.8100000000004        183.42000000000002     
         141   101.37000000000000        248.52000000000001        5386.1400000000003        183.42000000000002     
         142   100.81999999999999        159.13999999999999        5406.2399999999998        183.42000000000002     
         143   99.280000000000001        103.14000000000000        5413.3800000000001        183.42000000000002     
         144   53.619999999999997        136.33000000000001        5410.1400000000003        183.42000000000002     
         145   104.59999999999999        81.000000000000000        5384.1099999999997        183.42000000000002     
         146   104.18000000000001        33.840000000000003        5416.0400000000000        183.42000000000002     
         147   107.23000000000000        95.780000000000001        5353.5799999999999        183.42000000000002     
         148   90.579999999999998        56.729999999999997        5393.9600000000000        183.42000000000002     
         149   114.26000000000001        235.72999999999999        5384.3299999999999        183.42000000000002     
         150   115.86000000000000        134.99000000000001        5412.5900000000001        183.42000000000002     
         151   119.42000000000000        93.790000000000006        5359.7500000000000        183.42000000000002     
         152   126.76000000000001        227.03999999999999        5348.9700000000003        183.42000000000002     
         153   120.45000000000000        44.950000000000003        5371.1300000000001        183.42000000000002     
         154   143.61000000000001        36.840000000000003        5354.6899999999996        183.42000000000002     
         155   127.89000000000000        93.349999999999994        5368.1300000000001        183.42000000000002     
         156   102.79000000000001        202.28000000000000        5348.9700000000003        183.42000000000002     
         157   133.34000000000000        132.65000000000001        5416.0799999999999        183.42000000000002     
         158   133.21000000000001        148.50999999999999        5414.5500000000002        183.42000000000002     
         159   134.90000000000001        220.88999999999999        5356.5400000000000        183.42000000000002     
         160   155.97000000000000        232.38000000000000        5367.3500000000004        183.42000000000002     
         161   143.31000000000000        205.25999999999999        5389.9399999999996        183.42000000000002     
         162   151.37000000000000        62.460000000000001        5402.6599999999999        183.42000000000002     
         163   176.97999999999999        48.890000000000001        5392.4499999999998        183.42000000000002     
         164   185.63000000000000        137.31000000000000        5386.3500000000004        183.42000000000002     
         165   163.47999999999999        218.56000000000000        5381.6899999999996        183.42000000000002     
         166   159.46000000000001        51.630000000000003        5409.4799999999996        183.42000000000002     
         167   170.69000000000000        79.049999999999997        5364.8000000000002        183.42000000000002     
         168   197.13000000000000        124.80000000000000        5348.9700000000003        183.42000000000002     
         169   182.87000000000000        111.59000000000000        5353.0100000000002        183.42000000000002     
         170   165.59000000000000        130.00999999999999        5376.4799999999996        183.42000000000002     
         171   180.36000000000001        137.19000000000000        5370.8900000000003        183.42000000000002     
         172   186.47999999999999        3.2799999999999998        5381.3500000000004        183.42000000000002     
         173   194.19000000000000        242.08000000000001        5386.8100000000004        183.42000000000002     
         174   220.25000000000000        101.83000000000000        5383.0000000000000        183.42000000000002     
         175   228.77000000000001        13.600000000000000        5354.5200000000004        183.42000000000002     
         176   229.09999999999999        30.059999999999999        5364.1800000000003        183.42000000000002     
         177   227.84000000000000        210.06000000000000        5356.6099999999997        183.42000000000002     
         178   219.93000000000001        229.36000000000001        5372.9700000000003        183.42000000000002     
         179   247.83000000000001       0.23999999999999999        5376.5299999999997        183.42000000000002     
         180   235.74000000000001        40.020000000000003        5353.9300000000003        183.42000000000002     
         181   1.2100000000000000        7.8899999999999997        5371.6700000000001        183.42000000000002     
         182   21.820000000000000        68.790000000000006        5364.8800000000001        183.42000000000002     
         183   85.250000000000000        121.45999999999999        5421.2900000000000        183.42000000000002     
         184   8.4800000000000004        114.29000000000001        5394.0100000000002        183.42000000000002     
         185   13.680000000000000        148.34999999999999        5388.5200000000004        183.42000000000002     
         186   63.299999999999997        9.6899999999999995        5414.5400000000000        183.42000000000002     
         187   5.9500000000000002        146.69000000000000        5369.1800000000003        183.42000000000002     
         188   68.200000000000003        240.56999999999999        5348.9700000000003        183.42000000000002     
         189   79.829999999999998        135.71000000000001        5405.7200000000003        183.42000000000002     
         190   110.53000000000000        56.950000000000003        5348.9700000000003        183.42000000000002     
         191   122.47000000000000        35.930000000000000        5387.0100000000002        183.42000000000002     
         192   113.78000000000000        214.06999999999999        5357.6899999999996        183.42000000000002     
         193   133.59999999999999        103.27000000000000        5393.4700000000003        183.42000000000002     
         194   155.84000000000000        248.52000000000001        5381.4700000000003        183.42000000000002     
         195   170.94000000000000        121.55000000000000        5369.6700000000001        183.42000000000002     
         196   207.59000000000000        248.52000000000001        5369.2200000000003        183.42000000000002     
         197   80.140000000000001        144.84999999999999        5354.2200000000003        183.42000000000002     
         198   9.7599999999999998       0.23999999999999999        5431.1700000000001        183.42000000000002     
         199   25.520000000000000        125.53000000000000        5405.2399999999998        183.42000000000002     
         200   40.759999999999998        2.7900000000000000        5423.5500000000002        183.42000000000002     
         201   61.969999999999999        82.140000000000001        5355.8599999999997        183.42000000000002     
         202   74.299999999999997        248.52000000000001        5425.8599999999997        183.42000000000002     
         203   72.519999999999996        134.34999999999999        5419.1599999999999        183.42000000000002     
         204   100.02000000000000        10.670000000000000        5369.9700000000003        183.42000000000002     
         205  0.23999999999999999        123.09000000000000        5395.0000000000000        183.42000000000002     
         206   20.480000000000000        143.97999999999999        5374.3900000000003        183.42000000000002     
         207   85.810000000000002        69.409999999999997        5364.1599999999999        183.42000000000002     
         208   90.000000000000000        129.72999999999999        5353.8299999999999        183.42000000000002     
         209   114.72000000000000        225.91000000000000        5360.6000000000004        183.42000000000002     
          94   7.5899999999999999        109.81000000000000        5412.7299999999996        213.99000000000001     
          95   13.420000000000000        132.84000000000000        5378.7799999999997        213.99000000000001     
          96  0.23999999999999999        169.15000000000001        5375.8900000000003        213.99000000000001     
          97   12.420000000000000       0.23999999999999999        5402.0400000000000        213.99000000000001     
          98   25.460000000000001        239.86000000000001        5395.5200000000004        213.99000000000001     
          99   8.6799999999999997        188.94999999999999        5404.6999999999998        213.99000000000001     
         100   7.9900000000000002        73.109999999999999        5353.3699999999999        213.99000000000001     
         101   11.590000000000000        228.80000000000001        5422.6000000000004        213.99000000000001     
         102   28.239999999999998        134.56000000000000        5359.3900000000003        213.99000000000001     
         103   14.949999999999999        82.590000000000003        5348.9700000000003        213.99000000000001     
         104   15.420000000000000        105.87000000000000        5401.6000000000004        213.99000000000001     
         105   4.3899999999999997        229.91000000000000        5369.2399999999998        213.99000000000001     
         106   26.340000000000000        99.120000000000005        5413.6499999999996        213.99000000000001     
         107   8.4600000000000009        164.41000000000000        5371.7700000000004        213.99000000000001     
         108   22.219999999999999        34.759999999999998        5363.3900000000003        213.99000000000001     
         109   27.559999999999999        141.50000000000000        5368.8199999999997        213.99000000000001     
         110   13.720000000000001        53.920000000000002        5348.9700000000003        213.99000000000001     
         111   64.609999999999999        91.799999999999997        5415.6700000000001        213.99000000000001     
         112   40.320000000000000        121.75000000000000        5398.7600000000002        213.99000000000001     
         113   33.490000000000002        143.66999999999999        5394.5799999999999        213.99000000000001     
         114   25.399999999999999        76.390000000000001        5348.9700000000003        213.99000000000001     
         115   41.590000000000003        9.8800000000000008        5393.3599999999997        213.99000000000001     
         116   62.590000000000003        5.9900000000000002        5366.3500000000004        213.99000000000001     
         117   65.299999999999997        116.98999999999999        5420.1599999999999        213.99000000000001     
         118   55.180000000000000        142.46000000000001        5348.9700000000003        213.99000000000001     
         119   47.710000000000001        105.44000000000000        5403.3299999999999        213.99000000000001     
         120   60.030000000000001        113.23999999999999        5410.1599999999999        213.99000000000001     
         121   74.269999999999996        41.450000000000003        5354.3100000000004        213.99000000000001     
         122   81.659999999999997        122.11000000000000        5429.1700000000001        213.99000000000001     
         123   92.900000000000006        5.9299999999999997        5363.6199999999999        213.99000000000001     
         124   70.099999999999994        179.74000000000001        5417.7799999999997        213.99000000000001     
         125   65.530000000000001        156.55000000000001        5400.2600000000002        213.99000000000001     
         126   47.990000000000002        83.489999999999995        5349.9700000000003        213.99000000000001     
         127   52.990000000000002        59.619999999999997        5364.3299999999999        213.99000000000001     
         128   59.770000000000003        138.28000000000000        5399.1700000000001        213.99000000000001     
         129   73.109999999999999        226.62000000000000        5428.0799999999999        213.99000000000001     
         130   76.409999999999997        120.86000000000000        5400.9200000000001        213.99000000000001     
         131   77.019999999999996        57.859999999999999        5372.5200000000004        213.99000000000001     
         132   111.89000000000000        131.43000000000001        5354.4600000000000        213.99000000000001     
         133   62.659999999999997        99.299999999999997        5363.9799999999996        213.99000000000001     
         134   114.94000000000000        122.79000000000001        5407.5100000000002        213.99000000000001     
         135   88.030000000000001        26.199999999999999        5363.7799999999997        213.99000000000001     
         136   87.750000000000000        9.4900000000000002        5434.9099999999999        213.99000000000001     
         137   78.519999999999996        170.08000000000001        5359.2100000000000        213.99000000000001     
         138   88.250000000000000        70.140000000000001        5376.9700000000003        213.99000000000001     
         139   92.140000000000001        143.25999999999999        5420.6599999999999        213.99000000000001     
         140   105.94000000000000        196.88999999999999        5355.9799999999996        213.99000000000001     
         141   100.53000000000000        248.52000000000001        5387.1400000000003        213.99000000000001     
         142   101.73999999999999        159.49000000000001        5405.3199999999997        213.99000000000001     
         143   96.909999999999997        102.52000000000000        5411.7299999999996        213.99000000000001     
         144   51.060000000000002        134.47999999999999        5410.8900000000003        213.99000000000001     
         145   109.73000000000000        82.379999999999995        5387.2100000000000        213.99000000000001     
         146   103.83000000000000        33.420000000000002        5416.1199999999999        213.99000000000001     
         147   107.33000000000000        95.400000000000006        5353.5500000000002        213.99000000000001     
         148   90.430000000000007        56.399999999999999        5392.9899999999998        213.99000000000001     
         149   115.23000000000000        235.50999999999999        5384.2600000000002        213.99000000000001     
         150   119.14000000000000        135.33000000000001        5414.2500000000000        213.99000000000001     
         151   119.70999999999999        93.209999999999994        5359.5699999999997        213.99000000000001     
         152   127.81000000000000        226.74000000000001        5348.9700000000003        213.99000000000001     
         153   121.11000000000000        42.579999999999998        5374.2799999999997        213.99000000000001     
         154   145.38000000000000        35.750000000000000        5355.0000000000000        213.99000000000001     
         155   128.36000000000001        92.810000000000002        5367.9799999999996        213.99000000000001     
         156   103.58000000000000        204.66999999999999        5348.9700000000003        213.99000000000001     
         157   134.08000000000001        132.31000000000000        5414.8800000000001        213.99000000000001     
         158   133.38999999999999        148.11000000000001        5414.1400000000003        213.99000000000001     
         159   135.50999999999999        220.33000000000001        5356.2299999999996        213.99000000000001     
         160   160.02000000000001        230.34000000000000        5368.6000000000004        213.99000000000001     
         161   144.30000000000001        204.19000000000000        5387.9499999999998        213.99000000000001     
         162   154.19999999999999        61.469999999999999        5402.0299999999997        213.99000000000001     
         163   181.11000000000001        48.310000000000002        5391.9899999999998        213.99000000000001     
         164   187.81000000000000        134.56000000000000        5389.7700000000004        213.99000000000001     
         165   163.55000000000001        216.78999999999999        5380.3500000000004        213.99000000000001     
         166   155.69000000000000        53.320000000000000        5411.5400000000000        213.99000000000001     
         167   171.16999999999999        78.489999999999995        5364.9099999999999        213.99000000000001     
         168   198.68000000000001        123.66000000000000        5348.9700000000003        213.99000000000001     
         169   183.00999999999999        110.23000000000000        5354.5799999999999        213.99000000000001     
         170   162.71000000000001        128.78000000000000        5372.6599999999999        213.99000000000001     
         171   181.15000000000001        139.34999999999999        5376.3100000000004        213.99000000000001     
         172   186.56000000000000        3.0200000000000000        5381.2399999999998        213.99000000000001     
         173   191.27000000000001        239.53000000000000        5382.4399999999996        213.99000000000001     
         174   222.84000000000000        101.36000000000000        5382.5299999999997        213.99000000000001     
         175   231.94000000000000        10.949999999999999        5355.9700000000003        213.99000000000001     
         176   229.84999999999999        26.609999999999999        5365.3400000000001        213.99000000000001     
         177   228.80000000000001        209.50999999999999        5356.1599999999999        213.99000000000001     
         178   220.31000000000000        229.13999999999999        5371.5699999999997        213.99000000000001     
         179   248.52000000000001       0.23999999999999999        5377.2700000000004        213.99000000000001     
         180   236.06000000000000        40.509999999999998        5350.7500000000000        213.99000000000001     
         181   3.0800000000000001        12.640000000000001        5371.6599999999999        213.99000000000001     
         182   22.780000000000001        69.640000000000001        5365.7100000000000        213.99000000000001     
         183   83.340000000000003        120.58000000000000        5419.0900000000001        213.99000000000001     
         184   6.8799999999999999        114.78000000000000        5391.8800000000001        213.99000000000001     
         185   14.310000000000000        139.28999999999999        5392.5200000000004        213.99000000000001     
         186   62.490000000000002        8.7200000000000006        5415.1000000000004        213.99000000000001     
         187   8.8000000000000007        145.41999999999999        5369.5900000000001        213.99000000000001     
         188   68.829999999999998        240.65000000000001        5348.9700000000003        213.99000000000001     
         189   75.739999999999995        133.81999999999999        5407.5200000000004        213.99000000000001     
         190   99.560000000000002        49.890000000000001        5353.5400000000000        213.99000000000001     
         191   121.94000000000000        39.280000000000001        5389.9099999999999        213.99000000000001     
         192   109.73000000000000        211.94999999999999        5356.6999999999998        213.99000000000001     
         193   134.33000000000001        102.98000000000000        5393.3400000000001        213.99000000000001     
         194   155.97999999999999        248.52000000000001        5379.4099999999999        213.99000000000001     
         195   172.69000000000000        120.31000000000000        5368.6899999999996        213.99000000000001     
         196   207.84999999999999        248.52000000000001        5367.8400000000001        213.99000000000001     
         197   81.519999999999996        147.88000000000000        5355.0400000000000        213.99000000000001     
         198   12.250000000000000       0.23999999999999999        5430.1800000000003        213.99000000000001     
         199   19.710000000000001        119.11000000000000        5408.9700000000003        213.99000000000001     
         200   43.240000000000002        6.2500000000000000        5420.9399999999996        213.99000000000001     
         201   61.590000000000003        77.920000000000002        5356.5500000000002        213.99000000000001     
         202   75.670000000000002        248.52000000000001        5422.9300000000003        213.99000000000001     
         203   72.349999999999994        132.06999999999999        5419.5200000000004        213.99000000000001     
         204   99.680000000000007        10.289999999999999        5370.2799999999997        213.99000000000001     
         205   1.3300000000000001        120.68000000000001        5397.3400000000001        213.99000000000001     
         206   14.410000000000000        143.61000000000001        5383.3199999999997        213.99000000000001     
         207   87.219999999999999        68.310000000000002        5364.2200000000003        213.99000000000001     
         208   86.829999999999998        124.70999999999999        5355.7200000000003        213.99000000000001     
         209   112.77000000000000        222.94000000000000        5360.7200000000003        213.99000000000001     
         210  0.23999999999999999        49.009999999999998        5376.2399999999998        213.99000000000001     
         211   80.620000000000005        142.16000000000000        5404.1099999999997        213.99000000000001     
         212   102.61000000000000        52.930000000000000        5393.8900000000003        213.99000000000001     
         213   146.19999999999999        123.19000000000000        5354.0600000000004        213.99000000000001     
          94   11.000000000000000        109.76000000000001        5414.8299999999999        244.56000000000000     
          95   17.930000000000000        137.55000000000001        5374.3999999999996        244.56000000000000     
          96   12.480000000000000        166.36000000000001        5375.9700000000003        244.56000000000000     
          97   13.970000000000001        1.3300000000000001        5401.5500000000002        244.56000000000000     
          98   27.190000000000001        243.56000000000000        5394.5100000000002        244.56000000000000     
          99   8.8599999999999994        188.94999999999999        5404.3100000000004        244.56000000000000     
         100   7.6399999999999997        72.829999999999998        5352.3199999999997        244.56000000000000     
         101   10.630000000000001        228.87000000000000        5421.7200000000003        244.56000000000000     
         102   28.010000000000002        135.15000000000001        5359.9899999999998        244.56000000000000     
         103   14.940000000000000        81.950000000000003        5348.9700000000003        244.56000000000000     
         104   13.930000000000000        106.48000000000000        5401.3699999999999        244.56000000000000     
         105  0.23999999999999999        233.05000000000001        5369.4600000000000        244.56000000000000     
         106   31.960000000000001        98.090000000000003        5407.9799999999996        244.56000000000000     
         107   3.8700000000000001        162.21000000000001        5369.0299999999997        244.56000000000000     
         108   21.770000000000000        34.659999999999997        5362.6400000000003        244.56000000000000     
         109   25.770000000000000        145.37000000000000        5372.9099999999999        244.56000000000000     
         110   12.990000000000000        54.070000000000000        5348.9700000000003        244.56000000000000     
         111   70.409999999999997        94.530000000000001        5412.8299999999999        244.56000000000000     
         112   39.659999999999997        122.81000000000000        5397.6499999999996        244.56000000000000     
         113   41.359999999999999        146.47999999999999        5396.0699999999997        244.56000000000000     
         114   33.229999999999997        68.140000000000001        5352.9799999999996        244.56000000000000     
         115   41.219999999999999        9.6699999999999999        5392.0799999999999        244.56000000000000     
         116   72.609999999999999        6.2199999999999998        5365.6800000000003        244.56000000000000     
         117   72.810000000000002        130.87000000000000        5419.3699999999999        244.56000000000000     
         118   55.390000000000001        142.05000000000001        5348.9700000000003        244.56000000000000     
         119   47.079999999999998        104.78000000000000        5402.1099999999997        244.56000000000000     
         120   59.969999999999999        115.06000000000000        5418.9399999999996        244.56000000000000     
         121   74.409999999999997        39.659999999999997        5354.2799999999997        244.56000000000000     
         122   79.409999999999997        122.59999999999999        5428.9899999999998        244.56000000000000     
         123   97.659999999999997        2.0600000000000001        5360.6800000000003        244.56000000000000     
         124   70.209999999999994        178.66999999999999        5417.2399999999998        244.56000000000000     
         125   64.900000000000006        156.81999999999999        5398.5299999999997        244.56000000000000     
         126   46.759999999999998        86.329999999999998        5348.9700000000003        244.56000000000000     
         127   48.119999999999997        60.490000000000002        5363.0299999999997        244.56000000000000     
         128   53.070000000000000        136.80000000000001        5394.7500000000000        244.56000000000000     
         129   73.439999999999998        225.74000000000001        5428.5200000000004        244.56000000000000     
         130   75.379999999999995        120.84000000000000        5400.3599999999997        244.56000000000000     
         131   77.939999999999998        57.719999999999999        5372.4099999999999        244.56000000000000     
         132   111.89000000000000        131.43000000000001        5353.3400000000001        244.56000000000000     
         133   61.119999999999997        99.810000000000002        5362.9200000000001        244.56000000000000     
         134   114.33000000000000        122.75000000000000        5407.1199999999999        244.56000000000000     
         135   94.000000000000000        27.530000000000001        5361.8100000000004        244.56000000000000     
         136   87.140000000000001        8.9600000000000009        5434.2799999999997        244.56000000000000     
         137   77.920000000000002        175.09000000000000        5357.4700000000003        244.56000000000000     
         138   90.920000000000002        69.730000000000004        5379.3400000000001        244.56000000000000     
         139   91.370000000000005        142.93000000000001        5419.7399999999998        244.56000000000000     
         140   105.88000000000000        197.02000000000001        5352.5299999999997        244.56000000000000     
         141   96.799999999999997        248.52000000000001        5387.5100000000002        244.56000000000000     
         142   100.54000000000001        161.74000000000001        5404.8100000000004        244.56000000000000     
         143   95.760000000000005        102.26000000000001        5410.0799999999999        244.56000000000000     
         144   48.930000000000000        132.25999999999999        5410.5000000000000        244.56000000000000     
         145   114.29000000000001        76.370000000000005        5388.3999999999996        244.56000000000000     
         146   103.78000000000000        33.329999999999998        5415.5400000000000        244.56000000000000     
         147   107.28000000000000        94.489999999999995        5351.6300000000001        244.56000000000000     
         148   89.950000000000003        56.539999999999999        5392.1499999999996        244.56000000000000     
         149   114.84000000000000        235.03000000000000        5383.3999999999996        244.56000000000000     
         150   121.87000000000000        136.24000000000001        5414.4200000000001        244.56000000000000     
         151   119.29000000000001        92.599999999999994        5358.7399999999998        244.56000000000000     
         152   127.87000000000000        226.90000000000001        5348.9700000000003        244.56000000000000     
         153   119.31000000000000        38.759999999999998        5376.1800000000003        244.56000000000000     
         154   145.25999999999999        34.670000000000002        5354.1700000000001        244.56000000000000     
         155   128.03000000000000        92.109999999999999        5367.0299999999997        244.56000000000000     
         156   104.56999999999999        207.72000000000000        5348.9700000000003        244.56000000000000     
         157   133.91999999999999        131.94000000000000        5413.9399999999996        244.56000000000000     
         158   132.88000000000000        148.97999999999999        5412.6499999999996        244.56000000000000     
         159   135.72000000000000        220.12000000000000        5355.7200000000003        244.56000000000000     
         160   159.81000000000000        225.22000000000000        5368.1599999999999        244.56000000000000     
         161   143.78000000000000        203.69000000000000        5386.3800000000001        244.56000000000000     
         162   154.19999999999999        60.350000000000001        5402.4799999999996        244.56000000000000     
         163   182.40000000000001        49.689999999999998        5391.3100000000004        244.56000000000000     
         164   188.19000000000000        132.68000000000001        5392.3999999999996        244.56000000000000     
         165   164.40000000000001        216.78999999999999        5379.1700000000001        244.56000000000000     
         166   151.75000000000000        53.930000000000000        5409.9799999999996        244.56000000000000     
         167   170.66999999999999        78.060000000000002        5364.0100000000002        244.56000000000000     
         168   200.09999999999999        124.04000000000001        5348.9700000000003        244.56000000000000     
         169   182.15000000000001        108.93000000000001        5353.8999999999996        244.56000000000000     
         170   158.50000000000000        126.50000000000000        5370.6999999999998        244.56000000000000     
         171   179.84000000000000        141.65000000000001        5378.1499999999996        244.56000000000000     
         172   186.47000000000000        2.5400000000000000        5380.8000000000002        244.56000000000000     
         173   191.09999999999999        232.24000000000001        5377.3000000000002        244.56000000000000     
         174   225.25999999999999        101.09000000000000        5381.6300000000001        244.56000000000000     
         175   231.87000000000000        8.9600000000000009        5356.6400000000003        244.56000000000000     
         176   227.13999999999999        22.309999999999999        5364.1700000000001        244.56000000000000     
         177   229.18000000000001        208.44999999999999        5355.4399999999996        244.56000000000000     
         178   220.81999999999999        227.99000000000001        5372.8299999999999        244.56000000000000     
         179   248.52000000000001        7.2400000000000002        5376.9499999999998        244.56000000000000     
         180   236.34000000000000        40.259999999999998        5348.9700000000003        244.56000000000000     
         181   1.0800000000000001        17.930000000000000        5371.6099999999997        244.56000000000000     
         182   22.120000000000001        70.299999999999997        5364.2100000000000        244.56000000000000     
         183   75.680000000000007        118.63000000000000        5419.2299999999996        244.56000000000000     
         184   4.6399999999999997        114.98999999999999        5390.5799999999999        244.56000000000000     
         185   13.140000000000001        132.62000000000000        5392.5600000000004        244.56000000000000     
         186   62.219999999999999        7.7000000000000002        5414.0699999999997        244.56000000000000     
         187   7.8499999999999996        144.02000000000001        5369.8900000000003        244.56000000000000     
         188   69.010000000000005        241.03000000000000        5348.9700000000003        244.56000000000000     
         189   67.349999999999994        134.69999999999999        5404.3699999999999        244.56000000000000     
         190   100.34999999999999        48.729999999999997        5353.8100000000004        244.56000000000000     
         191   119.98000000000000        41.939999999999998        5390.5600000000004        244.56000000000000     
         192   103.42000000000000        208.44000000000000        5354.2299999999996        244.56000000000000     
         193   133.62000000000000        102.87000000000000        5392.3100000000004        244.56000000000000     
         194   152.27000000000001        242.37000000000000        5375.2200000000003        244.56000000000000     
         195   175.49000000000001        117.31000000000000        5371.3500000000004        244.56000000000000     
         196   207.59000000000000        248.52000000000001        5367.7200000000003        244.56000000000000     
         197   85.790000000000006        150.38000000000000        5355.2399999999998        244.56000000000000     
         198   18.989999999999998        6.5400000000000000        5431.5000000000000        244.56000000000000     
         199   17.309999999999999        117.92000000000000        5408.7500000000000        244.56000000000000     
         200   42.829999999999998        6.3799999999999999        5419.1000000000004        244.56000000000000     
         201   61.820000000000000        76.489999999999995        5357.2600000000002        244.56000000000000     
         202   71.829999999999998        248.52000000000001        5418.6300000000001        244.56000000000000     
         203   74.739999999999995        131.88999999999999        5407.6300000000001        244.56000000000000     
         204   99.150000000000006        8.4800000000000004        5370.1000000000004        244.56000000000000     
         205   3.4100000000000001        120.81999999999999        5397.2900000000000        244.56000000000000     
         206   14.380000000000001        141.69000000000000        5382.4799999999996        244.56000000000000     
         207   86.319999999999993        68.750000000000000        5364.4700000000003        244.56000000000000     
         208   83.099999999999994        120.91000000000000        5355.8400000000001        244.56000000000000     
         209   111.14000000000000        220.75000000000000        5359.7299999999996        244.56000000000000     
         210  0.23999999999999999        50.859999999999999        5374.4600000000000        244.56000000000000     
         211   82.469999999999999        136.08000000000001        5405.9899999999998        244.56000000000000     
         212   104.80000000000000        53.159999999999997        5392.2299999999996        244.56000000000000     
         213   148.84999999999999        122.05000000000000        5356.6899999999996        244.56000000000000     
         214   84.170000000000002        151.13000000000000        5407.8199999999997        244.56000000000000     
         215   94.730000000000004        154.16000000000000        5403.5799999999999        244.56000000000000     
          94   13.039999999999999        107.83000000000000        5414.4099999999999        275.13000000000000     
          95   17.940000000000001        138.22999999999999        5372.4700000000003        275.13000000000000     
          96   11.000000000000000        166.86000000000001        5374.7900000000000        275.13000000000000     
          97   14.510000000000000       0.23999999999999999        5401.4300000000003        275.13000000000000     
          98   26.370000000000001        248.52000000000001        5394.5200000000004        275.13000000000000     
          99   9.3800000000000008        187.91000000000000        5404.1800000000003        275.13000000000000     
         100   7.6699999999999999        72.400000000000006        5351.7799999999997        275.13000000000000     
         101   10.730000000000000        229.09000000000000        5415.3800000000001        275.13000000000000     
         102   28.640000000000001        133.90000000000001        5356.7799999999997        275.13000000000000     
         103   12.199999999999999        81.090000000000003        5355.1499999999996        275.13000000000000     
         104   13.880000000000001        105.17000000000000        5401.9099999999999        275.13000000000000     
         105  0.23999999999999999        231.86000000000001        5369.7100000000000        275.13000000000000     
         106   37.460000000000001        94.459999999999994        5409.6899999999996        275.13000000000000     
         107  0.95999999999999996        160.68000000000001        5366.7200000000003        275.13000000000000     
         108   22.010000000000002        34.649999999999999        5362.2299999999996        275.13000000000000     
         109   25.590000000000000        145.50999999999999        5372.1099999999997        275.13000000000000     
         110   12.580000000000000        54.259999999999998        5348.9700000000003        275.13000000000000     
         111   76.150000000000006        96.060000000000002        5412.4600000000000        275.13000000000000     
         112   39.340000000000003        121.12000000000000        5397.9799999999996        275.13000000000000     
         113   44.219999999999999        146.15000000000001        5396.4600000000000        275.13000000000000     
         114   36.640000000000001        70.420000000000002        5350.8400000000001        275.13000000000000     
         115   40.930000000000000        8.7500000000000000        5392.0200000000004        275.13000000000000     
         116   78.349999999999994        7.2500000000000000        5366.4499999999998        275.13000000000000     
         117   72.489999999999995        142.53999999999999        5414.8100000000004        275.13000000000000     
         118   57.079999999999998        141.05000000000001        5348.9700000000003        275.13000000000000     
         119   47.180000000000000        103.77000000000000        5402.0900000000001        275.13000000000000     
         120   54.479999999999997        112.09999999999999        5419.4600000000000        275.13000000000000     
         121   76.200000000000003        37.960000000000001        5356.3100000000004        275.13000000000000     
         122   79.689999999999998        124.25000000000000        5425.5900000000001        275.13000000000000     
         123   105.89000000000000       0.23999999999999999        5359.9200000000001        275.13000000000000     
         124   71.340000000000003        178.97999999999999        5416.8400000000001        275.13000000000000     
         125   65.560000000000002        155.69999999999999        5398.6599999999999        275.13000000000000     
         126   41.520000000000003        86.980000000000004        5348.9700000000003        275.13000000000000     
         127   45.939999999999998        60.299999999999997        5364.1800000000003        275.13000000000000     
         128   48.509999999999998        135.99000000000001        5392.0100000000002        275.13000000000000     
         129   73.989999999999995        225.43000000000001        5427.3999999999996        275.13000000000000     
         130   76.109999999999999        119.79000000000001        5400.7799999999997        275.13000000000000     
         131   77.969999999999999        56.560000000000002        5372.5400000000000        275.13000000000000     
         132   114.67000000000000        129.47000000000000        5348.9700000000003        275.13000000000000     
         133   58.130000000000003        104.70999999999999        5362.6300000000001        275.13000000000000     
         134   114.81000000000000        124.23000000000000        5407.9300000000003        275.13000000000000     
         135   98.640000000000001        27.649999999999999        5361.4300000000003        275.13000000000000     
         136   87.340000000000003        8.2400000000000002        5433.9099999999999        275.13000000000000     
         137   79.849999999999994        181.58000000000001        5355.8500000000004        275.13000000000000     
         138   95.209999999999994        69.390000000000001        5381.1199999999999        275.13000000000000     
         139   92.909999999999997        142.47000000000000        5419.6499999999996        275.13000000000000     
         140   106.94000000000000        194.05000000000001        5352.1800000000003        275.13000000000000     
         141   94.000000000000000        244.84999999999999        5386.7900000000000        275.13000000000000     
         142   97.459999999999994        165.63999999999999        5402.6700000000001        275.13000000000000     
         143   96.079999999999998        101.36000000000000        5409.9399999999996        275.13000000000000     
         144   48.390000000000001        127.81000000000000        5410.8500000000004        275.13000000000000     
         145   115.65000000000001        74.280000000000001        5389.8900000000003        275.13000000000000     
         146   104.38000000000000        32.149999999999999        5415.9899999999998        275.13000000000000     
         147   107.01000000000001        94.120000000000005        5350.8500000000004        275.13000000000000     
         148   89.530000000000001        55.549999999999997        5392.2399999999998        275.13000000000000     
         149   114.70000000000000        234.37000000000000        5382.6499999999996        275.13000000000000     
         150   130.91000000000000        145.97999999999999        5414.5200000000004        275.13000000000000     
         151   119.12000000000000        92.459999999999994        5358.3500000000004        275.13000000000000     
         152   127.76000000000001        226.68000000000001        5348.9700000000003        275.13000000000000     
         153   119.20999999999999        36.960000000000001        5376.1499999999996        275.13000000000000     
         154   150.88000000000000        32.210000000000001        5358.8500000000004        275.13000000000000     
         155   127.95999999999999        91.920000000000002        5366.5400000000000        275.13000000000000     
         156   113.09000000000000        213.09999999999999        5348.9700000000003        275.13000000000000     
         157   135.38999999999999        131.69000000000000        5413.7600000000002        275.13000000000000     
         158   136.49000000000001        152.80000000000001        5408.2700000000004        275.13000000000000     
         159   136.21000000000001        219.18000000000001        5355.2500000000000        275.13000000000000     
         160   160.41999999999999        219.66000000000000        5367.4700000000003        275.13000000000000     
         161   143.75999999999999        202.50000000000000        5386.1300000000001        275.13000000000000     
         162   151.02000000000001        60.500000000000000        5402.3299999999999        275.13000000000000     
         163   183.84000000000000        51.490000000000002        5393.5900000000001        275.13000000000000     
         164   191.09000000000000        131.28999999999999        5394.2100000000000        275.13000000000000     
         165   164.52000000000001        215.99000000000001        5378.0000000000000        275.13000000000000     
         166   153.66000000000000        52.369999999999997        5406.7399999999998        275.13000000000000     
         167   170.71000000000001        78.030000000000001        5363.5699999999997        275.13000000000000     
         168   202.21000000000001        124.30000000000000        5348.9700000000003        275.13000000000000     
         169   182.33000000000001        108.90000000000001        5353.5200000000004        275.13000000000000     
         170   156.97000000000000        124.63000000000000        5370.2399999999998        275.13000000000000     
         171   179.22999999999999        141.87000000000000        5378.4700000000003        275.13000000000000     
         172   186.00999999999999       0.48999999999999999        5380.0600000000004        275.13000000000000     
         173   189.28000000000000        227.22999999999999        5376.8800000000001        275.13000000000000     
         174   222.11000000000001        101.73000000000000        5383.2100000000000        275.13000000000000     
         175   230.94999999999999        8.5299999999999994        5357.1999999999998        275.13000000000000     
         176   226.44999999999999        20.379999999999999        5363.2900000000000        275.13000000000000     
         177   229.25000000000000        208.03000000000000        5354.3400000000001        275.13000000000000     
         178   220.27000000000001        226.56000000000000        5372.5600000000004        275.13000000000000     
         179   248.52000000000001        10.410000000000000        5378.9799999999996        275.13000000000000     
         180   237.22999999999999        38.219999999999999        5348.9700000000003        275.13000000000000     
         181  0.23999999999999999        22.750000000000000        5370.7399999999998        275.13000000000000     
         182   22.030000000000001        70.500000000000000        5364.2600000000002        275.13000000000000     
         183   73.780000000000001        115.67000000000000        5420.1000000000004        275.13000000000000     
         184   2.9800000000000000        114.51000000000001        5389.5799999999999        275.13000000000000     
         185   10.160000000000000        128.81000000000000        5391.6300000000001        275.13000000000000     
         186   62.640000000000001        5.1699999999999999        5414.6199999999999        275.13000000000000     
         187   12.680000000000000        135.88000000000000        5384.4200000000001        275.13000000000000     
         188   69.700000000000003        240.77000000000001        5348.9700000000003        275.13000000000000     
         189   61.930000000000000        136.24000000000001        5401.1199999999999        275.13000000000000     
         190   100.44000000000000        48.140000000000001        5353.6899999999996        275.13000000000000     
         191   116.42000000000000        47.009999999999998        5388.8000000000002        275.13000000000000     
         192   99.769999999999996        203.75999999999999        5354.2200000000003        275.13000000000000     
         193   133.18000000000001        101.80000000000000        5391.9899999999998        275.13000000000000     
         194   149.31999999999999        238.44999999999999        5373.9399999999996        275.13000000000000     
         195   179.06999999999999        112.86000000000000        5368.6899999999996        275.13000000000000     
         196   206.44999999999999        246.75999999999999        5368.3900000000003        275.13000000000000     
         197   89.010000000000005        152.00000000000000        5356.2200000000003        275.13000000000000     
         198   20.070000000000000        6.9000000000000004        5430.7399999999998        275.13000000000000     
         199   19.940000000000001        117.42000000000000        5408.8999999999996        275.13000000000000     
         200   42.130000000000003        5.0599999999999996        5418.5500000000002        275.13000000000000     
         201   67.049999999999997        70.950000000000003        5361.5299999999997        275.13000000000000     
         202   71.780000000000001        248.52000000000001        5417.2100000000000        275.13000000000000     
         203   83.430000000000007        135.15000000000001        5404.7700000000004        275.13000000000000     
         204   97.760000000000005        7.4500000000000002        5368.8900000000003        275.13000000000000     
         205   5.2900000000000000        115.63000000000000        5401.9899999999998        275.13000000000000     
         206   25.430000000000000        149.34999999999999        5376.7900000000000        275.13000000000000     
         207   84.469999999999999        70.140000000000001        5367.1899999999996        275.13000000000000     
         208   78.920000000000002        118.43000000000001        5356.1199999999999        275.13000000000000     
         209   110.11000000000000        219.40000000000001        5358.9899999999998        275.13000000000000     
         210  0.46000000000000002        53.659999999999997        5370.2900000000000        275.13000000000000     
         211   76.650000000000006        131.33000000000001        5408.2500000000000        275.13000000000000     
         212   107.11000000000000        54.149999999999999        5392.2399999999998        275.13000000000000     
         213   148.69000000000000        121.97000000000000        5359.8000000000002        275.13000000000000     
         214   85.760000000000005        153.02000000000001        5407.0100000000002        275.13000000000000     
         215   103.73999999999999        157.74000000000001        5404.8199999999997        275.13000000000000     
         216   55.210000000000001        138.80000000000001        5353.9799999999996        275.13000000000000     
         217   99.560000000000002       0.54000000000000004        5359.3800000000001        275.13000000000000     
         218   239.74000000000001        8.3100000000000005        5359.5600000000004        275.13000000000000     
          94   19.680000000000000        105.51000000000001        5416.9200000000001        305.69999999999999     
          95   18.469999999999999        136.86000000000001        5371.6700000000001        305.69999999999999     
          96   15.840000000000000        174.58000000000001        5377.1300000000001        305.69999999999999     
          97   14.640000000000001       0.23999999999999999        5401.5699999999997        305.69999999999999     
          98   26.420000000000002        248.52000000000001        5394.7299999999996        305.69999999999999     
          99   9.1500000000000004        187.72999999999999        5404.0900000000001        305.69999999999999     
         100   6.8200000000000003        71.799999999999997        5350.9899999999998        305.69999999999999     
         101   10.550000000000001        230.31999999999999        5413.2700000000004        305.69999999999999     
         102   29.930000000000000        133.25999999999999        5356.6800000000003        305.69999999999999     
         103   7.3099999999999996        81.180000000000007        5356.6599999999999        305.69999999999999     
         104   12.890000000000001        104.81999999999999        5401.4600000000000        305.69999999999999     
         105  0.62000000000000000        230.68000000000001        5369.5600000000004        305.69999999999999     
         106   39.840000000000003        92.109999999999999        5413.1300000000001        305.69999999999999     
         107   2.8399999999999999        160.09000000000000        5366.0500000000002        305.69999999999999     
         108   21.690000000000001        34.570000000000000        5362.3100000000004        305.69999999999999     
         109   25.120000000000001        144.47999999999999        5371.3599999999997        305.69999999999999     
         110   11.890000000000001        54.289999999999999        5348.9700000000003        305.69999999999999     
         111   78.420000000000002        97.450000000000003        5411.9700000000003        305.69999999999999     
         112   38.689999999999998        120.50000000000000        5398.2399999999998        305.69999999999999     
         113   47.399999999999999        147.12000000000000        5394.5400000000000        305.69999999999999     
         114   35.490000000000002        71.920000000000002        5348.9700000000003        305.69999999999999     
         115   41.020000000000003        8.2400000000000002        5391.8599999999997        305.69999999999999     
         116   80.519999999999996        6.6100000000000003        5367.6199999999999        305.69999999999999     
         117   68.989999999999995        142.49000000000001        5413.8199999999997        305.69999999999999     
         118   58.240000000000002        141.30000000000001        5351.2900000000000        305.69999999999999     
         119   46.270000000000003        102.97000000000000        5401.6000000000004        305.69999999999999     
         120   46.549999999999997        111.56999999999999        5417.9499999999998        305.69999999999999     
         121   81.090000000000003        36.579999999999998        5357.6400000000003        305.69999999999999     
         122   80.700000000000003        123.81000000000000        5425.8000000000002        305.69999999999999     
         123   107.33000000000000        1.4199999999999999        5360.3999999999996        305.69999999999999     
         124   70.939999999999998        179.63999999999999        5417.6199999999999        305.69999999999999     
         125   64.819999999999993        155.33000000000001        5398.5699999999997        305.69999999999999     
         126   38.619999999999997        87.579999999999998        5348.9700000000003        305.69999999999999     
         127   43.850000000000001        61.869999999999997        5364.4499999999998        305.69999999999999     
         128   43.859999999999999        136.47000000000000        5390.7700000000004        305.69999999999999     
         129   74.709999999999994        224.99000000000001        5427.5000000000000        305.69999999999999     
         130   74.310000000000002        119.44000000000000        5400.2299999999996        305.69999999999999     
         131   78.579999999999998        57.090000000000003        5372.3400000000001        305.69999999999999     
         132   114.62000000000000        129.59999999999999        5350.8999999999996        305.69999999999999     
         133   53.899999999999999        108.17000000000000        5362.3900000000003        305.69999999999999     
         134   113.50000000000000        128.47000000000000        5406.6800000000003        305.69999999999999     
         135   100.87000000000000        27.579999999999998        5361.4099999999999        305.69999999999999     
         136   86.909999999999997        8.3200000000000003        5433.5600000000004        305.69999999999999     
         137   81.319999999999993        184.75999999999999        5353.7600000000002        305.69999999999999     
         138   97.280000000000001        68.870000000000005        5380.1700000000001        305.69999999999999     
         139   91.530000000000001        142.93000000000001        5419.3299999999999        305.69999999999999     
         140   106.98999999999999        192.06999999999999        5351.9499999999998        305.69999999999999     
         141   88.510000000000005        246.62000000000000        5386.2399999999998        305.69999999999999     
         142   95.430000000000007        165.38000000000000        5402.4600000000000        305.69999999999999     
         143   95.480000000000004        100.56999999999999        5410.5100000000002        305.69999999999999     
         144   40.289999999999999        124.70000000000000        5410.3900000000003        305.69999999999999     
         145   115.94000000000000        71.290000000000006        5389.3199999999997        305.69999999999999     
         146   103.95000000000000        31.719999999999999        5415.5200000000004        305.69999999999999     
         147   105.94000000000000        93.900000000000006        5348.9700000000003        305.69999999999999     
         148   89.189999999999998        55.479999999999997        5392.0299999999997        305.69999999999999     
         149   115.09999999999999        234.41999999999999        5382.3800000000001        305.69999999999999     
         150   131.05000000000001        147.65000000000001        5413.0100000000002        305.69999999999999     
         151   118.38000000000000        92.280000000000001        5358.3199999999997        305.69999999999999     
         152   127.73000000000000        226.25999999999999        5348.9700000000003        305.69999999999999     
         153   120.28000000000000        33.280000000000001        5379.3100000000004        305.69999999999999     
         154   151.56999999999999        31.520000000000000        5360.3199999999997        305.69999999999999     
         155   127.84000000000000        91.730000000000004        5366.5200000000004        305.69999999999999     
         156   118.98999999999999        212.03999999999999        5348.9700000000003        305.69999999999999     
         157   133.86000000000001        130.58000000000001        5413.8500000000004        305.69999999999999     
         158   128.81999999999999        154.66999999999999        5407.0699999999997        305.69999999999999     
         159   136.16000000000000        218.80000000000001        5354.4099999999999        305.69999999999999     
         160   160.72999999999999        214.91999999999999        5370.7399999999998        305.69999999999999     
         161   143.59999999999999        202.25999999999999        5385.2299999999996        305.69999999999999     
         162   150.99000000000001        60.130000000000003        5401.4499999999998        305.69999999999999     
         163   183.78000000000000        54.109999999999999        5393.3199999999997        305.69999999999999     
         164   194.50999999999999        126.94000000000000        5396.2600000000002        305.69999999999999     
         165   163.53000000000000        215.46000000000001        5376.8000000000002        305.69999999999999     
         166   154.05000000000001        46.859999999999999        5405.1599999999999        305.69999999999999     
         167   170.62000000000000        77.870000000000005        5363.7299999999996        305.69999999999999     
         168   205.58000000000001        125.43000000000001        5348.9700000000003        305.69999999999999     
         169   181.09999999999999        109.88000000000000        5350.5500000000002        305.69999999999999     
         170   156.47999999999999        123.36000000000000        5370.4600000000000        305.69999999999999     
         171   181.52000000000001        139.47999999999999        5378.7399999999998        305.69999999999999     
         172   186.84000000000000       0.83999999999999997        5379.5699999999997        305.69999999999999     
         173   184.72000000000000        225.11000000000001        5377.2399999999998        305.69999999999999     
         174   221.09000000000000        101.39000000000000        5377.6800000000003        305.69999999999999     
         175   231.41000000000000        9.3900000000000006        5357.1199999999999        305.69999999999999     
         176   226.77000000000001        19.340000000000000        5364.0799999999999        305.69999999999999     
         177   228.47999999999999        207.63000000000000        5353.9099999999999        305.69999999999999     
         178   219.47999999999999        226.47000000000000        5372.4600000000000        305.69999999999999     
         179   248.52000000000001        9.9499999999999993        5378.6000000000004        305.69999999999999     
         180   235.56000000000000        35.740000000000002        5348.9700000000003        305.69999999999999     
         181  0.23999999999999999        26.270000000000000        5371.2500000000000        305.69999999999999     
         182   21.489999999999998        69.379999999999995        5364.0600000000004        305.69999999999999     
         183   64.700000000000003        113.91000000000000        5418.6599999999999        305.69999999999999     
         184   1.8899999999999999        120.81999999999999        5384.1800000000003        305.69999999999999     
         185   12.960000000000001        130.81000000000000        5386.4399999999996        305.69999999999999     
         186   62.340000000000003        5.0999999999999996        5413.8299999999999        305.69999999999999     
         187   7.4600000000000000        126.79000000000001        5395.3100000000004        305.69999999999999     
         188   70.150000000000006        239.50999999999999        5348.9700000000003        305.69999999999999     
         189   55.079999999999998        140.59999999999999        5398.1899999999996        305.69999999999999     
         190   98.969999999999999        48.590000000000003        5351.5400000000000        305.69999999999999     
         191   115.73000000000000        48.399999999999999        5389.6400000000003        305.69999999999999     
         192   100.84000000000000        198.83000000000001        5354.0500000000002        305.69999999999999     
         193   133.12000000000000        101.68000000000001        5391.6099999999997        305.69999999999999     
         194   147.13999999999999        238.99000000000001        5370.4499999999998        305.69999999999999     
         195   179.02000000000001        111.58000000000000        5363.9300000000003        305.69999999999999     
         196   204.13000000000000        245.78999999999999        5370.2500000000000        305.69999999999999     
         197   89.230000000000004        152.22999999999999        5356.9300000000003        305.69999999999999     
         198   20.260000000000002        6.9100000000000001        5430.3699999999999        305.69999999999999     
         199   15.930000000000000        117.81000000000000        5406.7200000000003        305.69999999999999     
         200   40.939999999999998        5.1100000000000003        5417.9300000000003        305.69999999999999     
         201   70.170000000000002        69.670000000000002        5361.3299999999999        305.69999999999999     
         202   68.620000000000005        248.52000000000001        5413.0600000000004        305.69999999999999     
         203   93.049999999999997        142.00999999999999        5403.0200000000004        305.69999999999999     
         204   99.109999999999999        8.1899999999999995        5368.8900000000003        305.69999999999999     
         205   7.5000000000000000        115.15000000000001        5404.8699999999999        305.69999999999999     
         206   27.430000000000000        156.59999999999999        5377.2200000000003        305.69999999999999     
         207   78.680000000000007        69.980000000000004        5368.5200000000004        305.69999999999999     
         208   70.670000000000002        119.93000000000001        5356.1999999999998        305.69999999999999     
         209   111.08000000000000        220.28999999999999        5359.0699999999997        305.69999999999999     
         210   1.7800000000000000        56.680000000000000        5367.2399999999998        305.69999999999999     
         211   75.319999999999993        131.59000000000000        5407.2500000000000        305.69999999999999     
         212   108.43000000000001        58.289999999999999        5388.9300000000003        305.69999999999999     
         213   144.38000000000000        123.45999999999999        5362.5400000000000        305.69999999999999     
         214   84.540000000000006        155.63999999999999        5405.4700000000003        305.69999999999999     
         215   106.79000000000001        156.74000000000001        5402.7900000000000        305.69999999999999     
         216   42.060000000000002        135.86000000000001        5357.4300000000003        305.69999999999999     
         217   94.010000000000005        7.9100000000000001        5366.0200000000004        305.69999999999999     
         218   245.91000000000000        6.8399999999999999        5362.9600000000000        305.69999999999999     
         219  0.23999999999999999        128.03999999999999        5384.3500000000004        305.69999999999999     
         220   6.4699999999999998        109.04000000000001        5411.9899999999998        305.69999999999999     
         221   20.629999999999999        225.09000000000000        5364.3100000000004        305.69999999999999     
         222   23.250000000000000        226.94999999999999        5354.9200000000001        305.69999999999999     
         223   37.240000000000002        201.53999999999999        5368.7399999999998        305.69999999999999     
         224   87.219999999999999        60.390000000000001        5375.0900000000001        305.69999999999999     
         225   89.790000000000006        48.049999999999997        5368.1400000000003        305.69999999999999     
         226   168.91000000000000        36.829999999999998        5385.4499999999998        305.69999999999999     
         227   178.47999999999999        118.97000000000000        5372.4499999999998        305.69999999999999     
         228   238.22999999999999        93.799999999999997        5355.8400000000001        305.69999999999999     
          94   23.940000000000001        106.50000000000000        5417.1099999999997        336.26999999999998     
          95   18.739999999999998        140.90000000000001        5371.8000000000002        336.26999999999998     
          96   18.270000000000000        176.97999999999999        5377.6000000000004        336.26999999999998     
          97   20.559999999999999       0.23999999999999999        5403.7299999999996        336.26999999999998     
          98   26.739999999999998        248.52000000000001        5394.8999999999996        336.26999999999998     
          99   9.7100000000000009        187.65000000000001        5404.2399999999998        336.26999999999998     
         100   7.2100000000000000        71.329999999999998        5351.1700000000001        336.26999999999998     
         101   15.869999999999999        230.78000000000000        5412.4399999999996        336.26999999999998     
         102   35.560000000000002        133.99000000000001        5358.3800000000001        336.26999999999998     
         103  0.23999999999999999        85.000000000000000        5360.7900000000000        336.26999999999998     
         104   12.980000000000000        104.69000000000000        5401.3699999999999        336.26999999999998     
         105   1.3100000000000001        229.56999999999999        5369.1099999999997        336.26999999999998     
         106   41.289999999999999        90.430000000000007        5415.3199999999997        336.26999999999998     
         107   5.4900000000000002        163.19999999999999        5366.6300000000001        336.26999999999998     
         108   21.410000000000000        34.180000000000000        5361.8900000000003        336.26999999999998     
         109   26.410000000000000        144.66000000000000        5371.0500000000002        336.26999999999998     
         110   12.240000000000000        54.189999999999998        5348.9700000000003        336.26999999999998     
         111   83.540000000000006        97.450000000000003        5412.0299999999997        336.26999999999998     
         112   39.079999999999998        120.31999999999999        5398.3800000000001        336.26999999999998     
         113   39.799999999999997        144.44999999999999        5394.5699999999997        336.26999999999998     
         114   35.770000000000003        73.510000000000005        5348.9700000000003        336.26999999999998     
         115   41.579999999999998        8.2100000000000009        5391.8699999999999        336.26999999999998     
         116   80.159999999999997        6.4100000000000001        5367.3999999999996        336.26999999999998     
         117   66.310000000000002        139.21000000000001        5411.3699999999999        336.26999999999998     
         118   57.490000000000002        139.56000000000000        5348.9700000000003        336.26999999999998     
         119   46.509999999999998        102.75000000000000        5401.8599999999997        336.26999999999998     
         120   42.259999999999998        113.67000000000000        5416.8400000000001        336.26999999999998     
         121   84.540000000000006        33.219999999999999        5358.6899999999996        336.26999999999998     
         122   81.939999999999998        120.34000000000000        5425.9499999999998        336.26999999999998     
         123   108.42000000000000       0.23999999999999999        5359.4600000000000        336.26999999999998     
         124   71.019999999999996        178.40000000000001        5417.3599999999997        336.26999999999998     
         125   64.629999999999995        155.80000000000001        5398.6199999999999        336.26999999999998     
         126   37.119999999999997        88.569999999999993        5348.9700000000003        336.26999999999998     
         127   41.700000000000003        62.899999999999999        5363.6700000000001        336.26999999999998     
         128   35.969999999999999        133.90000000000001        5389.1899999999996        336.26999999999998     
         129   73.530000000000001        223.62000000000000        5427.9600000000000        336.26999999999998     
         130   74.890000000000001        119.31999999999999        5400.6000000000004        336.26999999999998     
         131   78.109999999999999        56.590000000000003        5372.5200000000004        336.26999999999998     
         132   114.66000000000000        129.00999999999999        5352.3500000000004        336.26999999999998     
         133   48.399999999999999        111.42000000000000        5358.9099999999999        336.26999999999998     
         134   117.38000000000000        129.53999999999999        5404.9799999999996        336.26999999999998     
         135   101.83000000000000        27.149999999999999        5361.1999999999998        336.26999999999998     
         136   86.230000000000004        7.2199999999999998        5432.9399999999996        336.26999999999998     
         137   83.290000000000006        188.97999999999999        5351.3900000000003        336.26999999999998     
         138   100.02000000000000        68.400000000000006        5379.6700000000001        336.26999999999998     
         139   90.709999999999994        141.44999999999999        5418.9200000000001        336.26999999999998     
         140   113.92000000000000        187.56000000000000        5352.8100000000004        336.26999999999998     
         141   85.959999999999994        248.52000000000001        5386.2399999999998        336.26999999999998     
         142   96.390000000000001        165.13000000000000        5402.4799999999996        336.26999999999998     
         143   96.170000000000002        99.950000000000003        5410.8100000000004        336.26999999999998     
         144   36.899999999999999        121.97000000000000        5411.4300000000003        336.26999999999998     
         145   119.03000000000000        67.510000000000005        5388.5000000000000        336.26999999999998     
         146   103.70000000000000        31.149999999999999        5415.8800000000001        336.26999999999998     
         147   106.04000000000001        93.250000000000000        5351.0200000000004        336.26999999999998     
         148   89.349999999999994        55.299999999999997        5392.2500000000000        336.26999999999998     
         149   114.79000000000001        234.21000000000001        5382.2399999999998        336.26999999999998     
         150   130.05000000000001        146.68000000000001        5413.0100000000002        336.26999999999998     
         151   118.14000000000000        91.549999999999997        5358.2299999999996        336.26999999999998     
         152   129.56000000000000        225.53999999999999        5348.9700000000003        336.26999999999998     
         153   123.20999999999999        31.870000000000001        5380.4399999999996        336.26999999999998     
         154   152.24000000000001        31.559999999999999        5361.9700000000003        336.26999999999998     
         155   127.25000000000000        91.040000000000006        5366.4200000000001        336.26999999999998     
         156   125.67000000000000        211.41999999999999        5351.6099999999997        336.26999999999998     
         157   133.63000000000000        129.52000000000001        5414.2299999999996        336.26999999999998     
         158   123.98999999999999        152.56000000000000        5406.6499999999996        336.26999999999998     
         159   137.06999999999999        218.30000000000001        5355.9700000000003        336.26999999999998     
         160   157.68000000000001        210.84999999999999        5372.2299999999996        336.26999999999998     
         161   143.75999999999999        202.28000000000000        5384.9899999999998        336.26999999999998     
         162   149.68000000000001        60.060000000000002        5400.5600000000004        336.26999999999998     
         163   182.71000000000001        57.140000000000001        5389.1999999999998        336.26999999999998     
         164   197.80000000000001        125.59000000000000        5399.1899999999996        336.26999999999998     
         165   164.41999999999999        214.87000000000000        5377.3900000000003        336.26999999999998     
         166   154.30000000000001        44.920000000000002        5404.2900000000000        336.26999999999998     
         167   169.90000000000001        76.780000000000001        5363.4899999999998        336.26999999999998     
         168   206.62000000000000        121.55000000000000        5348.9700000000003        336.26999999999998     
         169   181.36000000000001        109.40000000000001        5348.9700000000003        336.26999999999998     
         170   159.38000000000000        119.12000000000000        5368.6899999999996        336.26999999999998     
         171   185.34999999999999        141.00000000000000        5382.9399999999996        336.26999999999998     
         172   186.41000000000000       0.23999999999999999        5379.6000000000004        336.26999999999998     
         173   178.66000000000000        226.06999999999999        5375.0200000000004        336.26999999999998     
         174   217.94000000000000        101.12000000000000        5374.1199999999999        336.26999999999998     
         175   231.59000000000000        7.9299999999999997        5357.3299999999999        336.26999999999998     
         176   225.22000000000000        16.850000000000001        5363.7799999999997        336.26999999999998     
         177   228.56999999999999        207.19000000000000        5354.5200000000004        336.26999999999998     
         178   209.34999999999999        226.94999999999999        5377.3999999999996        336.26999999999998     
         179   248.52000000000001        16.989999999999998        5376.6499999999996        336.26999999999998     
         180   235.02000000000001        33.210000000000001        5348.9700000000003        336.26999999999998     
         181  0.23999999999999999        27.629999999999999        5371.0699999999997        336.26999999999998     
         182   21.500000000000000        67.829999999999998        5363.5400000000000        336.26999999999998     
         183   59.560000000000002        112.84999999999999        5418.6800000000003        336.26999999999998     
         184   3.7100000000000000        131.18000000000001        5385.4700000000003        336.26999999999998     
         185   15.430000000000000        136.15000000000001        5372.6400000000003        336.26999999999998     
         186   62.430000000000000        3.2100000000000000        5412.8900000000003        336.26999999999998     
         187   4.5700000000000003        124.31999999999999        5396.8199999999997        336.26999999999998     
         188   79.500000000000000        238.28000000000000        5348.9700000000003        336.26999999999998     
         189   52.390000000000001        145.24000000000001        5396.7900000000000        336.26999999999998     
         190   97.670000000000002        48.240000000000002        5351.7900000000000        336.26999999999998     
         191   114.08000000000000        51.180000000000000        5392.7399999999998        336.26999999999998     
         192   106.16000000000000        195.25999999999999        5355.3199999999997        336.26999999999998     
         193   133.50999999999999        101.98000000000000        5391.9399999999996        336.26999999999998     
         194   144.11000000000001        242.59999999999999        5367.9499999999998        336.26999999999998     
         195   178.47000000000000        109.13000000000000        5361.6800000000003        336.26999999999998     
         196   206.06999999999999        245.87000000000000        5374.6199999999999        336.26999999999998     
         197   92.319999999999993        152.61000000000001        5358.3299999999999        336.26999999999998     
         198   21.980000000000000        7.9699999999999998        5426.1700000000001        336.26999999999998     
         199   18.489999999999998        117.52000000000000        5407.7600000000002        336.26999999999998     
         200   40.170000000000002        3.0099999999999998        5418.6499999999996        336.26999999999998     
         201   71.030000000000001        69.010000000000005        5362.3900000000003        336.26999999999998     
         202   69.829999999999998        248.52000000000001        5407.5299999999997        336.26999999999998     
         203   94.019999999999996        143.33000000000001        5403.3999999999996        336.26999999999998     
         204   99.000000000000000        8.9700000000000006        5369.4499999999998        336.26999999999998     
         205  0.23999999999999999        110.52000000000000        5409.6199999999999        336.26999999999998     
         206   27.350000000000001        159.80000000000001        5376.7700000000004        336.26999999999998     
         207   73.069999999999993        69.049999999999997        5367.5400000000000        336.26999999999998     
         208   66.739999999999995        119.50000000000000        5356.6300000000001        336.26999999999998     
         209   109.17000000000000        218.74000000000001        5358.3800000000001        336.26999999999998     
         210   7.9500000000000002        58.060000000000002        5364.7600000000002        336.26999999999998     
         211   75.180000000000007        129.38000000000000        5407.9499999999998        336.26999999999998     
         212   112.75000000000000        61.640000000000001        5386.9499999999998        336.26999999999998     
         213   145.34000000000000        123.70000000000000        5364.4799999999996        336.26999999999998     
         214   85.659999999999997        154.75000000000000        5405.9499999999998        336.26999999999998     
         215   113.13000000000000        154.84000000000000        5407.1000000000004        336.26999999999998     
         216   30.520000000000000        130.99000000000001        5356.9399999999996        336.26999999999998     
         217   92.189999999999998        7.5899999999999999        5365.3500000000004        336.26999999999998     
         218   248.52000000000001        6.2900000000000000        5362.9200000000001        336.26999999999998     
         219   12.570000000000000        129.00000000000000        5387.1899999999996        336.26999999999998     
         220   6.1900000000000004        112.63000000000000        5408.1700000000001        336.26999999999998     
         221   25.370000000000001        223.24000000000001        5363.7200000000003        336.26999999999998     
         222   29.899999999999999        227.88000000000000        5354.7299999999996        336.26999999999998     
         223   38.000000000000000        199.69999999999999        5368.7399999999998        336.26999999999998     
         224   93.019999999999996        61.109999999999999        5377.6899999999996        336.26999999999998     
         225   91.170000000000002        47.359999999999999        5369.1300000000001        336.26999999999998     
         226   169.63000000000000        36.100000000000001        5387.2799999999997        336.26999999999998     
         227   177.63000000000000        122.39000000000000        5371.7399999999998        336.26999999999998     
         228   230.02000000000001        100.84999999999999        5366.8800000000001        336.26999999999998     
         229   9.9100000000000001       0.23999999999999999        5407.0400000000000        336.26999999999998     
         230   12.359999999999999        129.88000000000000        5374.9499999999998        336.26999999999998     
         231   68.549999999999997        141.44000000000000        5353.9799999999996        336.26999999999998     
         232   140.78000000000000        139.71000000000001        5412.6899999999996        336.26999999999998     
          94   24.980000000000000        107.70999999999999        5416.3599999999997        366.84000000000003     
          95   24.460000000000001        147.93000000000001        5371.9700000000003        366.84000000000003     
          96   22.079999999999998        181.84000000000000        5377.1400000000003        366.84000000000003     
          99   2.0600000000000001        186.91000000000000        5401.1700000000001        366.84000000000003     
         100   7.2599999999999998        71.640000000000001        5351.3400000000001        366.84000000000003     
         101   17.100000000000001        230.24000000000001        5411.1800000000003        366.84000000000003     
         103  0.23999999999999999        85.430000000000007        5360.9799999999996        366.84000000000003     
         105  0.23999999999999999        228.99000000000001        5369.1000000000004        366.84000000000003     
         107   8.6699999999999999        163.21000000000001        5366.5100000000002        366.84000000000003     
         108   21.199999999999999        34.649999999999999        5361.8100000000004        366.84000000000003     
         109   27.350000000000001        142.81999999999999        5369.7200000000003        366.84000000000003     
         110   12.550000000000001        54.119999999999997        5348.9700000000003        366.84000000000003     
         111   84.480000000000004        98.920000000000002        5411.0500000000002        366.84000000000003     
         112   37.899999999999999        119.36000000000000        5397.2799999999997        366.84000000000003     
         113   48.320000000000000        143.52000000000001        5402.9899999999998        366.84000000000003     
         114   34.680000000000000        75.019999999999996        5348.9700000000003        366.84000000000003     
         115   40.930000000000000        7.4500000000000002        5391.4399999999996        366.84000000000003     
         117   60.369999999999997        135.80000000000001        5411.2700000000004        366.84000000000003     
         118   58.799999999999997        139.47999999999999        5348.9700000000003        366.84000000000003     
         119   45.430000000000000        102.03000000000000        5400.7700000000004        366.84000000000003     
         121   90.680000000000007        29.510000000000002        5361.3299999999999        366.84000000000003     
         122   84.480000000000004        119.13000000000000        5421.9899999999998        366.84000000000003     
         123   109.08000000000000       0.23999999999999999        5358.8900000000003        366.84000000000003     
         124   70.500000000000000        177.41000000000000        5416.4399999999996        366.84000000000003     
         126   35.079999999999998        88.069999999999993        5348.9700000000003        366.84000000000003     
         127   40.539999999999999        63.590000000000003        5363.6300000000001        366.84000000000003     
         128   38.509999999999998        133.78999999999999        5389.7700000000004        366.84000000000003     
         129   74.069999999999993        224.38999999999999        5427.6300000000001        366.84000000000003     
         130   74.140000000000001        118.29000000000001        5400.0699999999997        366.84000000000003     
         131   77.859999999999999        56.780000000000001        5372.3299999999999        366.84000000000003     
         132   117.17000000000000        129.53000000000000        5352.7600000000002        366.84000000000003     
         133   46.939999999999998        114.43000000000001        5358.5900000000001        366.84000000000003     
         134   115.87000000000000        128.59000000000000        5404.6300000000001        366.84000000000003     
         135   103.43000000000001        28.109999999999999        5360.3100000000004        366.84000000000003     
         136   86.400000000000006        7.4100000000000001        5433.0500000000002        366.84000000000003     
         137   88.290000000000006        192.11000000000001        5348.9700000000003        366.84000000000003     
         138   101.26000000000001        68.319999999999993        5378.8999999999996        366.84000000000003     
         139   91.010000000000005        141.83000000000001        5418.9499999999998        366.84000000000003     
         140   117.23999999999999        185.72999999999999        5351.3699999999999        366.84000000000003     
         141   83.620000000000005        247.49000000000001        5386.0699999999997        366.84000000000003     
         142   95.739999999999995        164.11000000000001        5401.3699999999999        366.84000000000003     
         143   98.260000000000005        98.840000000000003        5410.3900000000003        366.84000000000003     
         144   32.640000000000001        119.75000000000000        5410.3500000000004        366.84000000000003     
         145   118.42000000000000        64.370000000000005        5386.4700000000003        366.84000000000003     
         146   103.23000000000000        31.050000000000001        5415.2100000000000        366.84000000000003     
         147   106.12000000000000        93.489999999999995        5350.7200000000003        366.84000000000003     
         148   88.060000000000002        54.729999999999997        5391.8999999999996        366.84000000000003     
         149   114.69000000000000        233.49000000000001        5382.3500000000004        366.84000000000003     
         150   131.50000000000000        148.12000000000000        5409.9200000000001        366.84000000000003     
         151   118.03000000000000        91.840000000000003        5357.8900000000003        366.84000000000003     
         152   132.84000000000000        225.63000000000000        5348.9700000000003        366.84000000000003     
         153   124.09999999999999        31.660000000000000        5382.8999999999996        366.84000000000003     
         154   153.19999999999999        32.109999999999999        5363.1999999999998        366.84000000000003     
         155   127.13000000000000        91.430000000000007        5366.1400000000003        366.84000000000003     
         156   124.59000000000000        212.15000000000001        5353.2500000000000        366.84000000000003     
         157   133.40000000000001        129.88999999999999        5413.2200000000003        366.84000000000003     
         158   116.33000000000000        153.40000000000001        5405.4300000000003        366.84000000000003     
         159   137.94999999999999        217.62000000000000        5357.1000000000004        366.84000000000003     
         160   153.99000000000001        207.84999999999999        5373.9200000000001        366.84000000000003     
         161   142.55000000000001        200.99000000000001        5385.0299999999997        366.84000000000003     
         162   147.88999999999999        59.060000000000002        5400.9700000000003        366.84000000000003     
         163   181.34999999999999        56.180000000000000        5388.8599999999997        366.84000000000003     
         164   197.84000000000000        123.41000000000000        5398.5400000000000        366.84000000000003     
         165   163.78999999999999        214.46000000000001        5377.0900000000001        366.84000000000003     
         166   155.34000000000000        41.619999999999997        5402.6599999999999        366.84000000000003     
         167   169.63000000000000        77.150000000000006        5363.3800000000001        366.84000000000003     
         168   207.12000000000000        123.68000000000001        5348.9700000000003        366.84000000000003     
         169   181.19000000000000        109.93000000000001        5348.9700000000003        366.84000000000003     
         170   160.56000000000000        117.98999999999999        5365.3500000000004        366.84000000000003     
         171   186.13000000000000        140.34000000000000        5383.7200000000003        366.84000000000003     
         172   186.12000000000000       0.23999999999999999        5379.3500000000004        366.84000000000003     
         173   176.38999999999999        227.69999999999999        5374.0299999999997        366.84000000000003     
         174   214.80000000000001        102.31999999999999        5372.3400000000001        366.84000000000003     
         175   229.86000000000001        8.5199999999999996        5356.2700000000004        366.84000000000003     
         176   223.47999999999999        15.760000000000000        5363.5699999999997        366.84000000000003     
         177   228.66999999999999        207.30000000000001        5354.0500000000002        366.84000000000003     
         178   206.88999999999999        227.66000000000000        5377.1700000000001        366.84000000000003     
         179   244.75999999999999        17.280000000000001        5371.7900000000000        366.84000000000003     
         180   231.47999999999999        38.549999999999997        5348.9700000000003        366.84000000000003     
         181  0.23999999999999999        27.739999999999998        5370.7700000000004        366.84000000000003     
         182   20.989999999999998        68.930000000000007        5364.0500000000002        366.84000000000003     
         183   52.649999999999999        112.02000000000000        5419.1300000000001        366.84000000000003     
         184   4.6500000000000004        135.05000000000001        5383.8100000000004        366.84000000000003     
         185   34.180000000000000        134.30000000000001        5359.4799999999996        366.84000000000003     
         186   61.070000000000000       0.23999999999999999        5412.9600000000000        366.84000000000003     
         187  0.23999999999999999        119.70999999999999        5396.4099999999999        366.84000000000003     
         188   79.519999999999996        237.84999999999999        5348.9700000000003        366.84000000000003     
         189   63.640000000000001        153.97000000000000        5396.8000000000002        366.84000000000003     
         190   95.640000000000001        48.020000000000003        5353.4799999999996        366.84000000000003     
         191   112.06999999999999        51.920000000000002        5394.7200000000003        366.84000000000003     
         192   111.98000000000000        196.52000000000001        5355.9099999999999        366.84000000000003     
         193   132.47999999999999        101.13000000000000        5391.3500000000004        366.84000000000003     
         194   145.06999999999999        244.11000000000001        5367.0200000000004        366.84000000000003     
         195   178.90000000000001        108.47000000000000        5362.9200000000001        366.84000000000003     
         196   195.18000000000001        248.52000000000001        5376.8000000000002        366.84000000000003     
         197   93.840000000000003        151.93000000000001        5357.2399999999998        366.84000000000003     
         198   24.390000000000001        10.260000000000000        5424.3900000000003        366.84000000000003     
         199   22.030000000000001        120.09000000000000        5406.4099999999999        366.84000000000003     
         200   40.250000000000000        1.5700000000000001        5419.3299999999999        366.84000000000003     
         201   68.959999999999994        69.030000000000001        5358.0600000000004        366.84000000000003     
         202   70.920000000000002        248.52000000000001        5401.6999999999998        366.84000000000003     
         203   94.400000000000006        143.75999999999999        5403.1099999999997        366.84000000000003     
         204   99.060000000000002        11.199999999999999        5368.3500000000004        366.84000000000003     
         205   9.9499999999999993        108.13000000000000        5413.9200000000001        366.84000000000003     
         206   26.809999999999999        159.56999999999999        5377.4600000000000        366.84000000000003     
         207   71.319999999999993        68.340000000000003        5368.0699999999997        366.84000000000003     
         208   63.609999999999999        118.69000000000000        5356.6700000000001        366.84000000000003     
         209   100.68000000000001        217.78000000000000        5354.5900000000001        366.84000000000003     
         210   12.190000000000000        59.450000000000003        5363.9200000000001        366.84000000000003     
         211   74.489999999999995        131.31999999999999        5405.9200000000001        366.84000000000003     
         212   112.29000000000001        64.890000000000001        5386.3500000000004        366.84000000000003     
         213   152.44999999999999        125.05000000000000        5368.8299999999999        366.84000000000003     
         214   84.629999999999995        151.56999999999999        5404.0400000000000        366.84000000000003     
         215   110.17000000000000        154.75000000000000        5406.5100000000002        366.84000000000003     
         216   20.469999999999999        133.84999999999999        5360.2500000000000        366.84000000000003     
         217   86.579999999999998        8.6999999999999993        5366.1899999999996        366.84000000000003     
         218   248.52000000000001        6.7500000000000000        5363.2900000000000        366.84000000000003     
         219   22.980000000000000        128.34999999999999        5388.3400000000001        366.84000000000003     
         220   5.0000000000000000        112.56999999999999        5406.0799999999999        366.84000000000003     
         221   29.180000000000000        226.13000000000000        5362.6400000000003        366.84000000000003     
         222   28.219999999999999        219.22000000000000        5364.1999999999998        366.84000000000003     
         223   40.399999999999999        198.24000000000001        5370.1400000000003        366.84000000000003     
         224   97.519999999999996        59.950000000000003        5379.6999999999998        366.84000000000003     
         225   92.390000000000001        46.700000000000003        5372.0600000000004        366.84000000000003     
         226   164.55000000000001        43.719999999999999        5391.4600000000000        366.84000000000003     
         227   178.18000000000001        124.45999999999999        5372.8500000000004        366.84000000000003     
         228   225.77000000000001        103.06000000000000        5365.0000000000000        366.84000000000003     
         229   8.7799999999999994       0.23999999999999999        5407.5600000000004        366.84000000000003     
         230   11.980000000000000        128.84000000000000        5386.7399999999998        366.84000000000003     
         231   75.260000000000005        138.94000000000000        5353.0000000000000        366.84000000000003     
         232   142.44000000000000        144.52000000000001        5410.6300000000001        366.84000000000003     
         233   8.8300000000000001        186.91999999999999        5403.5699999999997        366.84000000000003     
         234   12.400000000000000        103.70999999999999        5400.8900000000003        366.84000000000003     
         235   31.920000000000002        8.7100000000000009        5442.1800000000003        366.84000000000003     
         236   43.119999999999997        138.63999999999999        5392.1300000000001        366.84000000000003     
         237   103.56000000000000        67.670000000000002        5388.4200000000001        366.84000000000003     
          94   36.430000000000000        99.959999999999994        5416.3199999999997        397.41000000000003     
          95   20.510000000000002        149.65000000000001        5365.0900000000001        397.41000000000003     
          96   16.309999999999999        173.61000000000001        5377.0500000000002        397.41000000000003     
         100   6.3700000000000001        72.540000000000006        5348.9700000000003        397.41000000000003     
         101   14.940000000000000        230.38000000000000        5410.1899999999996        397.41000000000003     
         103  0.23999999999999999        87.950000000000003        5360.1599999999999        397.41000000000003     
         105  0.23999999999999999        224.22000000000000        5370.9300000000003        397.41000000000003     
         107   10.150000000000000        152.31999999999999        5370.6899999999996        397.41000000000003     
         108   20.570000000000000        35.630000000000003        5360.7900000000000        397.41000000000003     
         110   11.289999999999999        54.590000000000003        5348.9700000000003        397.41000000000003     
         111   81.840000000000003        107.66000000000000        5413.0400000000000        397.41000000000003     
         112   36.670000000000002        108.14000000000000        5398.8100000000004        397.41000000000003     
         113   61.979999999999997        139.78999999999999        5403.1999999999998        397.41000000000003     
         115   40.100000000000001        8.3499999999999996        5390.6700000000001        397.41000000000003     
         117   61.549999999999997        135.58000000000001        5411.1300000000001        397.41000000000003     
         118   57.939999999999998        145.59999999999999        5354.3299999999999        397.41000000000003     
         119   44.350000000000001        96.359999999999999        5411.0600000000004        397.41000000000003     
         121   97.790000000000006        29.250000000000000        5358.8599999999997        397.41000000000003     
         122   79.849999999999994        119.75000000000000        5419.9300000000003        397.41000000000003     
         123   108.77000000000000       0.23999999999999999        5357.2200000000003        397.41000000000003     
         124   60.579999999999998        175.53000000000000        5414.6099999999997        397.41000000000003     
         126   34.149999999999999        86.750000000000000        5348.9700000000003        397.41000000000003     
         127   36.430000000000000        65.980000000000004        5362.5100000000002        397.41000000000003     
         129   65.739999999999995        226.27000000000001        5427.4600000000000        397.41000000000003     
         130   62.689999999999998        123.65000000000001        5398.9600000000000        397.41000000000003     
         131   82.150000000000006        61.149999999999999        5376.0400000000000        397.41000000000003     
         132   116.81999999999999        128.18000000000001        5348.9700000000003        397.41000000000003     
         133   39.729999999999997        125.20999999999999        5360.5600000000004        397.41000000000003     
         134   118.54000000000001        127.41000000000000        5405.1000000000004        397.41000000000003     
         135   101.97000000000000        33.719999999999999        5356.3999999999996        397.41000000000003     
         136   84.159999999999997        7.3899999999999997        5432.9799999999996        397.41000000000003     
         137   89.799999999999997        197.49000000000001        5348.9700000000003        397.41000000000003     
         138   104.23000000000000        69.180000000000007        5377.8599999999997        397.41000000000003     
         139   90.689999999999998        142.68000000000001        5412.7200000000003        397.41000000000003     
         140   116.81000000000000        184.84000000000000        5348.9700000000003        397.41000000000003     
         142   84.349999999999994        153.91000000000000        5402.9099999999999        397.41000000000003     
         143   93.640000000000001        102.26000000000001        5411.3599999999997        397.41000000000003     
         144   34.670000000000002        116.54000000000001        5412.9899999999998        397.41000000000003     
         146   101.43000000000001        32.259999999999998        5416.3800000000001        397.41000000000003     
         147   101.61000000000000        94.879999999999995        5351.2399999999998        397.41000000000003     
         148   84.939999999999998        56.840000000000003        5391.5200000000004        397.41000000000003     
         149   109.16000000000000        233.93000000000001        5382.3500000000004        397.41000000000003     
         150   127.04000000000001        151.16000000000000        5408.4099999999999        397.41000000000003     
         151   112.31000000000000        92.400000000000006        5359.7200000000003        397.41000000000003     
         152   132.28999999999999        219.53000000000000        5351.3400000000001        397.41000000000003     
         153   123.48999999999999        31.879999999999999        5385.6400000000003        397.41000000000003     
         154   151.00999999999999        26.940000000000001        5362.9600000000000        397.41000000000003     
         155   121.53000000000000        91.049999999999997        5368.7399999999998        397.41000000000003     
         156   125.76000000000001        214.58000000000001        5348.9700000000003        397.41000000000003     
         157   128.22000000000000        132.43000000000001        5412.5500000000002        397.41000000000003     
         158   120.05000000000000        155.96000000000001        5405.3299999999999        397.41000000000003     
         159   138.27000000000001        229.13000000000000        5372.6899999999996        397.41000000000003     
         160   148.47999999999999        205.44000000000000        5375.2200000000003        397.41000000000003     
         162   146.40000000000001        60.579999999999998        5402.2500000000000        397.41000000000003     
         163   179.15000000000001        56.469999999999999        5388.8900000000003        397.41000000000003     
         164   191.72000000000000        125.29000000000001        5396.9600000000000        397.41000000000003     
         165   159.69999999999999        214.41000000000000        5375.3599999999997        397.41000000000003     
         166   155.13999999999999        42.549999999999997        5404.8000000000002        397.41000000000003     
         167   165.40000000000001        75.560000000000002        5364.7799999999997        397.41000000000003     
         169   175.78000000000000        107.93000000000001        5348.9700000000003        397.41000000000003     
         170   152.03000000000000        116.45000000000000        5359.9499999999998        397.41000000000003     
         171   181.09000000000000        140.84000000000000        5381.8199999999997        397.41000000000003     
         172   184.59000000000000       0.23999999999999999        5378.7299999999996        397.41000000000003     
         173   172.59000000000000        227.38000000000000        5372.0799999999999        397.41000000000003     
         174   207.62000000000000        103.40000000000001        5368.9300000000003        397.41000000000003     
         175   228.03999999999999        10.590000000000000        5354.6700000000001        397.41000000000003     
         176   219.56000000000000        16.250000000000000        5361.4099999999999        397.41000000000003     
         177   224.72999999999999        206.86000000000001        5352.6700000000001        397.41000000000003     
         178   204.28000000000000        228.11000000000001        5376.0500000000002        397.41000000000003     
         179   239.02000000000001        18.829999999999998        5367.3999999999996        397.41000000000003     
         180   227.97000000000000        39.829999999999998        5348.9700000000003        397.41000000000003     
         181  0.23999999999999999        24.260000000000002        5368.5500000000002        397.41000000000003     
         182   20.170000000000002        72.269999999999996        5362.3299999999999        397.41000000000003     
         184   5.4500000000000002        143.33000000000001        5382.8199999999997        397.41000000000003     
         185   52.530000000000001        141.21000000000001        5348.9700000000003        397.41000000000003     
         186   57.420000000000002       0.23999999999999999        5414.2900000000000        397.41000000000003     
         187   3.3500000000000001        111.98999999999999        5396.6099999999997        397.41000000000003     
         188   80.359999999999999        235.33000000000001        5348.9700000000003        397.41000000000003     
         189   67.750000000000000        159.84999999999999        5399.7799999999997        397.41000000000003     
         190   94.069999999999993        50.170000000000002        5351.2100000000000        397.41000000000003     
         191   105.92000000000000        54.340000000000003        5395.8400000000001        397.41000000000003     
         192   108.63000000000000        197.91999999999999        5354.6300000000001        397.41000000000003     
         193   126.94000000000000        104.30000000000000        5391.8199999999997        397.41000000000003     
         194   145.53999999999999        248.52000000000001        5365.0200000000004        397.41000000000003     
         195   175.50999999999999        105.34999999999999        5363.2700000000004        397.41000000000003     
         196   188.72999999999999        247.63000000000000        5375.1000000000004        397.41000000000003     
         197   90.409999999999997        151.38000000000000        5355.8999999999996        397.41000000000003     
         198   23.500000000000000        12.000000000000000        5422.4799999999996        397.41000000000003     
         199   17.250000000000000        121.68000000000001        5407.6700000000001        397.41000000000003     
         200   39.490000000000002        2.1200000000000001        5419.5400000000000        397.41000000000003     
         201   67.560000000000002        71.540000000000006        5357.4600000000000        397.41000000000003     
         202   67.760000000000005        243.83000000000001        5389.3199999999997        397.41000000000003     
         203   80.959999999999994        147.06000000000000        5401.0200000000004        397.41000000000003     
         204   99.989999999999995        16.640000000000001        5364.7100000000000        397.41000000000003     
         205   13.109999999999999        111.01000000000001        5416.9300000000003        397.41000000000003     
         206   29.870000000000001        154.24000000000001        5388.7700000000004        397.41000000000003     
         207   75.969999999999999        58.820000000000000        5371.6300000000001        397.41000000000003     
         208   55.640000000000001        119.25000000000000        5356.0600000000004        397.41000000000003     
         209   90.799999999999997        219.31999999999999        5353.3500000000004        397.41000000000003     
         210   14.060000000000000        59.869999999999997        5365.1099999999997        397.41000000000003     
         211   82.189999999999998        136.41999999999999        5406.8100000000004        397.41000000000003     
         212   114.13000000000000        62.909999999999997        5385.4700000000003        397.41000000000003     
         213   150.84000000000000        125.48000000000000        5364.6400000000003        397.41000000000003     
         214   80.280000000000001        145.59000000000000        5415.5299999999997        397.41000000000003     
         215   115.28000000000000        150.90000000000001        5411.4399999999996        397.41000000000003     
         216   11.840000000000000        142.13999999999999        5361.0200000000004        397.41000000000003     
         217   82.060000000000002        10.940000000000000        5365.5699999999997        397.41000000000003     
         218   247.06000000000000        7.5899999999999999        5362.5600000000004        397.41000000000003     
         219   23.000000000000000        129.80000000000001        5392.6400000000003        397.41000000000003     
         220   5.0099999999999998        112.06000000000000        5410.5900000000001        397.41000000000003     
         221   28.789999999999999        224.63999999999999        5361.2799999999997        397.41000000000003     
         222   21.440000000000001        214.93000000000001        5364.8400000000001        397.41000000000003     
         223   33.689999999999998        200.72000000000000        5370.2200000000003        397.41000000000003     
         224   98.950000000000003        59.189999999999998        5382.2700000000004        397.41000000000003     
         225   91.879999999999995        46.399999999999999        5374.9799999999996        397.41000000000003     
         226   158.90000000000001        46.600000000000001        5393.2600000000002        397.41000000000003     
         227   174.72999999999999        129.83000000000001        5373.1599999999999        397.41000000000003     
         228   216.49000000000001        104.15000000000001        5363.1700000000001        397.41000000000003     
         229   5.6200000000000001       0.23999999999999999        5409.2299999999996        397.41000000000003     
         230   11.220000000000001        131.28000000000000        5400.4700000000003        397.41000000000003     
         231   80.040000000000006        131.13000000000000        5352.2399999999998        397.41000000000003     
         232   133.08000000000001        152.33000000000001        5407.9099999999999        397.41000000000003     
         233   3.2300000000000000        191.77000000000001        5413.7799999999997        397.41000000000003     
         234   29.899999999999999        103.97000000000000        5415.2399999999998        397.41000000000003     
         235   29.620000000000001        10.090000000000000        5436.6000000000004        397.41000000000003     
         236   56.070000000000000        128.13999999999999        5401.0299999999997        397.41000000000003     
         237   101.92000000000000        68.689999999999998        5392.8199999999997        397.41000000000003     
         238   7.3600000000000003        172.56999999999999        5362.4799999999996        397.41000000000003     
         239   44.130000000000003        155.19000000000000        5399.8500000000004        397.41000000000003     
         240   83.519999999999996        166.50999999999999        5401.8199999999997        397.41000000000003     
         241   95.590000000000003        158.13000000000000        5404.1599999999999        397.41000000000003     
         242   111.42000000000000        54.170000000000002        5397.8900000000003        397.41000000000003     
         243   118.75000000000000        31.739999999999998        5379.6099999999997        397.41000000000003     
         244   140.27000000000001        242.80000000000001        5365.8400000000001        397.41000000000003     
          94   51.219999999999999        93.890000000000001        5419.1400000000003        427.98000000000002     
          95   22.680000000000000        148.34000000000000        5366.2799999999997        427.98000000000002     
          96   18.480000000000000        169.88000000000000        5377.8100000000004        427.98000000000002     
         100   7.6699999999999999        72.260000000000005        5348.9700000000003        427.98000000000002     
         101   20.379999999999999        229.05000000000001        5410.2200000000003        427.98000000000002     
         105  0.23999999999999999        224.94000000000000        5368.0400000000000        427.98000000000002     
         107   12.500000000000000        150.15000000000001        5371.5299999999997        427.98000000000002     
         108   21.670000000000002        35.299999999999997        5361.3699999999999        427.98000000000002     
         110   12.420000000000000        54.609999999999999        5348.9700000000003        427.98000000000002     
         111   88.530000000000001        111.18000000000001        5414.7299999999996        427.98000000000002     
         112   38.869999999999997        106.50000000000000        5399.3400000000001        427.98000000000002     
         113   71.319999999999993        138.06000000000000        5403.8900000000003        427.98000000000002     
         115   41.090000000000003        8.3000000000000007        5391.2100000000000        427.98000000000002     
         117   65.400000000000006        134.78000000000000        5405.6099999999997        427.98000000000002     
         118   66.560000000000002        148.78999999999999        5353.0500000000002        427.98000000000002     
         119   47.890000000000001        94.329999999999998        5414.7500000000000        427.98000000000002     
         123   110.68000000000001       0.23999999999999999        5357.7299999999996        427.98000000000002     
         124   60.500000000000000        172.21000000000001        5411.3699999999999        427.98000000000002     
         126   35.479999999999997        89.239999999999995        5348.9700000000003        427.98000000000002     
         127   38.530000000000001        65.189999999999998        5364.1700000000001        427.98000000000002     
         129   68.269999999999996        225.61000000000001        5426.9799999999996        427.98000000000002     
         130   64.459999999999994        122.84999999999999        5399.2700000000004        427.98000000000002     
         131   85.069999999999993        61.189999999999998        5379.4499999999998        427.98000000000002     
         132   126.20000000000000        128.41000000000000        5348.9700000000003        427.98000000000002     
         133   39.890000000000001        127.22000000000000        5361.4399999999996        427.98000000000002     
         134   126.76000000000001        129.87000000000000        5405.0400000000000        427.98000000000002     
         135   103.17000000000000        31.210000000000001        5358.1400000000003        427.98000000000002     
         136   85.609999999999999        7.6100000000000003        5432.9200000000001        427.98000000000002     
         137   97.030000000000001        202.41000000000000        5348.9700000000003        427.98000000000002     
         138   108.02000000000000        68.390000000000001        5378.0200000000004        427.98000000000002     
         140   120.50000000000000        183.94999999999999        5348.9700000000003        427.98000000000002     
         142   70.420000000000002        148.88000000000000        5407.0400000000000        427.98000000000002     
         143   96.599999999999994        101.14000000000000        5411.8699999999999        427.98000000000002     
         144   32.840000000000003        112.56999999999999        5414.9200000000001        427.98000000000002     
         146   102.66000000000000        31.879999999999999        5416.2399999999998        427.98000000000002     
         147   103.30000000000000        94.489999999999995        5350.9799999999996        427.98000000000002     
         148   86.209999999999994        56.840000000000003        5392.6000000000004        427.98000000000002     
         149   110.68000000000001        234.09000000000000        5383.2399999999998        427.98000000000002     
         151   114.28000000000000        91.959999999999994        5359.6000000000004        427.98000000000002     
         152   133.81000000000000        219.63000000000000        5354.0500000000002        427.98000000000002     
         153   128.83000000000001        31.940000000000001        5387.5799999999999        427.98000000000002     
         154   153.50999999999999        25.050000000000001        5365.0000000000000        427.98000000000002     
         155   123.69000000000000        91.209999999999994        5369.0900000000001        427.98000000000002     
         156   135.09999999999999        220.96000000000001        5348.9700000000003        427.98000000000002     
         157   129.94999999999999        131.65000000000001        5412.9700000000003        427.98000000000002     
         158   126.33000000000000        150.84999999999999        5409.5500000000002        427.98000000000002     
         159   140.21000000000001        230.96000000000001        5373.8900000000003        427.98000000000002     
         160   148.72999999999999        204.22999999999999        5378.9899999999998        427.98000000000002     
         162   146.33000000000001        60.359999999999999        5401.2100000000000        427.98000000000002     
         163   179.52000000000001        57.229999999999997        5388.7299999999996        427.98000000000002     
         164   192.72999999999999        126.08000000000000        5397.9300000000003        427.98000000000002     
         165   160.03000000000000        215.59999999999999        5376.2799999999997        427.98000000000002     
         166   157.22000000000000        43.520000000000003        5405.1999999999998        427.98000000000002     
         167   167.19000000000000        76.590000000000003        5365.3500000000004        427.98000000000002     
         169   176.75999999999999        108.20999999999999        5348.9700000000003        427.98000000000002     
         170   150.88000000000000        116.34999999999999        5357.7700000000004        427.98000000000002     
         171   183.28000000000000        141.94999999999999        5383.2200000000003        427.98000000000002     
         172   186.31000000000000        1.4800000000000000        5379.4200000000001        427.98000000000002     
         173   171.59999999999999        231.87000000000000        5368.8400000000001        427.98000000000002     
         174   204.34000000000000        105.75000000000000        5368.6800000000003        427.98000000000002     
         176   218.00999999999999        17.030000000000001        5358.9600000000000        427.98000000000002     
         177   226.00000000000000        207.21000000000001        5353.2600000000002        427.98000000000002     
         178   207.19999999999999        231.97000000000000        5379.4600000000000        427.98000000000002     
         179   238.77000000000001        22.149999999999999        5367.5299999999997        427.98000000000002     
         180   228.47999999999999        41.130000000000003        5348.9700000000003        427.98000000000002     
         182   21.140000000000001        74.239999999999995        5362.1400000000003        427.98000000000002     
         184   10.740000000000000        140.52000000000001        5384.3199999999997        427.98000000000002     
         185   59.149999999999999        137.41000000000000        5348.9700000000003        427.98000000000002     
         186   58.219999999999999       0.23999999999999999        5416.1800000000003        427.98000000000002     
         187   6.5099999999999998        108.87000000000000        5398.3100000000004        427.98000000000002     
         188   85.390000000000001        237.31999999999999        5348.9700000000003        427.98000000000002     
         189   69.750000000000000        160.36000000000001        5400.4700000000003        427.98000000000002     
         190   93.549999999999997        50.219999999999999        5353.4899999999998        427.98000000000002     
         191   101.67000000000000        55.399999999999999        5394.5100000000002        427.98000000000002     
         192   111.36000000000000        198.84000000000000        5355.0000000000000        427.98000000000002     
         193   128.43000000000001        104.02000000000000        5391.9499999999998        427.98000000000002     
         194   150.97000000000000        248.52000000000001        5367.3100000000004        427.98000000000002     
         195   180.56000000000000        105.37000000000000        5366.3800000000001        427.98000000000002     
         196   186.63999999999999        248.52000000000001        5375.5400000000000        427.98000000000002     
         197   89.299999999999997        151.27000000000001        5356.6099999999997        427.98000000000002     
         198   23.289999999999999        11.630000000000001        5422.9300000000003        427.98000000000002     
         199   15.920000000000000        114.84999999999999        5407.6800000000003        427.98000000000002     
         200   41.539999999999999        1.4099999999999999        5419.6999999999998        427.98000000000002     
         201   70.209999999999994        70.640000000000001        5358.9799999999996        427.98000000000002     
         202   68.950000000000003        240.71000000000001        5390.1700000000001        427.98000000000002     
         203   71.280000000000001        148.09999999999999        5398.3699999999999        427.98000000000002     
         204   101.27000000000000        19.079999999999998        5363.9600000000000        427.98000000000002     
         205   21.859999999999999        118.76000000000001        5409.2299999999996        427.98000000000002     
         206   30.710000000000001        150.78999999999999        5389.0100000000002        427.98000000000002     
         207   77.310000000000002        58.420000000000002        5373.0699999999997        427.98000000000002     
         208   56.829999999999998        113.18000000000001        5356.4499999999998        427.98000000000002     
         209   89.469999999999999        220.27000000000001        5354.4200000000001        427.98000000000002     
         210   21.710000000000001        61.159999999999997        5366.0299999999997        427.98000000000002     
         211   85.920000000000002        135.22999999999999        5407.1899999999996        427.98000000000002     
         212   123.75000000000000        63.270000000000003        5381.5200000000004        427.98000000000002     
         213   154.41000000000000        128.16999999999999        5366.3500000000004        427.98000000000002     
         214   83.769999999999996        144.59999999999999        5417.0400000000000        427.98000000000002     
         215   117.56000000000000        150.27000000000001        5411.5600000000004        427.98000000000002     
         216   14.029999999999999        143.74000000000001        5363.2700000000004        427.98000000000002     
         217   82.769999999999996        10.029999999999999        5366.7500000000000        427.98000000000002     
         218   248.52000000000001        7.3600000000000003        5364.5799999999999        427.98000000000002     
         219   24.690000000000001        127.84999999999999        5392.9399999999996        427.98000000000002     
         220   9.9700000000000006        107.30000000000000        5412.9499999999998        427.98000000000002     
         221   32.450000000000003        223.53999999999999        5362.2900000000000        427.98000000000002     
         222   25.960000000000001        212.81000000000000        5366.3100000000004        427.98000000000002     
         223   37.869999999999997        200.31000000000000        5371.1400000000003        427.98000000000002     
         224   101.48000000000000        51.920000000000002        5385.1499999999996        427.98000000000002     
         225   94.500000000000000        44.570000000000000        5376.7200000000003        427.98000000000002     
         226   168.03000000000000        56.100000000000001        5390.4300000000003        427.98000000000002     
         227   174.52000000000001        131.41000000000000        5374.7500000000000        427.98000000000002     
         228   211.44000000000000        106.29000000000001        5360.3900000000003        427.98000000000002     
         229   3.9900000000000002       0.23999999999999999        5411.9099999999999        427.98000000000002     
         230   13.330000000000000        124.55000000000000        5402.0500000000002        427.98000000000002     
         231   84.530000000000001        129.63999999999999        5352.6999999999998        427.98000000000002     
         232   133.74000000000001        154.06999999999999        5409.2600000000002        427.98000000000002     
         233   5.0400000000000000        190.03999999999999        5410.6400000000003        427.98000000000002     
         234   37.549999999999997        98.379999999999995        5420.3000000000002        427.98000000000002     
         235   32.159999999999997        10.529999999999999        5436.8299999999999        427.98000000000002     
         236   56.439999999999998        124.30000000000000        5401.5400000000000        427.98000000000002     
         237   106.37000000000000        69.540000000000006        5392.9499999999998        427.98000000000002     
         238   10.010000000000000        169.65000000000001        5364.6300000000001        427.98000000000002     
         239   37.119999999999997        142.22000000000000        5402.8100000000004        427.98000000000002     
         240   84.090000000000003        166.06999999999999        5402.3699999999999        427.98000000000002     
         241   92.359999999999999        158.13000000000000        5403.6800000000003        427.98000000000002     
         242   117.14000000000000        57.189999999999998        5398.6199999999999        427.98000000000002     
         243   128.84999999999999        22.500000000000000        5370.6499999999996        427.98000000000002     
         244   141.81999999999999        237.88999999999999        5369.4300000000003        427.98000000000002     
         245  0.23999999999999999        47.750000000000000        5378.2700000000004        427.98000000000002     
         246   8.4100000000000001        248.52000000000001        5405.8900000000003        427.98000000000002     
         247   38.500000000000000        74.400000000000006        5356.7700000000004        427.98000000000002     
         248   91.120000000000005        8.9499999999999993        5364.8299999999999        427.98000000000002     
         249   222.65000000000001        111.66000000000000        5396.7399999999998        427.98000000000002     
          94   53.990000000000002        90.900000000000006        5420.4600000000000        458.55000000000001     
          95   26.770000000000000        145.44000000000000        5365.2500000000000        458.55000000000001     
          96   21.129999999999999        165.09999999999999        5376.9899999999998        458.55000000000001     
         100   7.6299999999999999        72.489999999999995        5350.7399999999998        458.55000000000001     
         101   28.670000000000002        231.00000000000000        5411.4399999999996        458.55000000000001     
         105   3.4800000000000000        225.81999999999999        5367.2200000000003        458.55000000000001     
         107   12.949999999999999        147.99000000000001        5370.6099999999997        458.55000000000001     
         108   21.210000000000001        35.210000000000001        5361.2299999999996        458.55000000000001     
         110   12.050000000000001        54.500000000000000        5348.9700000000003        458.55000000000001     
         111   93.469999999999999        110.43000000000001        5414.4399999999996        458.55000000000001     
         112   41.250000000000000        104.72000000000000        5399.7799999999997        458.55000000000001     
         113   72.000000000000000        145.56999999999999        5407.8500000000004        458.55000000000001     
         115   41.399999999999999        8.4900000000000002        5391.5600000000004        458.55000000000001     
         117   68.969999999999999        134.21000000000001        5405.5400000000000        458.55000000000001     
         118   73.349999999999994        150.53000000000000        5353.2700000000004        458.55000000000001     
         119   45.200000000000003        93.459999999999994        5412.1999999999998        458.55000000000001     
         123   111.31999999999999       0.23999999999999999        5358.4499999999998        458.55000000000001     
         124   60.880000000000003        170.47000000000000        5409.3900000000003        458.55000000000001     
         126   34.780000000000001        90.689999999999998        5348.9700000000003        458.55000000000001     
         127   42.460000000000001        63.759999999999998        5364.1599999999999        458.55000000000001     
         129   72.200000000000003        225.81999999999999        5426.4700000000003        458.55000000000001     
         130   68.719999999999999        121.39000000000000        5399.4399999999996        458.55000000000001     
         131   87.200000000000003        60.979999999999997        5379.1899999999996        458.55000000000001     
         132   130.46000000000001        128.03000000000000        5348.9700000000003        458.55000000000001     
         133   38.869999999999997        130.22000000000000        5359.3800000000001        458.55000000000001     
         134   129.97999999999999        129.34999999999999        5404.3199999999997        458.55000000000001     
         135   105.78000000000000        30.760000000000002        5357.1000000000004        458.55000000000001     
         136   86.359999999999999        7.7699999999999996        5432.8599999999997        458.55000000000001     
         137   101.54000000000001        205.28999999999999        5348.9700000000003        458.55000000000001     
         138   109.62000000000000        67.629999999999995        5377.5699999999997        458.55000000000001     
         140   122.45999999999999        183.34999999999999        5348.9700000000003        458.55000000000001     
         142   67.219999999999999        147.78999999999999        5406.8999999999996        458.55000000000001     
         143   98.409999999999997        101.00000000000000        5410.9600000000000        458.55000000000001     
         144   34.700000000000003        109.11000000000000        5413.9499999999998        458.55000000000001     
         146   103.33000000000000        31.739999999999998        5415.8199999999997        458.55000000000001     
         147   104.78000000000000        93.840000000000003        5348.9700000000003        458.55000000000001     
         148   87.620000000000005        56.490000000000002        5392.8000000000002        458.55000000000001     
         149   112.25000000000000        234.34999999999999        5382.4899999999998        458.55000000000001     
         151   115.62000000000000        91.680000000000007        5358.2200000000003        458.55000000000001     
         152   135.84000000000000        216.37000000000000        5356.3299999999999        458.55000000000001     
         153   134.06999999999999        32.060000000000002        5392.0500000000002        458.55000000000001     
         154   155.25000000000000        22.850000000000001        5363.9600000000000        458.55000000000001     
         155   124.55000000000000        91.060000000000002        5366.7200000000003        458.55000000000001     
         156   135.81999999999999        221.83000000000001        5348.9700000000003        458.55000000000001     
         157   131.34999999999999        131.16000000000000        5412.0299999999997        458.55000000000001     
         158   130.99000000000001        147.63999999999999        5409.4200000000001        458.55000000000001     
         160   149.15000000000001        200.33000000000001        5380.9799999999996        458.55000000000001     
         162   147.11000000000001        60.850000000000001        5400.4300000000003        458.55000000000001     
         163   180.25000000000000        55.530000000000001        5389.3000000000002        458.55000000000001     
         164   195.53000000000000        126.52000000000000        5398.1499999999996        458.55000000000001     
         165   161.43000000000001        215.06000000000000        5375.0100000000002        458.55000000000001     
         166   156.34999999999999        44.149999999999999        5404.5000000000000        458.55000000000001     
         167   167.77000000000001        76.879999999999995        5363.7100000000000        458.55000000000001     
         169   178.65000000000001        108.20999999999999        5348.9700000000003        458.55000000000001     
         170   148.65000000000001        118.75000000000000        5354.5900000000001        458.55000000000001     
         171   185.46000000000001        141.68000000000001        5383.7700000000004        458.55000000000001     
         172   185.58000000000001        1.0100000000000000        5378.4499999999998        458.55000000000001     
         173   167.03999999999999        235.22999999999999        5361.5299999999997        458.55000000000001     
         174   208.55000000000001        104.52000000000000        5368.2799999999997        458.55000000000001     
         176   217.44999999999999        15.449999999999999        5358.2799999999997        458.55000000000001     
         177   227.09999999999999        207.37000000000000        5353.1499999999996        458.55000000000001     
         178   206.25000000000000        236.78000000000000        5384.2600000000002        458.55000000000001     
         179   240.62000000000000        26.660000000000000        5364.6199999999999        458.55000000000001     
         180   224.08000000000001        41.240000000000002        5348.9700000000003        458.55000000000001     
         182   20.829999999999998        74.939999999999998        5362.4399999999996        458.55000000000001     
         184   16.840000000000000        137.38999999999999        5384.4099999999999        458.55000000000001     
         185   61.570000000000000        135.52000000000001        5348.9700000000003        458.55000000000001     
         186   57.780000000000001       0.23999999999999999        5416.1000000000004        458.55000000000001     
         187   9.4000000000000004        107.23000000000000        5399.7399999999998        458.55000000000001     
         188   93.760000000000005        243.50000000000000        5348.9700000000003        458.55000000000001     
         189   69.170000000000002        161.25000000000000        5401.6199999999999        458.55000000000001     
         190   93.680000000000007        49.490000000000002        5353.9099999999999        458.55000000000001     
         191   101.75000000000000        58.719999999999999        5391.4799999999996        458.55000000000001     
         192   118.56999999999999        207.74000000000001        5358.5600000000004        458.55000000000001     
         193   130.59000000000000        103.67000000000000        5391.8500000000004        458.55000000000001     
         194   155.68000000000001        248.52000000000001        5367.6300000000001        458.55000000000001     
         195   186.24000000000001        105.14000000000000        5368.8299999999999        458.55000000000001     
         197   91.519999999999996        150.81999999999999        5356.5000000000000        458.55000000000001     
         198   20.180000000000000        13.369999999999999        5421.4099999999999        458.55000000000001     
         199   16.090000000000000        110.02000000000000        5405.0699999999997        458.55000000000001     
         200   42.219999999999999        2.0899999999999999        5420.1899999999996        458.55000000000001     
         201   70.939999999999998        69.769999999999996        5358.6300000000001        458.55000000000001
[truncated: 1,821,223 more chars]
