# Supplementary material for: Quantitative analyses of T cell motion in tissue reveals factors driving T cell search in tissues
Source: eLife. 2023 Oct 23;12:e84916. doi: 10.7554/eLife.84916 (PMC10672806; doi:10.7554/eLife.84916)
Supplement: Supplementary file 1. [file elife-84916-supp1.zip › Supplementary T cell files/Lymph Node T cells.txt]

           1   17.097999999999999        239.37000000000000       -28.829999999999998        0.0000000000000000     
           1   17.390999999999998        239.56999999999999       -29.114000000000001        12.890000000000001     
           1   17.266999999999999        239.43000000000001       -29.329000000000001        25.780000000000001     
           1   17.449000000000002        239.69999999999999       -28.550999999999998        38.670000000000002     
           1   17.701000000000001        239.65000000000001       -27.952000000000002        51.560000000000002     
           1   17.443999999999999        239.83000000000001       -29.030999999999999        64.450000000000003     
           1   17.446999999999999        239.78999999999999       -28.597999999999999        77.340000000000003     
           1   17.475000000000001        239.88000000000000       -28.555000000000000        90.230000000000004     
           1   17.698000000000000        239.94000000000000       -30.103000000000002        103.12000000000000     
           1   17.378000000000000        239.93000000000001       -29.027000000000001        116.01000000000001     
           1   17.370000000000001        239.81000000000000       -29.117999999999999        128.90000000000001     
           1   17.459000000000000        240.06999999999999       -28.824999999999999        141.78999999999999     
           1   17.613000000000000        239.96000000000001       -28.975000000000001        154.68000000000001     
           1   17.456000000000000        239.91000000000000       -29.721000000000000        167.56999999999999     
           1   17.584000000000000        239.81999999999999       -29.574999999999999        180.46000000000001     
           1   17.366000000000000        239.80000000000001       -29.052000000000000        193.34999999999999     
           1   17.443999999999999        239.66999999999999       -29.379000000000001        206.24000000000001     
           1   17.239000000000001        239.69999999999999       -28.629000000000001        219.13000000000000     
           1   17.292000000000002        239.66000000000000       -29.344999999999999        232.02000000000001     
           1   17.032000000000000        239.66000000000000       -29.161000000000001        244.91000000000000     
           1   17.038000000000000        239.65000000000001       -28.587000000000000        257.80000000000001     
           1   16.994000000000000        239.34000000000000       -29.963000000000001        270.69000000000000     
           1   16.873000000000001        239.25000000000000       -28.904000000000000        283.57999999999998     
           1   16.863000000000000        239.25999999999999       -29.613000000000000        296.47000000000003     
           1   16.693999999999999        238.91000000000000       -29.306000000000001        309.36000000000001     
           1   16.539999999999999        238.72999999999999       -30.751999999999999        322.25000000000000     
           1   16.300999999999998        238.59999999999999       -30.597999999999999        335.13999999999999     
           1   16.213000000000001        238.50000000000000       -31.047999999999998        348.02999999999997     
           1   16.224000000000000        238.58000000000001       -30.096000000000000        360.92000000000002     
           1   15.984999999999999        237.94000000000000       -30.173999999999999        373.81000000000000     
           1   16.125000000000000        237.81000000000000       -30.928999999999998        386.69999999999999     
           1   16.013000000000002        237.52000000000001       -30.888000000000002        399.58999999999997     
           1   16.015000000000001        237.41999999999999       -30.484000000000002        412.48000000000002     
           1   15.949000000000000        237.47000000000000       -30.452000000000002        425.37000000000000     
           1   15.661000000000000        237.00999999999999       -29.472000000000001        438.25999999999999     
           1   15.667999999999999        237.16000000000000       -29.948000000000000        451.14999999999998     
           1   15.640000000000001        237.24000000000001       -31.891999999999999        464.04000000000002     
           1   15.775000000000000        237.06999999999999       -30.196999999999999        476.93000000000001     
           1   15.935000000000000        236.91000000000000       -30.614999999999998        489.81999999999999     
           1   15.755000000000001        236.62000000000000       -31.108000000000001        502.70999999999998     
           1   15.577999999999999        236.68000000000001       -30.079000000000001        515.60000000000002     
           1   15.754000000000000        236.99000000000001       -30.460999999999999        528.49000000000001     
           1   15.808000000000000        237.13999999999999       -31.369000000000000        541.38000000000000     
           1   15.513000000000000        236.94999999999999       -30.969000000000001        554.26999999999998     
           1   15.496000000000000        236.97000000000000       -31.332000000000001        567.15999999999997     
           1   15.507999999999999        236.97999999999999       -31.638999999999999        580.04999999999995     
           1   15.407000000000000        236.96000000000001       -31.151000000000000        592.94000000000005     
           1   14.990000000000000        236.88000000000000       -31.811000000000000        605.83000000000004     
           1   15.132000000000000        237.03000000000000       -31.859999999999999        618.72000000000003     
           1   15.334000000000000        237.00000000000000       -31.780999999999999        631.61000000000001     
           1   15.321000000000000        237.00999999999999       -31.413000000000000        644.50000000000000     
           1   15.436000000000000        237.15000000000001       -30.943999999999999        657.38999999999999     
           1   15.257000000000000        236.94999999999999       -31.103000000000002        670.27999999999997     
           1   15.275000000000000        237.24000000000001       -31.687000000000001        683.16999999999996     
           1   15.358000000000001        237.28999999999999       -31.646000000000001        696.05999999999995     
           1   15.380000000000001        237.21000000000001       -31.262000000000000        708.95000000000005     
           1   15.531000000000001        237.03000000000000       -31.358000000000001        721.84000000000003     
           1   15.340999999999999        237.21000000000001       -31.515000000000001        734.73000000000002     
           1   15.560000000000000        237.21000000000001       -31.620000000000001        747.62000000000000     
           1   15.529999999999999        237.21000000000001       -31.829999999999998        760.50999999999999     
           1   15.609999999999999        237.31999999999999       -31.329000000000001        773.39999999999998     
           1   15.632999999999999        237.00999999999999       -31.555000000000000        786.28999999999996     
           1   15.420000000000000        237.24000000000001       -31.483000000000001        799.17999999999995     
           1   15.237000000000000        237.28000000000000       -30.952999999999999        812.07000000000005     
           1   15.272000000000000        237.00999999999999       -31.966999999999999        824.96000000000004     
           1   15.327999999999999        237.16999999999999       -31.809999999999999        837.85000000000002     
           1   15.209000000000000        237.09000000000000       -31.562000000000001        850.74000000000001     
           1   15.339000000000000        237.21000000000001       -31.396000000000001        863.63000000000000     
           1   15.291000000000000        236.97999999999999       -31.140999999999998        876.51999999999998     
           1   15.234999999999999        237.03999999999999       -31.617999999999999        889.40999999999997     
           1   15.287000000000001        236.75999999999999       -32.363000000000000        902.29999999999995     
           1   15.093999999999999        236.88999999999999       -31.850999999999999        915.19000000000005     
           1   15.010999999999999        236.77000000000001       -31.535000000000000        928.08000000000004     
           1   15.035000000000000        236.88000000000000       -30.710999999999999        940.97000000000003     
           1   15.025000000000000        236.97999999999999       -31.379000000000001        953.86000000000001     
           1   14.843999999999999        236.88000000000000       -32.539999999999999        966.75000000000000     
           1   14.477000000000000        236.94999999999999       -31.465000000000000        979.63999999999999     
           1   14.670000000000000        236.94999999999999       -31.146999999999998        992.52999999999997     
           1   14.706000000000000        236.97999999999999       -31.245999999999999        1005.4200000000000     
           1   14.856000000000000        236.88000000000000       -32.201000000000001        1018.3099999999999     
           1   14.574999999999999        236.78999999999999       -31.594999999999999        1031.2000000000000     
           1   14.522000000000000        236.74000000000001       -31.242999999999999        1044.0899999999999     
           1   14.584000000000000        236.81000000000000       -31.170000000000002        1056.9800000000000     
           1   14.456000000000000        236.78999999999999       -30.962000000000000        1069.8699999999999     
           1   14.381000000000000        236.72000000000000       -31.140999999999998        1082.7600000000000     
           1   14.199999999999999        236.46000000000001       -32.444000000000003        1095.6500000000001     
           1   14.173999999999999        236.68000000000001       -32.274000000000001        1108.5400000000000     
           1   14.095000000000001        236.50000000000000       -31.829000000000001        1121.4301000000000     
           1   14.103000000000000        236.40000000000001       -31.492999999999999        1134.3199000000000     
           1   14.191000000000001        236.56999999999999       -30.998000000000001        1147.2100000000000     
           1   14.108000000000001        236.59000000000000       -31.422999999999998        1160.0999999999999     
           1   14.315000000000000        236.56999999999999       -33.566000000000003        1172.9900000000000     
           1   14.222000000000000        236.72999999999999       -31.885999999999999        1185.8800000000001     
           1   14.356000000000000        236.88999999999999       -31.468000000000000        1198.7700000000000     
           1   14.191000000000001        236.68000000000001       -31.341999999999999        1211.6600000000001     
           1   14.420999999999999        236.83000000000001       -31.829999999999998        1224.5500000000000     
           1   14.105000000000000        236.59000000000000       -31.029000000000000        1237.4399000000001     
           1   13.913000000000000        236.28999999999999       -32.890000000000001        1250.3299999999999     
           2   23.199000000000002        117.68000000000001       -55.683000000000000        0.0000000000000000     
           2   22.827000000000002        117.84999999999999       -58.372000000000000        12.890000000000001     
           2   22.588000000000001        118.02000000000000       -57.823000000000000        25.780000000000001     
           2   23.273000000000000        117.76000000000001       -57.890999999999998        38.670000000000002     
           2   23.481999999999999        117.43000000000001       -56.445000000000000        51.560000000000002     
           2   23.430000000000000        117.93000000000001       -58.780999999999999        64.450000000000003     
           2   23.437000000000001        117.80000000000000       -59.009000000000000        77.340000000000003     
           2   23.068000000000001        118.08000000000000       -58.024999999999999        90.230000000000004     
           2   23.500000000000000        117.59000000000000       -56.012999999999998        103.12000000000000     
           2   23.247000000000000        117.79000000000001       -57.792999999999999        116.01000000000001     
           3   25.364000000000001        196.86000000000001       -40.549999999999997        0.0000000000000000     
           3   25.186000000000000        196.56999999999999       -40.511000000000003        12.890000000000001     
           3   25.349000000000000        196.47000000000000       -40.466999999999999        25.780000000000001     
           3   25.283999999999999        196.69000000000000       -40.189000000000000        38.670000000000002     
           3   25.120000000000001        196.46000000000001       -40.670999999999999        51.560000000000002     
           3   25.030999999999999        196.49000000000001       -40.719000000000001        64.450000000000003     
           3   25.442000000000000        196.63000000000000       -39.659999999999997        77.340000000000003     
           3   25.391999999999999        196.72999999999999       -40.496000000000002        90.230000000000004     
           3   25.597999999999999        196.88000000000000       -41.420000000000002        103.12000000000000     
           3   25.451000000000001        196.97999999999999       -39.655999999999999        116.01000000000001     
           3   25.407000000000000        197.06000000000000       -40.253000000000000        128.90000000000001     
           3   25.367000000000001        196.59999999999999       -39.951000000000001        141.78999999999999     
           3   25.609000000000002        196.63000000000000       -39.683000000000000        154.68000000000001     
           3   25.289999999999999        196.53000000000000       -39.966000000000001        167.56999999999999     
           3   25.489000000000001        196.83000000000001       -39.475999999999999        180.46000000000001     
           3   25.510999999999999        197.05000000000001       -39.606999999999999        193.34999999999999     
           3   25.411999999999999        196.61000000000001       -39.993000000000002        206.24000000000001     
           3   24.913000000000000        196.40000000000001       -38.875000000000000        219.13000000000000     
           3   24.672999999999998        196.31999999999999       -38.658999999999999        232.02000000000001     
           3   25.000000000000000        196.44999999999999       -40.805000000000000        244.91000000000000     
           3   25.390999999999998        196.78000000000000       -40.162999999999997        257.80000000000001     
           3   24.678000000000001        196.44000000000000       -40.828000000000003        270.69000000000000     
           3   24.638000000000002        195.84999999999999       -39.701000000000001        283.57999999999998     
           3   24.672000000000001        195.49000000000001       -39.707000000000001        296.47000000000003     
           3   26.390000000000001        195.28000000000000       -41.351999999999997        309.36000000000001     
           3   27.209000000000000        195.69999999999999       -39.954999999999998        322.25000000000000     
           3   27.276000000000000        195.41999999999999       -39.628000000000000        335.13999999999999     
           3   25.818999999999999        195.43000000000001       -39.624000000000002        348.02999999999997     
           3   25.221000000000000        195.44999999999999       -39.747000000000000        360.92000000000002     
           3   24.318999999999999        195.41999999999999       -41.664000000000001        373.81000000000000     
           3   23.780000000000001        195.69999999999999       -39.881999999999998        386.69999999999999     
           3   24.102000000000000        195.28000000000000       -40.140000000000001        399.58999999999997     
           3   25.000000000000000        195.52000000000001       -39.811999999999998        412.48000000000002     
           3   24.454000000000001        195.90000000000001       -40.536000000000001        425.37000000000000     
           3   23.922999999999998        196.08000000000001       -39.956000000000003        438.25999999999999     
           3   22.667999999999999        196.61000000000001       -42.509999999999998        451.14999999999998     
           3   22.082000000000001        197.19999999999999       -40.436999999999998        464.04000000000002     
           3   22.942000000000000        198.00999999999999       -43.395000000000003        476.93000000000001     
           3   23.091999999999999        198.09999999999999       -42.743000000000002        489.81999999999999     
           3   24.044000000000000        198.43000000000001       -42.704999999999998        502.70999999999998     
           3   25.571000000000002        198.40000000000001       -42.302000000000000        515.60000000000002     
           3   25.550000000000001        198.78000000000000       -43.404000000000003        528.49000000000001     
           3   24.082999999999998        198.78000000000000       -43.426000000000002        541.38000000000000     
           3   24.654000000000000        198.56999999999999       -43.076000000000001        554.26999999999998     
           3   24.611000000000001        198.86000000000001       -42.465000000000003        567.15999999999997     
           3   24.827999999999999        199.06000000000000       -43.222999999999999        580.04999999999995     
           3   25.084000000000000        198.80000000000001       -45.405000000000001        592.94000000000005     
           3   26.445000000000000        198.50999999999999       -42.414000000000001        605.83000000000004     
           3   26.789000000000001        198.41000000000000       -42.384999999999998        618.72000000000003     
           3   26.609000000000002        197.97999999999999       -40.444000000000003        631.61000000000001     
           3   25.187000000000001        197.81000000000000       -41.869000000000000        644.50000000000000     
           3   25.544000000000000        197.47000000000000       -40.030000000000001        657.38999999999999     
           3   26.053000000000001        197.94000000000000       -41.213999999999999        670.27999999999997     
           3   26.867999999999999        198.03999999999999       -40.223999999999997        683.16999999999996     
           3   26.789999999999999        198.02000000000001       -41.194000000000003        696.05999999999995     
           3   26.443999999999999        197.63999999999999       -40.625000000000000        708.95000000000005     
           3   26.750000000000000        198.09000000000000       -40.866999999999997        721.84000000000003     
           3   27.263000000000002        198.28000000000000       -42.503000000000000        734.73000000000002     
           3   27.445000000000000        198.27000000000001       -43.201999999999998        747.62000000000000     
           3   27.484000000000002        198.25000000000000       -42.823999999999998        760.50999999999999     
           3   27.574000000000002        198.38000000000000       -41.649000000000001        773.39999999999998     
           3   27.670000000000002        198.02000000000001       -41.954000000000001        786.28999999999996     
           3   27.902999999999999        198.00000000000000       -41.521999999999998        799.17999999999995     
           3   27.937000000000001        198.34999999999999       -42.655000000000001        812.07000000000005     
           3   27.686000000000000        198.13999999999999       -42.956000000000003        824.96000000000004     
           3   27.050999999999998        198.62000000000000       -42.131999999999998        837.85000000000002     
           3   27.777999999999999        198.88000000000000       -42.668999999999997        850.74000000000001     
           3   27.719000000000001        198.87000000000000       -42.966000000000001        863.63000000000000     
           3   27.739999999999998        198.72999999999999       -42.765000000000001        876.51999999999998     
           3   27.756000000000000        198.75000000000000       -42.499000000000002        889.40999999999997     
           3   26.863000000000000        198.72000000000000       -40.860999999999997        902.29999999999995     
           3   26.097999999999999        198.53999999999999       -43.701000000000001        915.19000000000005     
           3   25.396999999999998        198.27000000000001       -42.246000000000002        928.08000000000004     
           3   25.210000000000001        198.74000000000001       -42.561000000000000        940.97000000000003     
           3   25.959000000000000        198.65000000000001       -42.902000000000001        953.86000000000001     
           3   25.931000000000001        198.78000000000000       -39.932000000000002        966.75000000000000     
           3   25.468000000000000        199.13000000000000       -42.332000000000001        979.63999999999999     
           3   25.001999999999999        199.18000000000001       -43.533999999999999        992.52999999999997     
           3   24.417000000000002        199.41999999999999       -44.393999999999998        1005.4200000000000     
           3   23.446999999999999        199.09000000000000       -42.572000000000003        1018.3099999999999     
           3   22.727000000000000        198.88000000000000       -43.145000000000003        1031.2000000000000     
           3   22.760000000000002        199.36000000000001       -42.347000000000001        1044.0899999999999     
           3   23.722999999999999        199.74000000000001       -44.533000000000001        1056.9800000000000     
           3   23.356000000000002        199.69999999999999       -42.195999999999998        1069.8699999999999     
           3   23.079999999999998        199.81000000000000       -43.520000000000003        1082.7600000000000     
           3   22.129999999999999        199.38000000000000       -41.575000000000003        1095.6500000000001     
           3   21.991000000000000        199.59000000000000       -42.331000000000003        1108.5400000000000     
           3   22.135000000000002        199.31000000000000       -43.448999999999998        1121.4301000000000     
           3   22.030000000000001        199.52000000000001       -42.826999999999998        1134.3199000000000     
           3   22.170000000000002        199.28000000000000       -43.302000000000000        1147.2100000000000     
           3   21.776000000000000        199.38000000000000       -42.442000000000000        1160.0999999999999     
           3   21.984999999999999        199.47999999999999       -43.962000000000003        1172.9900000000000     
           3   21.683000000000000        199.30000000000001       -43.799999999999997        1185.8800000000001     
           3   21.367000000000001        199.38000000000000       -43.524000000000001        1198.7700000000000     
           3   21.718000000000000        199.71000000000001       -43.415999999999997        1211.6600000000001     
           3   22.388000000000002        199.94000000000000       -43.213000000000001        1224.5500000000000     
           3   23.079999999999998        199.96000000000001       -42.744000000000000        1237.4399000000001     
           3   22.943000000000001        200.22000000000000       -44.445000000000000        1250.3299999999999     
           4   31.808000000000000        15.452000000000000       -33.936999999999998        0.0000000000000000     
           4   31.832000000000001        15.574000000000000       -33.341999999999999        12.890000000000001     
           4   31.768999999999998        15.733000000000001       -34.012000000000000        25.780000000000001     
           4   31.518000000000001        15.680999999999999       -32.887000000000000        38.670000000000002     
           4   31.753000000000000        15.701000000000001       -33.383000000000003        51.560000000000002     
           4   31.840000000000000        15.651000000000000       -34.302999999999997        64.450000000000003     
           4   31.742000000000001        15.679000000000000       -35.308000000000000        77.340000000000003     
           4   31.856999999999999        15.757000000000000       -34.228000000000002        90.230000000000004     
           4   31.745999999999999        15.827999999999999       -34.518999999999998        103.12000000000000     
           4   31.757000000000001        15.851000000000001       -34.387999999999998        116.01000000000001     
           4   31.635000000000002        16.059999999999999       -34.317000000000000        128.90000000000001     
           4   31.693999999999999        16.003000000000000       -34.344999999999999        141.78999999999999     
           4   31.673999999999999        15.923000000000000       -35.463000000000001        154.68000000000001     
           4   31.655999999999999        15.817000000000000       -34.198000000000000        167.56999999999999     
           4   31.614000000000001        15.898999999999999       -35.387999999999998        180.46000000000001     
           4   31.622000000000000        15.916000000000000       -34.747999999999998        193.34999999999999     
           4   31.684999999999999        15.880000000000001       -34.783999999999999        206.24000000000001     
           4   31.660000000000000        15.923999999999999       -35.188000000000002        219.13000000000000     
           4   31.648000000000000        15.927000000000000       -35.729999999999997        232.02000000000001     
           4   31.611000000000001        15.959000000000000       -35.122000000000000        244.91000000000000     
           4   31.640000000000001        15.707000000000001       -35.070000000000000        257.80000000000001     
           4   31.585000000000001        15.765000000000001       -35.158000000000001        270.69000000000000     
           4   31.643999999999998        15.781000000000001       -34.853000000000002        283.57999999999998     
           4   31.725999999999999        15.640000000000001       -35.375000000000000        296.47000000000003     
           4   31.585999999999999        15.472000000000000       -35.500000000000000        309.36000000000001     
           4   31.709000000000000        15.720000000000001       -35.228999999999999        322.25000000000000     
           4   31.707999999999998        15.618000000000000       -34.826999999999998        335.13999999999999     
           4   31.655000000000001        15.539999999999999       -34.628999999999998        348.02999999999997     
           4   31.728999999999999        15.441000000000001       -35.182000000000002        360.92000000000002     
           4   31.798999999999999        15.576000000000001       -35.457000000000001        373.81000000000000     
           4   31.814000000000000        15.817000000000000       -35.951000000000001        386.69999999999999     
           4   31.707999999999998        15.513999999999999       -34.712000000000003        399.58999999999997     
           4   31.731000000000002        15.670000000000000       -35.505000000000003        412.48000000000002     
           4   31.782000000000000        15.782000000000000       -35.232999999999997        425.37000000000000     
           4   31.699000000000002        16.016999999999999       -35.509999999999998        438.25999999999999     
           4   31.512000000000000        16.201000000000001       -35.573999999999998        451.14999999999998     
           4   31.571999999999999        16.236999999999998       -35.634000000000000        464.04000000000002     
           4   31.850999999999999        16.303999999999998       -36.219000000000001        476.93000000000001     
           4   31.736000000000001        16.401000000000000       -36.447000000000003        489.81999999999999     
           4   31.759000000000000        15.994999999999999       -36.119000000000000        502.70999999999998     
           4   31.545000000000002        16.201000000000001       -35.741999999999997        515.60000000000002     
           4   31.899000000000001        16.169000000000000       -36.494000000000000        528.49000000000001     
           4   31.658999999999999        16.285000000000000       -35.631000000000000        541.38000000000000     
           4   31.603999999999999        16.466999999999999       -37.045000000000002        554.26999999999998     
           4   31.853999999999999        16.350999999999999       -36.124000000000002        567.15999999999997     
           4   31.795999999999999        16.065000000000001       -36.436999999999998        580.04999999999995     
           4   31.803999999999998        15.999000000000001       -36.441000000000003        592.94000000000005     
           4   31.628000000000000        16.039999999999999       -35.503999999999998        605.83000000000004     
           4   31.533000000000001        16.251000000000001       -35.503000000000000        618.72000000000003     
           4   31.741000000000000        16.184000000000001       -36.350999999999999        631.61000000000001     
           4   31.852000000000000        16.196000000000002       -36.732999999999997        644.50000000000000     
           4   31.521000000000001        16.219000000000001       -35.985999999999997        657.38999999999999     
           4   31.617000000000001        16.221000000000000       -35.627000000000002        670.27999999999997     
           4   31.774999999999999        15.994999999999999       -36.401000000000003        683.16999999999996     
           4   31.649000000000001        16.105000000000000       -35.994000000000000        696.05999999999995     
           4   31.579999999999998        16.315000000000001       -35.616000000000000        708.95000000000005     
           4   31.786999999999999        16.843000000000000       -36.558000000000000        721.84000000000003     
           4   31.673999999999999        16.806999999999999       -36.219000000000001        734.73000000000002     
           4   31.678000000000001        16.797000000000001       -36.348999999999997        747.62000000000000     
           4   31.555000000000000        16.856999999999999       -36.000000000000000        760.50999999999999     
           4   31.654000000000000        17.007999999999999       -36.277999999999999        773.39999999999998     
           4   31.658999999999999        16.968000000000000       -36.648000000000003        786.28999999999996     
           4   31.706000000000000        16.917999999999999       -36.691000000000003        799.17999999999995     
           4   31.707000000000001        16.849000000000000       -37.402000000000001        812.07000000000005     
           4   31.719999999999999        16.956000000000000       -36.878999999999998        824.96000000000004     
           4   31.750000000000000        16.972999999999999       -37.231999999999999        837.85000000000002     
           4   31.742999999999999        16.972000000000001       -37.072000000000003        850.74000000000001     
           4   31.637000000000000        17.352000000000000       -36.991999999999997        863.63000000000000     
           4   31.638000000000002        17.283999999999999       -37.216999999999999        876.51999999999998     
           4   31.710000000000001        17.245999999999999       -36.988000000000000        889.40999999999997     
           4   31.663000000000000        17.158000000000001       -37.066000000000003        902.29999999999995     
           4   31.629000000000001        17.146999999999998       -37.146000000000001        915.19000000000005     
           4   31.600999999999999        17.574000000000002       -37.454999999999998        928.08000000000004     
           4   31.521999999999998        17.382999999999999       -37.329000000000001        940.97000000000003     
           4   31.442000000000000        17.332000000000001       -36.576000000000001        953.86000000000001     
           4   31.577000000000002        17.158000000000001       -36.790999999999997        966.75000000000000     
           4   31.638999999999999        17.532000000000000       -37.700000000000003        979.63999999999999     
           4   31.606999999999999        17.247000000000000       -37.017000000000003        992.52999999999997     
           4   31.597999999999999        17.140999999999998       -36.313000000000002        1005.4200000000000     
           4   31.513000000000002        17.289999999999999       -38.277000000000001        1018.3099999999999     
           4   31.539000000000001        17.524000000000001       -36.726999999999997        1031.2000000000000     
           4   31.555000000000000        17.356000000000002       -37.579000000000001        1044.0899999999999     
           4   31.645000000000000        17.434000000000001       -37.646999999999998        1056.9800000000000     
           4   31.518000000000001        17.446000000000002       -36.917000000000002        1069.8699999999999     
           4   31.431999999999999        17.571999999999999       -37.283000000000001        1082.7600000000000     
           4   31.489999999999998        17.629000000000001       -38.045000000000002        1095.6500000000001     
           4   31.510999999999999        17.643000000000001       -37.595999999999997        1108.5400000000000     
           4   31.471000000000000        17.561000000000000       -37.911999999999999        1121.4301000000000     
           4   31.454000000000001        17.846000000000000       -37.558999999999997        1134.3199000000000     
           4   31.524000000000001        17.827000000000002       -37.353999999999999        1147.2100000000000     
           4   31.452000000000002        17.960999999999999       -38.308000000000000        1160.0999999999999     
           4   31.497000000000000        17.838000000000001       -38.003999999999998        1172.9900000000000     
           4   31.484999999999999        18.100999999999999       -38.106999999999999        1185.8800000000001     
           4   31.320000000000000        18.050999999999998       -38.811999999999998        1198.7700000000000     
           4   31.419000000000000        17.923999999999999       -38.412999999999997        1211.6600000000001     
           4   31.359999999999999        17.959000000000000       -37.119000000000000        1224.5500000000000     
           4   31.337000000000000        18.215000000000000       -38.735999999999997        1237.4399000000001     
           4   31.286000000000001        18.094999999999999       -38.145000000000003        1250.3299999999999     
           5   33.801000000000002        73.715000000000003       -50.243000000000002        0.0000000000000000     
           5   33.140999999999998        77.856999999999999       -47.659999999999997        12.890000000000001     
           5   32.944000000000003        78.992000000000004       -46.533999999999999        25.780000000000001     
           5   32.256999999999998        79.066000000000003       -47.567000000000000        38.670000000000002     
           5   29.573000000000000        82.939999999999998       -51.570999999999998        51.560000000000002     
           5   28.097000000000001        83.921999999999997       -49.595999999999997        64.450000000000003     
           5   26.649000000000001        85.117999999999995       -49.146000000000001        77.340000000000003     
           5   26.539000000000001        85.843999999999994       -50.979999999999997        90.230000000000004     
           5   25.538000000000000        86.457999999999998       -50.781999999999996        103.12000000000000     
           5   25.375000000000000        90.156999999999996       -52.533000000000001        116.01000000000001     
           5   24.559000000000001        93.328000000000003       -55.591999999999999        128.90000000000001     
           5   23.786999999999999        95.067999999999998       -55.621000000000002        141.78999999999999     
           5   23.792000000000002        95.783000000000001       -55.408000000000001        154.68000000000001     
           5   24.858000000000001        96.454999999999998       -51.195999999999998        167.56999999999999     
           5   25.853000000000002        96.841999999999999       -51.026000000000003        180.46000000000001     
           5   26.245999999999999        97.019000000000005       -49.868000000000002        193.34999999999999     
           5   27.125000000000000        96.031999999999996       -48.662999999999997        206.24000000000001     
           5   28.456000000000000        93.736999999999995       -49.585000000000001        219.13000000000000     
           5   28.988000000000000        94.031000000000006       -48.427999999999997        232.02000000000001     
           5   28.803999999999998        94.552999999999997       -50.530000000000001        244.91000000000000     
           5   29.163000000000000        94.757000000000005       -49.755000000000003        257.80000000000001     
           5   30.355000000000000        94.069999999999993       -49.366999999999997        270.69000000000000     
           5   30.542999999999999        93.721999999999994       -48.478000000000002        283.57999999999998     
           5   30.298999999999999        93.284000000000006       -48.747000000000000        296.47000000000003     
           5   30.815000000000001        93.210999999999999       -50.057000000000002        309.36000000000001     
           5   30.855000000000000        93.775000000000006       -49.921999999999997        322.25000000000000     
           5   30.995000000000001        94.316999999999993       -50.396999999999998        335.13999999999999     
           5   32.636000000000003        95.106999999999999       -48.914999999999999        348.02999999999997     
           5   33.451000000000001        97.722999999999999       -50.381000000000000        360.92000000000002     
           5   34.701000000000001        99.772000000000006       -52.362000000000002        373.81000000000000     
           5   35.145000000000003        101.50000000000000       -52.472999999999999        386.69999999999999     
           5   34.316000000000003        103.42000000000000       -50.847000000000001        399.58999999999997     
           5   33.097999999999999        105.17000000000000       -52.009000000000000        412.48000000000002     
           5   32.005000000000003        106.33000000000000       -52.652000000000001        425.37000000000000     
           5   28.582999999999998        107.41000000000000       -52.627000000000002        438.25999999999999     
           5   25.864000000000001        109.08000000000000       -55.390000000000001        451.14999999999998     
           5   25.760000000000002        110.20999999999999       -57.978999999999999        464.04000000000002     
           5   26.291000000000000        113.95999999999999       -61.075000000000003        476.93000000000001     
           6   35.216000000000001        65.055000000000007       -38.753999999999998        0.0000000000000000     
           6   35.762000000000000        64.855000000000004       -40.704999999999998        12.890000000000001     
           6   35.567000000000000        64.864000000000004       -39.521000000000001        25.780000000000001     
           6   35.560000000000002        65.004999999999995       -38.042999999999999        38.670000000000002     
           6   35.613000000000000        65.082999999999998       -38.518000000000001        51.560000000000002     
           6   35.950000000000003        65.016999999999996       -40.823000000000000        64.450000000000003     
           6   36.234000000000002        65.188000000000002       -39.512000000000000        77.340000000000003     
           6   35.938000000000002        65.241000000000000       -40.368000000000002        90.230000000000004     
           6   36.180000000000000        65.256000000000000       -39.957000000000001        103.12000000000000     
           6   36.267000000000003        65.120000000000005       -40.122000000000000        116.01000000000001     
           6   35.930999999999997        65.218000000000004       -40.908000000000001        128.90000000000001     
           6   36.280000000000001        65.072000000000003       -41.241000000000000        141.78999999999999     
           6   36.406999999999996        65.317999999999998       -40.203000000000003        154.68000000000001     
           6   36.491999999999997        65.296000000000006       -40.219000000000001        167.56999999999999     
           6   36.281999999999996        65.245999999999995       -39.219000000000001        180.46000000000001     
           6   36.527000000000001        65.268000000000001       -39.299999999999997        193.34999999999999     
           6   36.716000000000001        65.335999999999999       -40.000000000000000        206.24000000000001     
           6   36.677999999999997        65.415999999999997       -39.362000000000002        219.13000000000000     
           6   36.932000000000002        65.311999999999998       -39.673999999999999        232.02000000000001     
           6   36.473999999999997        65.566000000000003       -39.091000000000001        244.91000000000000     
           6   37.241999999999997        65.141000000000005       -39.975000000000001        257.80000000000001     
           6   36.328000000000003        65.411000000000001       -38.719000000000001        270.69000000000000     
           6   36.664000000000001        65.536000000000001       -38.765999999999998        283.57999999999998     
           6   36.893000000000001        65.259000000000000       -39.414999999999999        296.47000000000003     
           6   36.534999999999997        65.367999999999995       -38.110999999999997        309.36000000000001     
           6   37.563000000000002        64.989000000000004       -40.113999999999997        322.25000000000000     
           6   38.265999999999998        64.866000000000000       -39.725000000000001        335.13999999999999     
           6   36.832000000000001        65.418999999999997       -40.365000000000002        348.02999999999997     
           6   36.621000000000002        65.527000000000001       -41.174999999999997        360.92000000000002     
           6   37.371000000000002        65.331999999999994       -41.488000000000000        373.81000000000000     
           6   37.637999999999998        65.227000000000004       -39.520000000000003        386.69999999999999     
           6   37.429000000000002        65.391999999999996       -40.396000000000001        399.58999999999997     
           6   37.064999999999998        65.572999999999993       -40.200000000000003        412.48000000000002     
           6   37.600000000000001        65.364999999999995       -40.579000000000001        425.37000000000000     
           6   37.526000000000003        65.376000000000005       -42.442000000000000        438.25999999999999     
           6   37.756000000000000        65.275000000000006       -40.383000000000003        451.14999999999998     
           6   37.500999999999998        65.516000000000005       -40.539000000000001        464.04000000000002     
           6   37.898000000000003        65.527000000000001       -38.582000000000001        476.93000000000001     
           6   37.499000000000002        65.254999999999995       -40.514000000000003        489.81999999999999     
           6   37.600999999999999        65.340000000000003       -40.511000000000003        502.70999999999998     
           6   37.869000000000000        64.975999999999999       -41.192000000000000        515.60000000000002     
           6   37.691000000000003        65.250000000000000       -40.290999999999997        528.49000000000001     
           6   37.847999999999999        65.170000000000002       -40.948999999999998        541.38000000000000     
           6   37.612000000000002        65.013999999999996       -40.948999999999998        554.26999999999998     
           6   37.433000000000000        65.415999999999997       -41.393999999999998        567.15999999999997     
           6   37.259999999999998        65.484999999999999       -40.124000000000002        580.04999999999995     
           6   37.506999999999998        65.483000000000004       -41.173000000000002        592.94000000000005     
           6   37.643999999999998        65.281999999999996       -40.335000000000001        605.83000000000004     
           6   37.573000000000000        65.192999999999998       -40.936000000000000        618.72000000000003     
           6   37.844999999999999        65.191999999999993       -41.219000000000001        631.61000000000001     
           6   38.058000000000000        65.227000000000004       -42.009000000000000        644.50000000000000     
           6   37.887000000000000        65.099000000000004       -41.029000000000003        657.38999999999999     
           6   37.985999999999997        65.366000000000000       -41.808000000000000        670.27999999999997     
           6   37.628000000000000        65.322999999999993       -41.125000000000000        683.16999999999996     
           6   37.792999999999999        65.207999999999998       -41.670000000000002        696.05999999999995     
           6   37.936000000000000        65.301000000000002       -42.162999999999997        708.95000000000005     
           6   38.078000000000003        65.186000000000007       -41.418999999999997        721.84000000000003     
           6   37.850000000000001        65.173000000000002       -41.546999999999997        734.73000000000002     
           6   37.881000000000000        65.381000000000000       -42.393999999999998        747.62000000000000     
           6   38.009999999999998        65.537999999999997       -42.103999999999999        760.50999999999999     
           6   37.902999999999999        65.576999999999998       -41.195999999999998        773.39999999999998     
           6   37.945000000000000        65.626999999999995       -40.573999999999998        786.28999999999996     
           6   38.055999999999997        65.534000000000006       -41.122000000000000        799.17999999999995     
           6   38.167999999999999        65.507999999999996       -41.194000000000003        812.07000000000005     
           6   38.537999999999997        65.272000000000006       -42.139000000000003        824.96000000000004     
           6   38.546999999999997        65.274000000000001       -41.427999999999997        837.85000000000002     
           6   38.423999999999999        65.245000000000005       -41.845999999999997        850.74000000000001     
           6   38.405999999999999        65.161000000000001       -41.334000000000003        863.63000000000000     
           6   38.414000000000001        65.120000000000005       -41.064000000000000        876.51999999999998     
           6   38.292000000000002        65.260999999999996       -40.728999999999999        889.40999999999997     
           6   38.322000000000003        65.238000000000000       -41.359000000000002        902.29999999999995     
           6   38.356000000000002        65.037999999999997       -41.860999999999997        915.19000000000005     
           6   38.567999999999998        64.963999999999999       -42.814999999999998        928.08000000000004     
           6   38.859999999999999        65.096000000000004       -42.587000000000003        940.97000000000003     
           6   38.655999999999999        64.923000000000002       -42.594000000000001        953.86000000000001     
           6   38.292999999999999        65.025000000000006       -41.988999999999997        966.75000000000000     
           6   38.466000000000001        64.912000000000006       -43.816000000000003        979.63999999999999     
           6   38.881000000000000        65.069999999999993       -42.588000000000001        992.52999999999997     
           6   38.521000000000001        65.206000000000003       -41.834000000000003        1005.4200000000000     
           6   38.901000000000003        65.135000000000005       -42.643000000000001        1018.3099999999999     
           6   38.564000000000000        65.219999999999999       -41.600999999999999        1031.2000000000000     
           6   38.564000000000000        65.097999999999999       -42.692999999999998        1044.0899999999999     
           6   38.664000000000001        65.013000000000005       -42.182000000000002        1056.9800000000000     
           6   38.843000000000004        65.316999999999993       -42.878000000000000        1069.8699999999999     
           6   39.167000000000002        65.319999999999993       -42.191000000000003        1082.7600000000000     
           6   38.838000000000001        65.210999999999999       -42.905000000000001        1095.6500000000001     
           6   38.704000000000001        65.137000000000000       -43.646999999999998        1108.5400000000000     
           6   38.756999999999998        65.088999999999999       -42.218000000000004        1121.4301000000000     
           6   39.152000000000001        65.129999999999995       -43.079000000000001        1134.3199000000000     
           6   38.979999999999997        65.174000000000007       -42.183000000000000        1147.2100000000000     
           6   38.963000000000001        65.064999999999998       -42.131000000000000        1160.0999999999999     
           6   38.832000000000001        64.992999999999995       -42.155000000000001        1172.9900000000000     
           6   39.237000000000002        64.929000000000002       -42.895000000000003        1185.8800000000001     
           6   39.012000000000000        64.896000000000001       -43.488999999999997        1198.7700000000000     
           6   39.283000000000001        64.971999999999994       -43.359000000000002        1211.6600000000001     
           6   39.139000000000003        64.917000000000002       -42.759999999999998        1224.5500000000000     
           6   39.063000000000002        65.102000000000004       -43.533000000000001        1237.4399000000001     
           6   39.078000000000003        65.016999999999996       -43.021999999999998        1250.3299999999999     
           7   38.049999999999997        261.85000000000002       -28.658000000000001        0.0000000000000000     
           7   38.582000000000001        261.67000000000002       -30.077000000000002        12.890000000000001     
           7   38.633000000000003        261.80000000000001       -30.050000000000001        25.780000000000001     
           7   38.759999999999998        261.68000000000001       -30.175999999999998        38.670000000000002     
           7   38.771000000000001        261.62000000000000       -30.166000000000000        51.560000000000002     
           7   38.646999999999998        261.69999999999999       -30.289999999999999        64.450000000000003     
           7   38.448999999999998        261.86000000000001       -31.103000000000002        77.340000000000003     
           7   37.944000000000003        261.88999999999999       -29.594999999999999        90.230000000000004     
           7   38.164999999999999        261.97000000000003       -30.309999999999999        103.12000000000000     
           7   37.835000000000001        262.00000000000000       -30.669000000000000        116.01000000000001     
           7   37.887999999999998        262.01999999999998       -30.992999999999999        128.90000000000001     
           7   37.847000000000001        262.04000000000002       -30.379000000000001        141.78999999999999     
           7   37.749000000000002        261.99000000000001       -31.922000000000001        154.68000000000001     
           7   37.719999999999999        262.01999999999998       -31.327000000000002        167.56999999999999     
           7   37.637000000000000        262.26999999999998       -29.771999999999998        180.46000000000001     
           7   37.768999999999998        262.13999999999999       -31.559999999999999        193.34999999999999     
           7   37.786999999999999        262.44999999999999       -30.273000000000000        206.24000000000001     
           7   37.604999999999997        262.74000000000001       -30.538000000000000        219.13000000000000     
           7   37.639000000000003        262.26999999999998       -31.466000000000001        232.02000000000001     
           7   37.540999999999997        262.45999999999998       -31.094000000000001        244.91000000000000     
           7   37.652999999999999        262.38999999999999       -30.960000000000001        257.80000000000001     
           7   37.654000000000003        262.44999999999999       -31.581000000000000        270.69000000000000     
           7   37.600000000000001        262.44999999999999       -31.180000000000000        283.57999999999998     
           7   37.716000000000001        262.38999999999999       -30.629000000000001        296.47000000000003     
           7   37.851999999999997        262.27999999999997       -30.597000000000001        309.36000000000001     
           7   37.942999999999998        262.26999999999998       -30.260000000000002        322.25000000000000     
           7   38.125999999999998        262.25000000000000       -30.048999999999999        335.13999999999999     
           7   38.100000000000001        262.13000000000000       -30.466999999999999        348.02999999999997     
           7   37.811999999999998        262.11000000000001       -29.853999999999999        360.92000000000002     
           7   37.872999999999998        262.14999999999998       -29.553999999999998        373.81000000000000     
           7   37.921999999999997        262.17000000000002       -29.664999999999999        386.69999999999999     
           7   38.207000000000001        261.95999999999998       -30.614000000000001        399.58999999999997     
           7   38.049999999999997        262.23000000000002       -29.350999999999999        412.48000000000002     
           7   38.066000000000003        262.16000000000003       -30.013000000000002        425.37000000000000     
           7   37.914999999999999        262.31999999999999       -29.126999999999999        438.25999999999999     
           7   37.843000000000004        262.30000000000001       -29.600000000000001        451.14999999999998     
           7   38.235999999999997        262.24000000000001       -31.998000000000001        464.04000000000002     
           7   38.250999999999998        262.07999999999998       -32.018000000000001        476.93000000000001     
           7   38.325000000000003        262.11000000000001       -31.152999999999999        489.81999999999999     
           7   38.441000000000003        262.11000000000001       -31.588999999999999        502.70999999999998     
           7   37.988999999999997        262.33999999999997       -29.454999999999998        515.60000000000002     
           7   38.009000000000000        262.30000000000001       -29.577000000000002        528.49000000000001     
           7   38.171999999999997        262.13000000000000       -30.427000000000000        541.38000000000000     
           7   37.875000000000000        262.25000000000000       -29.773000000000000        554.26999999999998     
           7   37.819000000000003        262.36000000000001       -29.620000000000001        567.15999999999997     
           7   37.853000000000002        262.25999999999999       -29.584000000000000        580.04999999999995     
           7   37.753999999999998        262.22000000000003       -29.454000000000001        592.94000000000005     
           7   37.968000000000004        262.25999999999999       -30.141999999999999        605.83000000000004     
           7   38.137999999999998        262.16000000000003       -30.085000000000001        618.72000000000003     
           7   37.978000000000002        262.02999999999997       -29.209000000000000        631.61000000000001     
           7   38.296999999999997        262.16000000000003       -31.172999999999998        644.50000000000000     
           7   38.088999999999999        262.31999999999999       -28.835999999999999        657.38999999999999     
           7   38.694000000000003        262.19999999999999       -30.294000000000000        670.27999999999997     
           7   38.709000000000003        262.10000000000002       -30.161000000000001        683.16999999999996     
           7   38.741000000000000        262.08999999999997       -30.173999999999999        696.05999999999995     
           7   38.685000000000002        262.17000000000002       -30.395000000000000        708.95000000000005     
           7   38.725999999999999        262.02999999999997       -30.707000000000001        721.84000000000003     
           7   38.673999999999999        262.00999999999999       -30.077000000000002        734.73000000000002     
           7   38.716000000000001        262.01999999999998       -30.038000000000000        747.62000000000000     
           7   38.814000000000000        262.12000000000000       -30.363000000000000        760.50999999999999     
           7   38.783999999999999        262.06999999999999       -30.709000000000000        773.39999999999998     
           7   38.825000000000003        262.08999999999997       -30.500000000000000        786.28999999999996     
           7   38.874000000000002        261.99000000000001       -30.096000000000000        799.17999999999995     
           7   38.877000000000002        262.00000000000000       -30.352000000000000        812.07000000000005     
           7   39.061000000000000        262.01999999999998       -30.061000000000000        824.96000000000004     
           7   38.697000000000003        261.99000000000001       -29.302000000000000        837.85000000000002     
           7   38.732999999999997        262.10000000000002       -29.609000000000002        850.74000000000001     
           7   38.902000000000001        262.00999999999999       -29.891999999999999        863.63000000000000     
           7   39.210999999999999        261.99000000000001       -29.315000000000001        876.51999999999998     
           7   39.463999999999999        262.11000000000001       -30.021999999999998        889.40999999999997     
           7   39.054000000000002        262.06000000000000       -29.474000000000000        902.29999999999995     
           7   39.399999999999999        262.27999999999997       -30.027999999999999        915.19000000000005     
           7   39.295999999999999        262.04000000000002       -30.329000000000001        928.08000000000004     
           7   38.829999999999998        261.98000000000002       -29.760000000000002        940.97000000000003     
           7   38.869000000000000        261.93000000000001       -29.600999999999999        953.86000000000001     
           7   38.725000000000001        261.95999999999998       -29.579000000000001        966.75000000000000     
           7   39.396000000000001        261.86000000000001       -30.550000000000001        979.63999999999999     
           7   39.296999999999997        261.91000000000003       -30.032000000000000        992.52999999999997     
           7   38.895000000000003        262.00999999999999       -29.835000000000001        1005.4200000000000     
           7   39.308000000000000        262.06999999999999       -30.297000000000001        1018.3099999999999     
           7   39.363999999999997        261.88999999999999       -30.309000000000001        1031.2000000000000     
           7   39.247999999999998        261.95999999999998       -30.076000000000001        1044.0899999999999     
           7   39.076999999999998        262.14999999999998       -29.683000000000000        1056.9800000000000     
           7   39.343000000000004        262.12000000000000       -30.213000000000001        1069.8699999999999     
           7   39.369999999999997        262.29000000000002       -30.109000000000002        1082.7600000000000     
           7   39.478999999999999        262.37000000000000       -31.428999999999998        1095.6500000000001     
           7   39.218000000000004        262.68000000000001       -29.396000000000001        1108.5400000000000     
           7   39.033999999999999        262.54000000000002       -29.611999999999998        1121.4301000000000     
           7   39.036000000000001        262.70999999999998       -29.385999999999999        1134.3199000000000     
           7   39.274999999999999        262.81000000000000       -30.045999999999999        1147.2100000000000     
           7   38.920999999999999        262.77999999999997       -29.469999999999999        1160.0999999999999     
           7   39.154000000000003        262.69999999999999       -29.745000000000001        1172.9900000000000     
           7   38.935000000000002        262.74000000000001       -29.678999999999998        1185.8800000000001     
           7   39.661999999999999        262.41000000000003       -30.245999999999999        1198.7700000000000     
           7   39.706000000000003        262.50000000000000       -30.512000000000000        1211.6600000000001     
           7   39.146000000000001        262.58999999999997       -29.702000000000002        1224.5500000000000     
           7   39.271999999999998        262.74000000000001       -30.568000000000001        1237.4399000000001     
           7   39.337000000000003        262.75000000000000       -30.206000000000000        1250.3299999999999     
           8   43.076000000000001        175.49000000000001       -48.887999999999998        0.0000000000000000     
           8   42.982999999999997        175.62000000000000       -50.555999999999997        12.890000000000001     
           8   42.773000000000003        175.71000000000001       -48.878999999999998        25.780000000000001     
           8   42.320000000000000        175.69000000000000       -50.761000000000003        38.670000000000002     
           8   42.726999999999997        175.28999999999999       -51.387000000000000        51.560000000000002     
           8   42.601999999999997        175.34000000000000       -52.055999999999997        64.450000000000003     
           8   42.548000000000002        175.50000000000000       -51.348999999999997        77.340000000000003     
           8   42.649999999999999        175.47000000000000       -49.299999999999997        90.230000000000004     
           8   42.219999999999999        175.44000000000000       -49.985999999999997        103.12000000000000     
           8   41.887999999999998        175.83000000000001       -49.307000000000002        116.01000000000001     
           8   41.109000000000002        176.50000000000000       -49.140000000000001        128.90000000000001     
           8   38.920999999999999        176.22999999999999       -48.979999999999997        141.78999999999999     
           8   38.238999999999997        175.74000000000001       -50.267000000000003        154.68000000000001     
           8   37.470999999999997        175.77000000000001       -49.020000000000003        167.56999999999999     
           8   37.177999999999997        176.44000000000000       -49.433000000000000        180.46000000000001     
           8   36.698000000000000        176.94000000000000       -48.356999999999999        193.34999999999999     
           8   36.195000000000000        177.36000000000001       -48.341000000000001        206.24000000000001     
           8   35.808000000000000        177.77000000000001       -47.774000000000001        219.13000000000000     
           8   35.651000000000003        177.75000000000000       -46.834000000000003        232.02000000000001     
           8   35.311999999999998        177.90000000000001       -46.472000000000001        244.91000000000000     
           8   35.063000000000002        177.87000000000000       -47.018000000000001        257.80000000000001     
           8   34.604999999999997        177.88000000000000       -46.643000000000001        270.69000000000000     
           8   34.335999999999999        178.41999999999999       -45.677999999999997        283.57999999999998     
           8   33.932000000000002        178.69000000000000       -45.697000000000003        296.47000000000003     
           8   33.396000000000001        178.84999999999999       -46.232999999999997        309.36000000000001     
           8   33.103999999999999        178.96000000000001       -45.250999999999998        322.25000000000000     
           8   33.106000000000002        178.96000000000001       -45.531999999999996        335.13999999999999     
           8   33.253999999999998        179.19999999999999       -45.381000000000000        348.02999999999997     
           8   33.151000000000003        179.50000000000000       -45.643999999999998        360.92000000000002     
           8   33.018999999999998        179.99000000000001       -45.677999999999997        373.81000000000000     
           8   33.006999999999998        180.34000000000000       -44.759999999999998        386.69999999999999     
           8   32.715000000000003        180.55000000000001       -44.698999999999998        399.58999999999997     
           8   33.101999999999997        180.62000000000000       -45.177999999999997        412.48000000000002     
           8   32.792999999999999        180.56000000000000       -45.771000000000001        425.37000000000000     
           8   32.536999999999999        181.06000000000000       -45.706000000000003        438.25999999999999     
           8   32.276000000000003        181.13999999999999       -45.213999999999999        451.14999999999998     
           8   31.835999999999999        181.34000000000000       -45.588999999999999        464.04000000000002     
           8   31.609000000000002        181.66999999999999       -46.633000000000003        476.93000000000001     
           8   31.096000000000000        182.06999999999999       -45.722000000000001        489.81999999999999     
           8   31.250000000000000        182.09999999999999       -45.268000000000001        502.70999999999998     
           8   31.023000000000000        182.69000000000000       -46.194000000000003        515.60000000000002     
           8   31.045000000000002        182.90000000000001       -44.423000000000002        528.49000000000001     
           8   30.558000000000000        182.96000000000001       -44.533000000000001        541.38000000000000     
           8   30.821999999999999        182.75000000000000       -45.313000000000002        554.26999999999998     
           8   30.114000000000001        182.81999999999999       -45.151000000000003        567.15999999999997     
           8   29.494000000000000        182.63000000000000       -43.850999999999999        580.04999999999995     
           8   29.132999999999999        182.78000000000000       -43.121000000000002        592.94000000000005     
           8   29.161999999999999        182.81999999999999       -43.719000000000001        605.83000000000004     
           8   29.056999999999999        182.83000000000001       -43.423999999999999        618.72000000000003     
           8   29.143000000000001        182.90000000000001       -44.447000000000003        631.61000000000001     
           8   28.937000000000001        182.58000000000001       -41.982999999999997        644.50000000000000     
           8   29.047000000000001        182.69999999999999       -43.576999999999998        657.38999999999999     
           8   28.712000000000000        182.56999999999999       -43.146000000000001        670.27999999999997     
           8   28.788000000000000        182.61000000000001       -43.484000000000002        683.16999999999996     
           8   28.600999999999999        182.36000000000001       -42.503000000000000        696.05999999999995     
           8   27.629999999999999        182.08000000000001       -43.027000000000001        708.95000000000005     
           8   26.596000000000000        181.86000000000001       -43.735999999999997        721.84000000000003     
           8   25.899000000000001        181.34000000000000       -45.021999999999998        734.73000000000002     
           8   25.207999999999998        180.84999999999999       -44.295999999999999        747.62000000000000     
           8   24.962000000000000        180.88000000000000       -44.183000000000000        760.50999999999999     
           8   24.579999999999998        180.30000000000001       -43.643999999999998        773.39999999999998     
           8   24.120999999999999        180.28999999999999       -44.301000000000002        786.28999999999996     
           8   23.748000000000001        180.13000000000000       -43.473999999999997        799.17999999999995     
           8   23.396000000000001        179.63000000000000       -42.841999999999999        812.07000000000005     
           8   23.684999999999999        179.59999999999999       -42.591999999999999        824.96000000000004     
           8   23.361999999999998        179.31999999999999       -42.872999999999998        837.85000000000002     
           8   23.492999999999999        179.49000000000001       -43.198999999999998        850.74000000000001     
           8   23.513999999999999        179.25000000000000       -43.194000000000003        863.63000000000000     
           8   23.059000000000001        178.90000000000001       -42.643999999999998        876.51999999999998     
           8   22.907000000000000        178.69999999999999       -42.222000000000001        889.40999999999997     
           8   22.707999999999998        178.80000000000001       -43.634000000000000        902.29999999999995     
           8   22.706000000000000        178.86000000000001       -42.988000000000000        915.19000000000005     
           8   22.359999999999999        178.74000000000001       -42.082999999999998        928.08000000000004     
           8   22.425000000000001        178.68000000000001       -43.238999999999997        940.97000000000003     
           8   21.757000000000001        178.28999999999999       -43.478999999999999        953.86000000000001     
           8   22.149999999999999        178.25000000000000       -43.360999999999997        966.75000000000000     
           8   21.937999999999999        178.13999999999999       -42.628000000000000        979.63999999999999     
           8   21.812999999999999        178.02000000000001       -42.171999999999997        992.52999999999997     
           8   21.254000000000001        177.59000000000000       -42.265999999999998        1005.4200000000000     
           8   20.670999999999999        176.96000000000001       -43.412999999999997        1018.3099999999999     
           8   20.821000000000002        176.63000000000000       -42.475999999999999        1031.2000000000000     
           8   20.379999999999999        176.61000000000001       -43.777000000000001        1044.0899999999999     
           8   20.236000000000001        176.22999999999999       -43.603000000000002        1056.9800000000000     
           8   20.216999999999999        176.16000000000000       -42.393000000000001        1069.8699999999999     
           8   19.748000000000001        175.75999999999999       -43.822000000000003        1082.7600000000000     
           8   19.704999999999998        175.66000000000000       -44.180999999999997        1095.6500000000001     
           8   19.058000000000000        175.05000000000001       -42.963000000000001        1108.5400000000000     
           8   19.331000000000000        174.33000000000001       -43.088000000000001        1121.4301000000000     
           8   20.029000000000000        173.25000000000000       -44.043999999999997        1134.3199000000000     
           8   20.167000000000002        173.77000000000001       -43.552000000000000        1147.2100000000000     
           8   20.759000000000000        172.84999999999999       -43.853999999999999        1160.0999999999999     
           8   21.216999999999999        171.47000000000000       -45.454000000000001        1172.9900000000000     
           8   23.009000000000000        171.96000000000001       -46.323000000000000        1185.8800000000001     
           8   23.725999999999999        173.09999999999999       -46.155000000000001        1198.7700000000000     
           8   23.614000000000001        173.44999999999999       -47.152999999999999        1211.6600000000001     
           8   23.154000000000000        172.90000000000001       -45.494000000000000        1224.5500000000000     
           8   23.978000000000002        172.52000000000001       -46.890000000000001        1237.4399000000001     
           8   24.427000000000000        172.81000000000000       -45.508000000000003        1250.3299999999999     
           9   44.835999999999999        67.525999999999996       -34.231999999999999        0.0000000000000000     
           9   45.131999999999998        67.186000000000007       -37.276000000000003        12.890000000000001     
           9   44.552999999999997        67.512000000000000       -35.076999999999998        25.780000000000001     
           9   44.579999999999998        67.635999999999996       -35.354999999999997        38.670000000000002     
           9   44.334000000000003        67.584999999999994       -34.662999999999997        51.560000000000002     
           9   44.941000000000003        67.209999999999994       -36.795999999999999        64.450000000000003     
           9   44.424999999999997        67.394000000000005       -35.265000000000001        77.340000000000003     
           9   44.515999999999998        67.692999999999998       -36.792000000000002        90.230000000000004     
           9   44.843000000000004        67.637000000000000       -38.713999999999999        103.12000000000000     
           9   44.793999999999997        67.201999999999998       -35.216000000000001        116.01000000000001     
           9   44.713999999999999        67.480999999999995       -35.872999999999998        128.90000000000001     
           9   44.737000000000002        67.507000000000005       -34.640000000000001        141.78999999999999     
           9   44.408000000000001        67.637000000000000       -37.588999999999999        154.68000000000001     
           9   44.646000000000001        67.453000000000003       -36.871000000000002        167.56999999999999     
           9   44.817999999999998        67.540999999999997       -36.719000000000001        180.46000000000001     
           9   44.576000000000001        67.653999999999996       -35.664999999999999        193.34999999999999     
           9   44.777999999999999        67.760000000000005       -36.909999999999997        206.24000000000001     
           9   44.773000000000003        67.944999999999993       -37.325000000000003        219.13000000000000     
           9   44.896000000000001        67.578000000000003       -37.546999999999997        232.02000000000001     
           9   44.656999999999996        67.882999999999996       -36.945000000000000        244.91000000000000     
           9   44.825000000000003        67.605000000000004       -35.927999999999997        257.80000000000001     
           9   44.759000000000000        67.891000000000005       -36.398000000000003        270.69000000000000     
           9   44.841999999999999        67.867999999999995       -37.216999999999999        283.57999999999998     
           9   44.508000000000003        68.046999999999997       -36.792000000000002        296.47000000000003     
           9   44.683000000000000        68.031000000000006       -37.914000000000001        309.36000000000001     
           9   44.982999999999997        67.932000000000002       -34.680000000000000        322.25000000000000     
           9   45.106999999999999        67.742999999999995       -35.353999999999999        335.13999999999999     
           9   45.441000000000003        67.974999999999994       -37.765999999999998        348.02999999999997     
           9   45.402000000000001        68.052000000000007       -35.183000000000000        360.92000000000002     
           9   45.146000000000001        68.213999999999999       -36.097999999999999        373.81000000000000     
           9   44.984999999999999        68.478999999999999       -35.148000000000003        386.69999999999999     
           9   44.956000000000003        68.474000000000004       -35.853000000000002        399.58999999999997     
           9   45.406999999999996        68.052999999999997       -36.462000000000003        412.48000000000002     
           9   44.970999999999997        68.429000000000002       -35.896999999999998        425.37000000000000     
           9   45.466999999999999        68.040000000000006       -36.591999999999999        438.25999999999999     
           9   45.354999999999997        68.105000000000004       -36.066000000000003        451.14999999999998     
           9   45.459000000000003        68.134000000000000       -37.213000000000001        464.04000000000002     
           9   45.609000000000002        68.058999999999997       -36.015999999999998        476.93000000000001     
           9   45.496000000000002        68.069999999999993       -36.267000000000003        489.81999999999999     
           9   45.917999999999999        67.936000000000007       -37.146999999999998        502.70999999999998     
           9   46.061000000000000        67.478999999999999       -36.359999999999999        515.60000000000002     
           9   46.115000000000002        67.540000000000006       -36.786999999999999        528.49000000000001     
           9   45.798000000000002        67.635000000000005       -37.101999999999997        541.38000000000000     
           9   45.771000000000001        67.590999999999994       -37.345999999999997        554.26999999999998     
           9   45.679000000000002        67.683999999999997       -37.122000000000000        567.15999999999997     
           9   45.704999999999998        67.572999999999993       -37.530999999999999        580.04999999999995     
           9   45.892000000000003        67.522000000000006       -37.441000000000003        592.94000000000005     
           9   45.984000000000002        67.453999999999994       -37.078000000000003        605.83000000000004     
           9   46.262000000000000        67.418999999999997       -37.640999999999998        618.72000000000003     
           9   46.231000000000002        67.326999999999998       -37.113999999999997        631.61000000000001     
           9   46.281999999999996        67.552000000000007       -37.271000000000001        644.50000000000000     
           9   46.148000000000003        67.631000000000000       -37.701999999999998        657.38999999999999     
           9   46.095999999999997        67.918000000000006       -37.229999999999997        670.27999999999997     
           9   46.216999999999999        67.801000000000002       -37.258000000000003        683.16999999999996     
           9   46.621000000000002        67.739999999999995       -37.024000000000001        696.05999999999995     
           9   46.523000000000003        67.679000000000002       -37.085000000000001        708.95000000000005     
           9   46.628000000000000        67.512000000000000       -37.780000000000001        721.84000000000003     
           9   46.628000000000000        67.450999999999993       -38.283000000000001        734.73000000000002     
           9   46.533999999999999        67.353999999999999       -37.273000000000003        747.62000000000000     
           9   46.594000000000001        67.194000000000003       -37.817999999999998        760.50999999999999     
           9   46.750000000000000        67.227999999999994       -37.097000000000001        773.39999999999998     
           9   46.909999999999997        66.983000000000004       -38.110999999999997        786.28999999999996     
           9   46.976999999999997        67.067999999999998       -38.441000000000003        799.17999999999995     
           9   46.831000000000003        66.941000000000003       -37.472999999999999        812.07000000000005     
           9   46.957999999999998        67.010999999999996       -38.366000000000000        824.96000000000004     
           9   47.234000000000002        66.942999999999998       -38.457999999999998        837.85000000000002     
           9   47.279000000000003        66.944999999999993       -38.042000000000002        850.74000000000001     
           9   47.249000000000002        66.894000000000005       -37.142000000000003        863.63000000000000     
           9   47.527000000000001        66.662000000000006       -39.612000000000002        876.51999999999998     
           9   47.716000000000001        66.367999999999995       -37.384000000000000        889.40999999999997     
           9   47.457999999999998        66.384000000000000       -37.600999999999999        902.29999999999995     
           9   47.418999999999997        66.489000000000004       -37.948999999999998        915.19000000000005     
           9   47.399000000000001        66.409999999999997       -37.716000000000001        928.08000000000004     
           9   47.231999999999999        66.704999999999998       -38.204000000000001        940.97000000000003     
           9   47.259000000000000        66.453000000000003       -37.969000000000001        953.86000000000001     
           9   47.305999999999997        66.799999999999997       -37.942000000000000        966.75000000000000     
           9   47.326999999999998        66.498999999999995       -37.972999999999999        979.63999999999999     
           9   47.274999999999999        66.171000000000006       -38.537999999999997        992.52999999999997     
           9   47.350999999999999        66.328999999999994       -38.256000000000000        1005.4200000000000     
           9   47.448000000000000        66.591999999999999       -39.026000000000003        1018.3099999999999     
           9   47.061000000000000        66.528999999999996       -38.837000000000003        1031.2000000000000     
           9   47.148000000000003        66.494000000000000       -38.795999999999999        1044.0899999999999     
           9   47.331000000000003        66.644000000000005       -40.052999999999997        1056.9800000000000     
           9   46.853999999999999        66.831000000000003       -38.119999999999997        1069.8699999999999     
           9   47.103999999999999        66.444000000000003       -39.646000000000001        1082.7600000000000     
           9   46.939999999999998        66.534999999999997       -38.609000000000002        1095.6500000000001     
           9   47.338000000000001        66.521000000000001       -39.094000000000001        1108.5400000000000     
           9   47.295999999999999        66.703000000000003       -39.536999999999999        1121.4301000000000     
           9   47.299999999999997        66.596999999999994       -40.155000000000001        1134.3199000000000     
           9   47.323999999999998        66.683000000000007       -39.201999999999998        1147.2100000000000     
           9   47.509000000000000        66.658000000000001       -39.406999999999996        1160.0999999999999     
           9   47.529000000000003        66.686000000000007       -39.058000000000000        1172.9900000000000     
           9   47.731000000000002        66.784000000000006       -39.023000000000003        1185.8800000000001     
           9   47.649000000000001        66.864000000000004       -39.393000000000001        1198.7700000000000     
           9   47.531999999999996        66.671999999999997       -39.148000000000003        1211.6600000000001     
           9   47.576000000000001        66.561000000000007       -38.807000000000002        1224.5500000000000     
           9   47.457999999999998        66.519999999999996       -38.927000000000000        1237.4399000000001     
           9   47.811000000000000        66.475999999999999       -39.293999999999997        1250.3299999999999     
          10   46.652999999999999        102.95000000000000       -33.960000000000001        0.0000000000000000     
          10   46.883000000000003        102.92000000000000       -34.981000000000002        12.890000000000001     
          10   46.933999999999997        103.06000000000000       -34.310000000000002        25.780000000000001     
          10   46.192000000000000        103.04000000000001       -34.115000000000002        38.670000000000002     
          10   46.357999999999997        102.94000000000000       -34.343000000000004        51.560000000000002     
          10   46.569000000000003        102.81999999999999       -32.817999999999998        64.450000000000003     
          10   46.524999999999999        103.01000000000001       -33.555999999999997        77.340000000000003     
          10   46.212000000000003        103.06000000000000       -33.832999999999998        90.230000000000004     
          10   46.387000000000000        102.86000000000000       -34.281999999999996        103.12000000000000     
          10   45.859000000000002        102.89000000000000       -34.369000000000000        116.01000000000001     
          10   46.024999999999999        102.90000000000001       -34.588000000000001        128.90000000000001     
          10   45.991000000000000        102.70999999999999       -34.729999999999997        141.78999999999999     
          11   49.939000000000000        43.720999999999997       -23.254000000000001        0.0000000000000000     
          11   50.158999999999999        43.506999999999998       -24.157000000000000        12.890000000000001     
          11   49.954999999999998        43.689999999999998       -23.494000000000000        25.780000000000001     
          11   50.246000000000002        43.667000000000002       -24.065000000000001        38.670000000000002     
          11   49.994999999999997        43.552000000000000       -23.437000000000001        51.560000000000002     
          11   50.173999999999999        43.488999999999997       -24.047000000000001        64.450000000000003     
          11   49.944000000000003        43.639000000000003       -23.623000000000001        77.340000000000003     
          11   50.100000000000001        43.604999999999997       -24.972000000000001        90.230000000000004     
          11   50.186000000000000        43.542999999999999       -24.684000000000001        103.12000000000000     
          11   50.212000000000003        43.975999999999999       -24.474000000000000        116.01000000000001     
          11   50.328000000000003        43.923000000000002       -24.295999999999999        128.90000000000001     
          11   50.154000000000003        43.905000000000001       -24.015000000000001        141.78999999999999     
          11   50.238000000000000        43.630000000000003       -24.494000000000000        154.68000000000001     
          11   50.359999999999999        43.540999999999997       -24.399000000000001        167.56999999999999     
          11   50.015999999999998        43.746000000000002       -23.943999999999999        180.46000000000001     
          11   50.192999999999998        43.784999999999997       -24.404000000000000        193.34999999999999     
          11   50.143999999999998        43.869999999999997       -24.335999999999999        206.24000000000001     
          11   50.292999999999999        43.956000000000003       -24.484000000000002        219.13000000000000     
          11   50.067000000000000        43.875999999999998       -23.774000000000001        232.02000000000001     
          11   50.281999999999996        44.061000000000000       -24.440999999999999        244.91000000000000     
          11   50.353999999999999        43.866000000000000       -24.573000000000000        257.80000000000001     
          11   50.295999999999999        43.918999999999997       -24.646999999999998        270.69000000000000     
          11   50.295000000000002        44.098999999999997       -24.632999999999999        283.57999999999998     
          11   50.284999999999997        43.856999999999999       -24.302000000000000        296.47000000000003     
          11   50.159999999999997        44.018999999999998       -24.763999999999999        309.36000000000001     
          11   49.966000000000001        44.136000000000003       -24.774999999999999        322.25000000000000     
          11   49.981000000000002        43.987000000000002       -24.899999999999999        335.13999999999999     
          11   49.874000000000002        44.284999999999997       -24.480000000000000        348.02999999999997     
          11   50.097999999999999        44.075000000000003       -25.065999999999999        360.92000000000002     
          11   49.988000000000000        44.009999999999998       -24.164999999999999        373.81000000000000     
          11   50.137999999999998        44.006999999999998       -25.838999999999999        386.69999999999999     
          11   50.087000000000003        43.792000000000002       -25.006000000000000        399.58999999999997     
          11   50.101999999999997        44.070999999999998       -24.994000000000000        412.48000000000002     
          11   50.014000000000003        44.125000000000000       -24.774000000000001        425.37000000000000     
          11   50.094000000000001        44.104999999999997       -24.649999999999999        438.25999999999999     
          11   50.036000000000001        43.945000000000000       -25.202000000000002        451.14999999999998     
          11   50.145000000000003        44.255000000000003       -25.332999999999998        464.04000000000002     
          11   50.125999999999998        44.154000000000003       -25.448000000000000        476.93000000000001     
          11   50.070000000000000        44.002000000000002       -25.140999999999998        489.81999999999999     
          11   50.109999999999999        43.965000000000003       -25.178999999999998        502.70999999999998     
          11   50.116999999999997        43.996000000000002       -24.748000000000001        515.60000000000002     
          11   50.058999999999997        44.152000000000001       -25.943000000000001        528.49000000000001     
          11   49.707000000000001        44.536000000000001       -25.643999999999998        541.38000000000000     
          11   50.095999999999997        44.040999999999997       -25.908000000000001        554.26999999999998     
          11   49.950000000000003        44.222999999999999       -25.742000000000001        567.15999999999997     
          11   50.146999999999998        44.192999999999998       -26.036999999999999        580.04999999999995     
          11   49.984999999999999        44.201000000000001       -26.123999999999999        592.94000000000005     
          11   50.027999999999999        43.932000000000002       -25.798999999999999        605.83000000000004     
          11   50.042999999999999        44.097000000000001       -25.317000000000000        618.72000000000003     
          11   49.999000000000002        44.115000000000002       -25.757000000000001        631.61000000000001     
          11   49.877000000000002        44.173000000000002       -25.949999999999999        644.50000000000000     
          11   50.030999999999999        44.201000000000001       -26.026000000000000        657.38999999999999     
          11   49.941000000000003        44.085000000000001       -25.846000000000000        670.27999999999997     
          11   49.936999999999998        44.070999999999998       -25.629999999999999        683.16999999999996     
          11   49.927999999999997        44.220999999999997       -26.106000000000002        696.05999999999995     
          11   49.991999999999997        44.274000000000001       -26.335999999999999        708.95000000000005     
          11   50.091999999999999        44.372999999999998       -26.128000000000000        721.84000000000003     
          11   49.828000000000003        44.340000000000003       -26.437999999999999        734.73000000000002     
          11   49.828000000000003        44.393000000000001       -26.930000000000000        747.62000000000000     
          11   49.906999999999996        44.281999999999996       -26.494000000000000        760.50999999999999     
          11   49.838000000000001        44.293999999999997       -26.873999999999999        773.39999999999998     
          11   49.848999999999997        44.448000000000000       -26.463000000000001        786.28999999999996     
          11   49.847999999999999        44.408999999999999       -26.274999999999999        799.17999999999995     
          11   49.798999999999999        44.463999999999999       -26.594999999999999        812.07000000000005     
          11   49.755000000000003        44.365000000000002       -26.020000000000000        824.96000000000004     
          11   49.859000000000002        44.170000000000002       -26.526000000000000        837.85000000000002     
          11   50.216000000000001        43.966999999999999       -27.341999999999999        850.74000000000001     
          11   49.793999999999997        44.176000000000002       -26.405000000000001        863.63000000000000     
          11   49.731999999999999        44.293999999999997       -26.061000000000000        876.51999999999998     
          11   49.814000000000000        44.182000000000002       -26.576000000000001        889.40999999999997     
          11   50.066000000000003        44.215000000000003       -27.449999999999999        902.29999999999995     
          11   49.978000000000002        44.171999999999997       -27.561000000000000        915.19000000000005     
          11   49.844999999999999        44.197000000000003       -26.748000000000001        928.08000000000004     
          11   50.026000000000003        44.241999999999997       -27.364000000000001        940.97000000000003     
          11   49.838000000000001        44.386000000000003       -26.274000000000001        953.86000000000001     
          11   49.829000000000001        44.317000000000000       -27.574999999999999        966.75000000000000     
          11   49.664999999999999        44.365000000000002       -26.817000000000000        979.63999999999999     
          11   49.737000000000002        44.310000000000002       -26.864999999999998        992.52999999999997     
          11   49.853999999999999        44.465000000000003       -27.030999999999999        1005.4200000000000     
          11   49.607999999999997        44.664999999999999       -26.495000000000001        1018.3099999999999     
          11   49.456000000000003        44.633000000000003       -26.995000000000001        1031.2000000000000     
          11   49.819000000000003        44.314999999999998       -27.125000000000000        1044.0899999999999     
          11   49.773000000000003        44.478000000000002       -27.846000000000000        1056.9800000000000     
          11   49.801000000000002        44.307000000000002       -27.180000000000000        1069.8699999999999     
          11   49.695000000000000        44.451000000000001       -27.047000000000001        1082.7600000000000     
          11   49.802000000000000        44.377000000000002       -27.550999999999998        1095.6500000000001     
          11   49.741000000000000        44.527999999999999       -27.268000000000001        1108.5400000000000     
          11   49.634999999999998        44.601999999999997       -27.233000000000001        1121.4301000000000     
          11   49.725999999999999        44.454000000000001       -27.899999999999999        1134.3199000000000     
          11   49.621000000000002        44.566000000000003       -27.684999999999999        1147.2100000000000     
          11   49.496000000000002        44.832999999999998       -26.890000000000001        1160.0999999999999     
          11   49.777000000000001        44.701999999999998       -27.872000000000000        1172.9900000000000     
          11   49.755000000000003        44.497000000000000       -27.957000000000001        1185.8800000000001     
          11   49.759000000000000        44.905999999999999       -27.608000000000001        1198.7700000000000     
          11   49.759000000000000        44.625000000000000       -28.137000000000000        1211.6600000000001     
          11   49.631000000000000        44.603999999999999       -27.888999999999999        1224.5500000000000     
          11   49.603000000000002        44.570000000000000       -28.032000000000000        1237.4399000000001     
          11   49.564999999999998        44.749000000000002       -28.009000000000000        1250.3299999999999     
          12   54.552999999999997        297.52999999999997       -52.079000000000001        0.0000000000000000     
          12   55.286999999999999        297.73000000000002       -52.512999999999998        12.890000000000001     
          12   55.859999999999999        297.66000000000003       -56.579999999999998        25.780000000000001     
          12   55.939000000000000        297.87000000000000       -55.356999999999999        38.670000000000002     
          12   56.308000000000000        298.13000000000000       -56.415999999999997        51.560000000000002     
          12   56.103999999999999        298.18000000000001       -55.362000000000002        64.450000000000003     
          12   55.965000000000003        298.47000000000003       -56.277999999999999        77.340000000000003     
          12   55.918999999999997        298.60000000000002       -55.652999999999999        90.230000000000004     
          12   55.750999999999998        298.73000000000002       -56.350999999999999        103.12000000000000     
          12   55.207000000000001        298.94000000000000       -55.337000000000003        116.01000000000001     
          12   54.613000000000000        299.20999999999998       -54.151000000000003        128.90000000000001     
          12   54.497999999999998        299.75999999999999       -55.295999999999999        141.78999999999999     
          12   54.716999999999999        300.42000000000002       -54.088999999999999        154.68000000000001     
          12   54.701000000000001        300.67000000000002       -54.865000000000002        167.56999999999999     
          12   54.630000000000003        301.08999999999997       -53.238999999999997        180.46000000000001     
          12   54.000999999999998        300.70999999999998       -53.124000000000002        193.34999999999999     
          12   53.884999999999998        301.51999999999998       -53.031999999999996        206.24000000000001     
          12   54.112000000000002        301.95999999999998       -54.642000000000003        219.13000000000000     
          12   53.725000000000001        302.63999999999999       -53.752000000000002        232.02000000000001     
          12   53.674999999999997        303.19999999999999       -55.356000000000002        244.91000000000000     
          12   53.753999999999998        304.07999999999998       -55.131999999999998        257.80000000000001     
          12   54.101999999999997        304.31000000000000       -55.255000000000003        270.69000000000000     
          12   54.003999999999998        304.10000000000002       -55.646000000000001        283.57999999999998     
          12   54.000000000000000        304.58999999999997       -55.042000000000002        296.47000000000003     
          12   53.987000000000002        304.92000000000002       -56.052000000000000        309.36000000000001     
          12   53.802999999999997        305.02999999999997       -53.962000000000003        322.25000000000000     
          12   53.698000000000000        305.61000000000001       -55.069000000000003        335.13999999999999     
          12   53.686000000000000        305.93000000000001       -54.392000000000003        348.02999999999997     
          12   53.356000000000002        306.12000000000000       -53.527000000000001        360.92000000000002     
          12   53.100999999999999        306.87000000000000       -53.104999999999997        373.81000000000000     
          12   53.232999999999997        307.33999999999997       -53.533999999999999        386.69999999999999     
          12   53.244000000000000        307.75999999999999       -53.244999999999997        399.58999999999997     
          12   52.634000000000000        308.43000000000001       -50.725000000000001        412.48000000000002     
          12   52.633000000000003        308.57999999999998       -50.838000000000001        425.37000000000000     
          12   52.622999999999998        308.88999999999999       -50.341000000000001        438.25999999999999     
          12   52.575000000000003        309.17000000000002       -51.348999999999997        451.14999999999998     
          12   52.145000000000003        309.39999999999998       -50.822000000000003        464.04000000000002     
          12   52.253000000000000        309.55000000000001       -52.195999999999998        476.93000000000001     
          12   52.167000000000002        309.72000000000003       -51.317999999999998        489.81999999999999     
          13   59.088000000000001        217.58000000000001       -36.853000000000002        0.0000000000000000     
          13   58.981999999999999        217.97000000000000       -36.116999999999997        12.890000000000001     
          13   58.993000000000002        218.33000000000001       -35.988000000000000        25.780000000000001     
          13   58.909999999999997        218.30000000000001       -38.576999999999998        38.670000000000002     
          13   58.795999999999999        218.65000000000001       -36.890000000000001        51.560000000000002     
          13   58.628999999999998        218.81999999999999       -36.277000000000001        64.450000000000003     
          13   58.427000000000000        219.00999999999999       -38.673999999999999        77.340000000000003     
          13   58.462000000000003        219.37000000000000       -37.345999999999997        90.230000000000004     
          13   58.076000000000001        219.21000000000001       -37.332000000000001        103.12000000000000     
          13   57.835000000000001        219.31999999999999       -36.151000000000003        116.01000000000001     
          13   58.399999999999999        219.38999999999999       -37.390999999999998        128.90000000000001     
          13   58.427000000000000        219.22000000000000       -37.837000000000003        141.78999999999999     
          13   58.262000000000000        219.16999999999999       -37.962000000000003        154.68000000000001     
          13   57.793999999999997        218.97999999999999       -37.587000000000003        167.56999999999999     
          13   57.765999999999998        219.00999999999999       -37.726999999999997        180.46000000000001     
          13   57.750000000000000        219.02000000000001       -36.747000000000000        193.34999999999999     
          13   57.895000000000003        219.03999999999999       -37.343000000000004        206.24000000000001     
          13   57.933999999999997        218.63999999999999       -37.948000000000000        219.13000000000000     
          13   57.676000000000002        218.81000000000000       -39.229999999999997        232.02000000000001     
          13   57.844999999999999        218.81999999999999       -37.228000000000002        244.91000000000000     
          13   57.590000000000003        218.38000000000000       -37.451999999999998        257.80000000000001     
          13   57.478999999999999        217.94000000000000       -37.405000000000001        270.69000000000000     
          13   57.328000000000003        217.72000000000000       -37.512999999999998        283.57999999999998     
          13   56.915999999999997        217.46000000000001       -37.710000000000001        296.47000000000003     
          13   56.877000000000002        216.74000000000001       -36.975999999999999        309.36000000000001     
          13   57.210000000000001        215.91000000000000       -36.917000000000002        322.25000000000000     
          13   57.835999999999999        216.34000000000000       -36.212000000000003        335.13999999999999     
          13   58.030999999999999        216.24000000000001       -37.216000000000001        348.02999999999997     
          13   58.405000000000001        216.78000000000000       -37.512000000000000        360.92000000000002     
          13   58.234999999999999        216.93000000000001       -38.015000000000001        373.81000000000000     
          13   58.289000000000001        216.77000000000001       -37.767000000000003        386.69999999999999     
          13   58.079000000000001        216.02000000000001       -37.646000000000001        399.58999999999997     
          13   57.856000000000002        215.46000000000001       -36.756999999999998        412.48000000000002     
          13   57.460999999999999        215.40000000000001       -37.509000000000000        425.37000000000000     
          13   57.514000000000003        216.08000000000001       -37.850000000000001        438.25999999999999     
          13   55.143999999999998        216.08000000000001       -37.783999999999999        451.14999999999998     
          13   55.070000000000000        215.34999999999999       -36.991000000000000        464.04000000000002     
          13   55.856000000000002        214.97999999999999       -37.091000000000001        476.93000000000001     
          13   55.871000000000002        214.31000000000000       -37.093000000000004        489.81999999999999     
          13   55.451999999999998        214.71000000000001       -37.404000000000003        502.70999999999998     
          13   55.127000000000002        215.16999999999999       -37.232999999999997        515.60000000000002     
          13   54.607999999999997        215.81999999999999       -37.411999999999999        528.49000000000001     
          13   54.109999999999999        216.16999999999999       -38.258000000000003        541.38000000000000     
          13   53.566000000000003        216.22000000000000       -38.226999999999997        554.26999999999998     
          13   52.798999999999999        216.18000000000001       -37.963000000000001        567.15999999999997     
          13   52.646000000000001        216.11000000000001       -37.448999999999998        580.04999999999995     
          13   52.701000000000001        215.88000000000000       -38.517000000000003        592.94000000000005     
          13   52.985999999999997        216.05000000000001       -37.777000000000001        605.83000000000004     
          13   52.865000000000002        216.08000000000001       -37.640999999999998        618.72000000000003     
          13   53.039999999999999        215.97999999999999       -38.441000000000003        631.61000000000001     
          13   53.067999999999998        215.68000000000001       -38.244999999999997        644.50000000000000     
          13   53.283999999999999        215.38999999999999       -37.698000000000000        657.38999999999999     
          13   52.901000000000003        215.31000000000000       -38.457999999999998        670.27999999999997     
          13   52.341999999999999        215.34000000000000       -38.261000000000003        683.16999999999996     
          13   52.128000000000000        215.69000000000000       -38.432000000000002        696.05999999999995     
          13   51.651000000000003        215.87000000000000       -37.691000000000003        708.95000000000005     
          13   51.478000000000002        215.78000000000000       -38.648000000000003        721.84000000000003     
          13   51.911000000000001        216.38999999999999       -38.640000000000001        734.73000000000002     
          13   51.881999999999998        215.97999999999999       -38.718000000000004        747.62000000000000     
          13   51.677999999999997        215.03000000000000       -38.119999999999997        760.50999999999999     
          13   51.956000000000003        214.88000000000000       -38.369000000000000        773.39999999999998     
          13   51.393999999999998        214.30000000000001       -39.265999999999998        786.28999999999996     
          13   51.161000000000001        214.06999999999999       -40.045000000000002        799.17999999999995     
          13   51.350000000000001        214.58000000000001       -38.247000000000000        812.07000000000005     
          13   51.953000000000003        214.59999999999999       -39.427000000000000        824.96000000000004     
          13   51.884000000000000        214.74000000000001       -38.594999999999999        837.85000000000002     
          13   51.124000000000002        214.47000000000000       -38.536999999999999        850.74000000000001     
          13   51.317999999999998        214.36000000000001       -39.302000000000000        863.63000000000000     
          13   51.277999999999999        214.05000000000001       -39.682000000000002        876.51999999999998     
          13   50.881999999999998        213.88999999999999       -38.777999999999999        889.40999999999997     
          13   50.965000000000003        213.96000000000001       -38.902000000000001        902.29999999999995     
          13   52.686000000000000        213.58000000000001       -38.750999999999998        915.19000000000005     
          13   53.606999999999999        213.56000000000000       -38.779000000000003        928.08000000000004     
          13   53.511000000000003        214.00000000000000       -38.597999999999999        940.97000000000003     
          13   53.555999999999997        214.27000000000001       -39.152000000000001        953.86000000000001     
          13   53.100999999999999        214.22000000000000       -39.661999999999999        966.75000000000000     
          13   52.591999999999999        214.49000000000001       -38.277000000000001        979.63999999999999     
          13   52.664000000000001        214.31000000000000       -39.405000000000001        992.52999999999997     
          13   52.490000000000002        214.11000000000001       -39.427000000000000        1005.4200000000000     
          13   52.146000000000001        214.25000000000000       -39.808000000000000        1018.3099999999999     
          13   52.238999999999997        214.09000000000000       -39.756999999999998        1031.2000000000000     
          13   51.838000000000001        214.19000000000000       -39.734999999999999        1044.0899999999999     
          13   51.899000000000001        214.63999999999999       -40.215000000000003        1056.9800000000000     
          13   51.819000000000003        214.50000000000000       -39.673999999999999        1069.8699999999999     
          13   51.942000000000000        214.93000000000001       -40.832000000000001        1082.7600000000000     
          13   51.996000000000002        215.05000000000001       -39.752000000000002        1095.6500000000001     
          13   52.034999999999997        215.30000000000001       -39.360999999999997        1108.5400000000000     
          13   51.941000000000003        215.41000000000000       -39.965000000000003        1121.4301000000000     
          13   51.869999999999997        215.80000000000001       -39.537999999999997        1134.3199000000000     
          13   51.935000000000002        215.69000000000000       -39.975000000000001        1147.2100000000000     
          13   52.435000000000002        215.94999999999999       -40.353000000000002        1160.0999999999999     
          13   52.335000000000001        216.09000000000000       -40.341000000000001        1172.9900000000000     
          13   52.741000000000000        217.34000000000000       -40.064999999999998        1185.8800000000001     
          13   51.609000000000002        216.58000000000001       -38.948000000000000        1198.7700000000000     
          13   51.213999999999999        215.56999999999999       -38.872000000000000        1211.6600000000001     
          13   50.975999999999999        215.12000000000000       -39.820000000000000        1224.5500000000000     
          13   51.063000000000002        214.94999999999999       -39.404000000000003        1237.4399000000001     
          13   51.283000000000001        214.88000000000000       -40.037999999999997        1250.3299999999999     
          14   60.671999999999997        118.77000000000000       -44.911999999999999        0.0000000000000000     
          14   61.276000000000003        120.73000000000000       -43.110999999999997        12.890000000000001     
          14   63.142000000000003        122.28000000000000       -41.484999999999999        25.780000000000001     
          14   63.243000000000002        122.89000000000000       -40.430000000000000        38.670000000000002     
          14   63.265000000000001        123.23000000000000       -40.500000000000000        51.560000000000002     
          14   64.659999999999997        124.79000000000001       -40.325000000000003        64.450000000000003     
          14   66.198999999999998        125.98000000000000       -42.228000000000002        77.340000000000003     
          14   66.433999999999997        126.29000000000001       -41.392000000000003        90.230000000000004     
          14   67.620000000000005        126.13000000000000       -42.798999999999999        103.12000000000000     
          14   68.757000000000005        125.69000000000000       -42.430999999999997        116.01000000000001     
          14   71.263000000000005        124.48000000000000       -42.503000000000000        128.90000000000001     
          14   71.799999999999997        124.09999999999999       -42.924999999999997        141.78999999999999     
          14   72.897999999999996        123.91000000000000       -43.387999999999998        154.68000000000001     
          14   73.311000000000007        123.78000000000000       -42.966000000000001        167.56999999999999     
          14   74.081999999999994        123.36000000000000       -41.825000000000003        180.46000000000001     
          14   75.037000000000006        123.20999999999999       -40.680000000000000        193.34999999999999     
          14   75.748000000000005        123.87000000000000       -42.267000000000003        206.24000000000001     
          14   76.010000000000005        124.53000000000000       -42.109000000000002        219.13000000000000     
          14   75.545000000000002        125.20999999999999       -42.622000000000000        232.02000000000001     
          14   75.614999999999995        125.86000000000000       -44.006000000000000        244.91000000000000     
          14   76.787000000000006        126.89000000000000       -47.749000000000002        257.80000000000001     
          14   79.504999999999995        126.87000000000000       -48.264000000000003        270.69000000000000     
          14   78.941000000000003        126.52000000000000       -50.707999999999998        283.57999999999998     
          14   79.546999999999997        125.88000000000000       -52.597000000000001        296.47000000000003     
          14   79.581999999999994        126.03000000000000       -54.131000000000000        309.36000000000001     
          14   80.069000000000003        126.87000000000000       -57.682000000000002        322.25000000000000     
          14   80.171000000000006        125.34000000000000       -59.680000000000000        335.13999999999999     
          14   80.436000000000007        124.81999999999999       -60.616999999999997        348.02999999999997     
          14   79.947000000000003        123.75000000000000       -59.396999999999998        360.92000000000002     
          14   79.569999999999993        121.72000000000000       -60.789999999999999        373.81000000000000     
          14   79.887000000000000        121.06000000000000       -62.061999999999998        386.69999999999999     
          15   61.901000000000003        185.72000000000000       -10.521000000000001        0.0000000000000000     
          15   62.037999999999997        185.90000000000001       -10.898000000000000        12.890000000000001     
          15   61.923999999999999        185.94000000000000       -10.914999999999999        25.780000000000001     
          15   62.009999999999998        186.05000000000001       -11.161000000000000        38.670000000000002     
          15   62.207000000000001        185.93000000000001       -11.085000000000001        51.560000000000002     
          15   62.107999999999997        185.77000000000001       -10.571000000000000        64.450000000000003     
          15   62.091000000000001        185.68000000000001       -11.234000000000000        77.340000000000003     
          15   62.110999999999997        185.58000000000001       -11.019000000000000        90.230000000000004     
          15   62.112000000000002        185.53000000000000       -11.651999999999999        103.12000000000000     
          15   62.218000000000004        185.58000000000001       -11.153000000000000        116.01000000000001     
          15   62.197000000000003        185.41999999999999       -11.932000000000000        128.90000000000001     
          15   62.154000000000003        185.53999999999999       -11.207000000000001        141.78999999999999     
          15   62.228999999999999        185.53999999999999       -11.795000000000000        154.68000000000001     
          15   62.267000000000003        185.65000000000001       -12.148000000000000        167.56999999999999     
          15   62.167999999999999        185.58000000000001       -11.298999999999999        180.46000000000001     
          15   62.226999999999997        185.58000000000001       -11.548999999999999        193.34999999999999     
          15   62.139000000000003        185.56999999999999       -12.041000000000000        206.24000000000001     
          15   61.962000000000003        185.78999999999999       -12.337000000000000        219.13000000000000     
          15   61.826000000000001        185.71000000000001       -11.678000000000001        232.02000000000001     
          15   61.912999999999997        185.59000000000000       -12.032999999999999        244.91000000000000     
          15   61.540999999999997        185.72000000000000       -11.548999999999999        257.80000000000001     
          15   61.198000000000000        185.71000000000001       -11.449000000000000        270.69000000000000     
          15   61.094000000000001        185.68000000000001       -12.007000000000000        283.57999999999998     
          15   60.856000000000002        185.56999999999999       -12.273999999999999        296.47000000000003     
          15   61.027000000000001        185.63999999999999       -12.555000000000000        309.36000000000001     
          15   61.156999999999996        185.68000000000001       -12.207000000000001        322.25000000000000     
          15   61.261000000000003        185.81999999999999       -12.266000000000000        335.13999999999999     
          15   61.387000000000000        185.77000000000001       -11.973000000000001        348.02999999999997     
          15   61.515000000000001        185.81999999999999       -12.385000000000000        360.92000000000002     
          15   61.921999999999997        185.66999999999999       -12.611000000000001        373.81000000000000     
          15   61.792000000000002        185.97999999999999       -12.461000000000000        386.69999999999999     
          15   61.869000000000000        185.88999999999999       -12.782000000000000        399.58999999999997     
          15   61.994000000000000        186.09000000000000       -12.715000000000000        412.48000000000002     
          15   61.985999999999997        186.06999999999999       -12.599000000000000        425.37000000000000     
          15   61.796999999999997        186.24000000000001       -12.409000000000001        438.25999999999999     
          15   61.904000000000003        186.22999999999999       -12.628000000000000        451.14999999999998     
          15   61.862000000000002        186.16000000000000       -12.756000000000000        464.04000000000002     
          15   61.741999999999997        186.34000000000000       -12.423999999999999        476.93000000000001     
          15   61.872999999999998        186.13000000000000       -13.289000000000000        489.81999999999999     
          15   61.993000000000002        186.12000000000000       -13.135000000000000        502.70999999999998     
          15   61.799999999999997        185.99000000000001       -13.028000000000000        515.60000000000002     
          15   61.798000000000002        185.93000000000001       -13.039000000000000        528.49000000000001     
          15   61.835000000000001        185.87000000000000       -13.003000000000000        541.38000000000000     
          15   61.561999999999998        185.88999999999999       -12.898000000000000        554.26999999999998     
          15   61.408999999999999        185.81999999999999       -12.882000000000000        567.15999999999997     
          15   61.131999999999998        185.81999999999999       -13.167000000000000        580.04999999999995     
          15   60.773000000000003        185.81999999999999       -13.237000000000000        592.94000000000005     
          15   60.601999999999997        185.84999999999999       -13.259000000000000        605.83000000000004     
          15   60.308999999999997        185.84999999999999       -13.163000000000000        618.72000000000003     
          15   60.280000000000001        186.08000000000001       -13.300000000000001        631.61000000000001     
          15   60.270000000000003        186.31000000000000       -13.071999999999999        644.50000000000000     
          15   60.594999999999999        186.28999999999999       -12.757000000000000        657.38999999999999     
          15   61.161999999999999        186.21000000000001       -13.023999999999999        670.27999999999997     
          15   60.944000000000003        186.31000000000000       -13.000000000000000        683.16999999999996     
          15   61.210000000000001        186.06999999999999       -13.577999999999999        696.05999999999995     
          15   61.347999999999999        186.06000000000000       -13.520000000000000        708.95000000000005     
          15   61.365000000000002        186.16999999999999       -13.372999999999999        721.84000000000003     
          15   61.182000000000002        186.21000000000001       -13.372999999999999        734.73000000000002     
          15   61.209000000000003        186.13000000000000       -13.544000000000000        747.62000000000000     
          15   61.183000000000000        186.28999999999999       -13.087000000000000        760.50999999999999     
          15   61.414000000000001        186.19999999999999       -13.584000000000000        773.39999999999998     
          15   61.484999999999999        186.24000000000001       -13.224000000000000        786.28999999999996     
          15   61.619999999999997        186.19999999999999       -13.282999999999999        799.17999999999995     
          15   61.414999999999999        186.05000000000001       -13.441000000000001        812.07000000000005     
          15   61.469000000000001        186.24000000000001       -13.250999999999999        824.96000000000004     
          15   61.762999999999998        186.08000000000001       -13.763000000000000        837.85000000000002     
          15   61.707999999999998        186.11000000000001       -13.634000000000000        850.74000000000001     
          15   61.749000000000002        186.02000000000001       -13.259000000000000        863.63000000000000     
          15   61.512999999999998        186.40000000000001       -12.996000000000000        876.51999999999998     
          15   61.764000000000003        186.05000000000001       -14.026000000000000        889.40999999999997     
          15   61.793999999999997        186.09999999999999       -13.257999999999999        902.29999999999995     
          15   61.826999999999998        186.09999999999999       -13.644000000000000        915.19000000000005     
          15   61.837000000000003        186.08000000000001       -13.965000000000000        928.08000000000004     
          15   61.652000000000001        186.18000000000001       -13.196999999999999        940.97000000000003     
          15   61.654000000000003        186.16999999999999       -13.148000000000000        953.86000000000001     
          15   61.709000000000003        186.05000000000001       -13.882000000000000        966.75000000000000     
          15   61.677999999999997        186.06000000000000       -13.869999999999999        979.63999999999999     
          15   61.682000000000002        186.00999999999999       -13.404999999999999        992.52999999999997     
          15   61.871000000000002        186.00000000000000       -13.529999999999999        1005.4200000000000     
          15   61.880000000000003        186.03999999999999       -13.311000000000000        1018.3099999999999     
          15   61.799999999999997        186.15000000000001       -14.045999999999999        1031.2000000000000     
          15   61.756999999999998        186.13000000000000       -14.015000000000001        1044.0899999999999     
          15   61.749000000000002        186.24000000000001       -13.462999999999999        1056.9800000000000     
          15   61.871000000000002        186.22999999999999       -14.095000000000001        1069.8699999999999     
          15   61.887999999999998        186.15000000000001       -13.803000000000001        1082.7600000000000     
          15   61.779000000000003        186.34000000000000       -14.073000000000000        1095.6500000000001     
          15   61.844000000000001        186.16999999999999       -14.303000000000001        1108.5400000000000     
          15   61.661000000000001        186.37000000000000       -13.308000000000000        1121.4301000000000     
          15   61.667999999999999        186.28000000000000       -13.712000000000000        1134.3199000000000     
          15   61.582999999999998        186.47999999999999       -13.333000000000000        1147.2100000000000     
          15   61.710999999999999        186.41000000000000       -13.840000000000000        1160.0999999999999     
          15   61.765000000000001        186.27000000000001       -14.208000000000000        1172.9900000000000     
          15   61.636000000000003        186.41999999999999       -13.462000000000000        1185.8800000000001     
          15   61.491000000000000        186.49000000000001       -13.348000000000001        1198.7700000000000     
          15   61.530999999999999        186.46000000000001       -13.625999999999999        1211.6600000000001     
          15   61.654000000000003        186.43000000000001       -13.885000000000000        1224.5500000000000     
          15   61.563000000000002        186.56999999999999       -13.808999999999999        1237.4399000000001     
          15   61.414000000000001        186.49000000000001       -14.068000000000000        1250.3299999999999     
          16   63.512000000000000        183.88000000000000       -49.527999999999999        0.0000000000000000     
          16   62.490000000000002        185.03999999999999       -45.152000000000001        12.890000000000001     
          16   62.896999999999998        187.69999999999999       -42.113999999999997        25.780000000000001     
          16   63.823000000000000        187.94999999999999       -39.329999999999998        38.670000000000002     
          16   64.064999999999998        189.03999999999999       -39.896999999999998        51.560000000000002     
          16   64.385000000000005        189.63000000000000       -39.170999999999999        64.450000000000003     
          16   63.079999999999998        190.81000000000000       -38.597000000000001        77.340000000000003     
          16   65.186000000000007        192.56999999999999       -39.771999999999998        90.230000000000004     
          16   64.876000000000005        195.68000000000001       -39.793999999999997        103.12000000000000     
          17   69.762000000000000        296.33999999999997       -53.060000000000002        0.0000000000000000     
          17   70.057000000000002        296.13000000000000       -51.840000000000003        12.890000000000001     
          17   71.311000000000007        295.07999999999998       -52.741999999999997        25.780000000000001     
          17   70.793000000000006        294.94999999999999       -52.642000000000003        38.670000000000002     
          17   70.308000000000007        295.20999999999998       -52.869000000000000        51.560000000000002     
          17   70.516999999999996        295.69000000000000       -51.927999999999997        64.450000000000003     
          17   70.751000000000005        296.32999999999998       -51.765000000000001        77.340000000000003     
          17   71.219999999999999        296.81000000000000       -52.332999999999998        90.230000000000004     
          17   70.965000000000003        297.80000000000001       -50.600999999999999        103.12000000000000     
          18   70.516000000000005        183.28999999999999       -36.353000000000002        0.0000000000000000     
          18   69.828000000000003        186.50999999999999       -37.270000000000003        12.890000000000001     
          18   69.939999999999998        188.03999999999999       -36.747000000000000        25.780000000000001     
          18   71.224000000000004        189.81000000000000       -37.863000000000000        38.670000000000002     
          18   71.619000000000000        192.00999999999999       -41.625999999999998        51.560000000000002     
          18   71.370000000000005        194.13000000000000       -39.823999999999998        64.450000000000003     
          18   71.385999999999996        195.90000000000001       -42.582999999999998        77.340000000000003     
          18   69.903999999999996        197.86000000000001       -46.250999999999998        90.230000000000004     
          18   69.433999999999997        199.56999999999999       -49.654000000000003        103.12000000000000     
          18   68.418999999999997        199.94999999999999       -50.226999999999997        116.01000000000001     
          18   67.296000000000006        200.80000000000001       -51.813000000000002        128.90000000000001     
          18   66.150999999999996        204.46000000000001       -55.968000000000004        141.78999999999999     
          18   65.825999999999993        205.49000000000001       -55.569000000000003        154.68000000000001     
          18   65.090000000000003        207.09000000000000       -52.030000000000001        167.56999999999999     
          18   64.995000000000005        209.59999999999999       -54.999000000000002        180.46000000000001     
          18   65.040000000000006        210.66000000000000       -59.031999999999996        193.34999999999999     
          18   66.248000000000005        212.93000000000001       -58.411999999999999        206.24000000000001     
          18   67.120999999999995        215.11000000000001       -56.777000000000001        219.13000000000000     
          18   68.543000000000006        217.18000000000001       -57.173000000000002        232.02000000000001     
          18   68.969999999999999        219.81000000000000       -52.003000000000000        244.91000000000000     
          18   70.013999999999996        221.40000000000001       -51.993000000000002        257.80000000000001     
          19   74.281999999999996        23.021999999999998       -38.225000000000001        0.0000000000000000     
          19   74.846999999999994        20.931999999999999       -36.457999999999998        12.890000000000001     
          19   74.727000000000004        19.399000000000001       -34.481000000000002        25.780000000000001     
          19   74.605000000000004        18.943999999999999       -35.808000000000000        38.670000000000002     
          19   74.578000000000003        18.559999999999999       -35.439999999999998        51.560000000000002     
          19   74.668999999999997        18.280000000000001       -34.868000000000002        64.450000000000003     
          19   74.954999999999998        18.122000000000000       -34.319000000000003        77.340000000000003     
          19   74.596000000000004        18.231999999999999       -35.292000000000002        90.230000000000004     
          19   74.858999999999995        18.945000000000000       -36.898000000000003        103.12000000000000     
          19   74.936999999999998        18.960999999999999       -34.963999999999999        116.01000000000001     
          19   75.183999999999997        18.922000000000001       -36.790999999999997        128.90000000000001     
          19   74.738000000000000        18.643000000000001       -33.838999999999999        141.78999999999999     
          19   75.411000000000001        19.984999999999999       -37.058999999999997        154.68000000000001     
          19   75.653000000000006        20.027000000000001       -37.063000000000002        167.56999999999999     
          19   75.793999999999997        20.619000000000000       -37.402000000000001        180.46000000000001     
          19   75.873000000000005        21.207000000000001       -36.585000000000001        193.34999999999999     
          19   76.269999999999996        21.428000000000001       -37.807000000000002        206.24000000000001     
          19   76.662000000000006        21.971000000000000       -38.863999999999997        219.13000000000000     
          19   76.810000000000002        22.553999999999998       -39.475000000000001        232.02000000000001     
          19   76.951999999999998        22.242000000000001       -37.874000000000002        244.91000000000000     
          19   76.635999999999996        22.986999999999998       -40.194000000000003        257.80000000000001     
          19   76.873999999999995        22.088000000000001       -38.862000000000002        270.69000000000000     
          19   77.082999999999998        22.309999999999999       -35.412999999999997        283.57999999999998     
          19   77.225999999999999        22.466000000000001       -37.789000000000001        296.47000000000003     
          19   77.396000000000001        22.532000000000000       -40.473999999999997        309.36000000000001     
          19   77.700000000000003        22.324000000000002       -36.719999999999999        322.25000000000000     
          19   77.504999999999995        22.413000000000000       -39.281999999999996        335.13999999999999     
          19   77.412999999999997        22.298999999999999       -38.119999999999997        348.02999999999997     
          19   77.634000000000000        22.440000000000001       -37.735999999999997        360.92000000000002     
          19   77.643000000000001        22.251999999999999       -36.146000000000001        373.81000000000000     
          19   77.722999999999999        22.196000000000002       -38.101999999999997        386.69999999999999     
          19   77.539000000000001        22.488000000000000       -38.750999999999998        399.58999999999997     
          19   78.043000000000006        22.690000000000001       -36.750000000000000        412.48000000000002     
          19   78.025999999999996        22.669000000000000       -35.613000000000000        425.37000000000000     
          19   78.525000000000006        22.716999999999999       -40.283999999999999        438.25999999999999     
          19   78.122000000000000        22.140000000000001       -35.171999999999997        451.14999999999998     
          19   78.525999999999996        22.030999999999999       -36.021999999999998        464.04000000000002     
          19   79.126000000000005        22.507000000000001       -38.548000000000002        476.93000000000001     
          19   79.408000000000001        22.131000000000000       -39.238000000000000        489.81999999999999     
          20   76.772999999999996        212.69999999999999       -29.111000000000001        0.0000000000000000     
          20   76.659999999999997        212.78999999999999       -28.087000000000000        12.890000000000001     
          20   76.537000000000006        212.78000000000000       -28.802000000000000        25.780000000000001     
          20   76.545000000000002        212.90000000000001       -28.376000000000001        38.670000000000002     
          20   76.477000000000004        212.94000000000000       -28.329000000000001        51.560000000000002     
          20   76.194000000000003        213.03999999999999       -26.800000000000001        64.450000000000003     
          20   76.622000000000000        213.19000000000000       -27.902000000000001        77.340000000000003     
          20   76.236999999999995        213.27000000000001       -26.231999999999999        90.230000000000004     
          20   76.650999999999996        213.41000000000000       -27.888000000000002        103.12000000000000     
          20   76.617999999999995        213.34999999999999       -27.606999999999999        116.01000000000001     
          20   76.569999999999993        212.94999999999999       -27.954000000000001        128.90000000000001     
          20   76.564999999999998        212.66999999999999       -28.117000000000001        141.78999999999999     
          20   76.156999999999996        213.12000000000000       -28.113000000000000        154.68000000000001     
          20   75.920000000000002        212.88999999999999       -27.983000000000001        167.56999999999999     
          20   75.641000000000005        213.44000000000000       -29.491000000000000        180.46000000000001     
          20   75.402000000000001        213.72000000000000       -29.263999999999999        193.34999999999999     
          20   75.100999999999999        213.74000000000001       -27.658000000000001        206.24000000000001     
          20   73.840000000000003        213.55000000000001       -26.562999999999999        219.13000000000000     
          20   73.122000000000000        213.75000000000000       -27.262000000000000        232.02000000000001     
          20   72.867000000000004        214.91999999999999       -29.527000000000001        244.91000000000000     
          20   72.981999999999999        214.90000000000001       -30.469000000000001        257.80000000000001     
          20   72.855999999999995        214.56000000000000       -29.675999999999998        270.69000000000000     
          20   73.537000000000006        214.34999999999999       -28.177000000000000        283.57999999999998     
          20   73.519000000000005        214.77000000000001       -28.268000000000001        296.47000000000003     
          20   73.200000000000003        214.97999999999999       -27.588999999999999        309.36000000000001     
          20   72.698999999999998        215.46000000000001       -27.158000000000001        322.25000000000000     
          20   72.049999999999997        215.99000000000001       -28.173999999999999        335.13999999999999     
          20   71.671999999999997        216.62000000000000       -28.462000000000000        348.02999999999997     
          20   72.314999999999998        216.88000000000000       -29.042999999999999        360.92000000000002     
          20   72.486999999999995        216.53000000000000       -28.949999999999999        373.81000000000000     
          20   72.185000000000002        215.97999999999999       -27.980000000000000        386.69999999999999     
          20   72.260000000000005        215.33000000000001       -26.905999999999999        399.58999999999997     
          20   72.808999999999997        215.25999999999999       -28.439000000000000        412.48000000000002     
          20   73.340000000000003        214.84000000000000       -28.472000000000001        425.37000000000000     
          20   73.497000000000000        214.69999999999999       -27.719999999999999        438.25999999999999     
          20   73.364000000000004        214.91000000000000       -28.096000000000000        451.14999999999998     
          20   73.251999999999995        215.19999999999999       -28.266999999999999        464.04000000000002     
          20   72.432000000000002        215.80000000000001       -27.216000000000001        476.93000000000001     
          20   71.890000000000001        216.19999999999999       -28.363000000000000        489.81999999999999     
          20   71.751999999999995        216.36000000000001       -29.513999999999999        502.70999999999998     
          20   71.558000000000007        216.50999999999999       -28.898000000000000        515.60000000000002     
          20   71.031999999999996        216.37000000000000       -28.045999999999999        528.49000000000001     
          20   70.558999999999997        216.21000000000001       -28.931999999999999        541.38000000000000     
          20   70.552000000000007        216.13999999999999       -28.538000000000000        554.26999999999998     
          20   70.180999999999997        216.31999999999999       -28.856999999999999        567.15999999999997     
          20   70.028999999999996        216.24000000000001       -28.838000000000001        580.04999999999995     
          20   70.552999999999997        215.81000000000000       -28.920000000000002        592.94000000000005     
          20   70.716999999999999        215.59999999999999       -28.588999999999999        605.83000000000004     
          20   70.353999999999999        215.97000000000000       -28.738000000000000        618.72000000000003     
          20   70.406999999999996        216.03999999999999       -28.364999999999998        631.61000000000001     
          20   70.427000000000007        216.38000000000000       -28.727000000000000        644.50000000000000     
          20   70.609999999999999        217.38000000000000       -28.451000000000001        657.38999999999999     
          20   70.796999999999997        218.43000000000001       -29.055000000000000        670.27999999999997     
          20   70.733999999999995        218.75999999999999       -28.431999999999999        683.16999999999996     
          20   70.975999999999999        219.15000000000001       -28.652000000000001        696.05999999999995     
          20   71.275000000000006        219.28999999999999       -27.856000000000002        708.95000000000005     
          20   71.409999999999997        219.34999999999999       -28.335000000000001        721.84000000000003     
          20   71.670000000000002        219.02000000000001       -28.928999999999998        734.73000000000002     
          20   71.879999999999995        218.88999999999999       -29.475999999999999        747.62000000000000     
          20   71.802999999999997        219.22999999999999       -29.635999999999999        760.50999999999999     
          20   71.784999999999997        219.46000000000001       -29.550000000000001        773.39999999999998     
          20   71.799999999999997        219.34999999999999       -29.373000000000001        786.28999999999996     
          20   71.847999999999999        219.56999999999999       -29.582999999999998        799.17999999999995     
          20   71.721000000000004        219.56000000000000       -29.106999999999999        812.07000000000005     
          20   71.539000000000001        219.63999999999999       -29.254000000000001        824.96000000000004     
          20   71.677000000000007        219.88999999999999       -29.619000000000000        837.85000000000002     
          20   71.694999999999993        220.09000000000000       -29.577000000000002        850.74000000000001     
          20   71.655000000000001        219.94999999999999       -29.145000000000000        863.63000000000000     
          20   71.578000000000003        220.13000000000000       -29.344000000000001        876.51999999999998     
          20   71.540000000000006        220.30000000000001       -29.798999999999999        889.40999999999997     
          20   71.686999999999998        220.28000000000000       -29.620999999999999        902.29999999999995     
          20   71.813000000000002        220.13000000000000       -29.433000000000000        915.19000000000005     
          20   71.965999999999994        220.16999999999999       -28.998000000000001        928.08000000000004     
          20   71.915000000000006        220.12000000000000       -29.416000000000000        940.97000000000003     
          20   71.978999999999999        220.13000000000000       -28.762000000000000        953.86000000000001     
          20   71.909999999999997        220.21000000000001       -29.449999999999999        966.75000000000000     
          20   72.147000000000006        220.24000000000001       -28.763000000000002        979.63999999999999     
          20   72.322000000000003        220.31000000000000       -29.510000000000002        992.52999999999997     
          20   72.183000000000007        220.40000000000001       -29.132000000000001        1005.4200000000000     
          20   72.382000000000005        220.53000000000000       -28.841000000000001        1018.3099999999999     
          20   72.509000000000000        220.63000000000000       -29.902000000000001        1031.2000000000000     
          20   72.299999999999997        220.56999999999999       -29.420000000000002        1044.0899999999999     
          20   72.367000000000004        220.81000000000000       -29.222000000000001        1056.9800000000000     
          20   72.186999999999998        220.65000000000001       -29.283000000000001        1069.8699999999999     
          20   72.293999999999997        220.93000000000001       -29.138000000000002        1082.7600000000000     
          20   73.064999999999998        221.16000000000000       -30.870999999999999        1095.6500000000001     
          20   73.093000000000004        221.34999999999999       -29.670999999999999        1108.5400000000000     
          20   73.212999999999994        221.53999999999999       -29.978000000000002        1121.4301000000000     
          20   73.367000000000004        221.41000000000000       -29.410000000000000        1134.3199000000000     
          20   73.731999999999999        221.34000000000000       -30.155999999999999        1147.2100000000000     
          20   73.613000000000000        221.30000000000001       -29.619000000000000        1160.0999999999999     
          20   73.741000000000000        221.37000000000000       -30.085000000000001        1172.9900000000000     
          20   73.757000000000005        221.47000000000000       -30.398000000000000        1185.8800000000001     
          20   73.680999999999997        221.47000000000000       -29.675000000000001        1198.7700000000000     
          20   73.599999999999994        221.44999999999999       -29.303000000000001        1211.6600000000001     
          20   73.724999999999994        221.50000000000000       -29.457999999999998        1224.5500000000000     
          20   73.828999999999994        221.59999999999999       -28.911000000000001        1237.4399000000001     
          20   74.197999999999993        221.24000000000001       -30.920000000000002        1250.3299999999999     
          21   82.795000000000002        55.456000000000003       -38.436999999999998        0.0000000000000000     
          21   82.819000000000003        55.396000000000001       -37.646999999999998        12.890000000000001     
          21   82.986999999999995        55.445999999999998       -38.302999999999997        25.780000000000001     
          21   82.884000000000000        55.643999999999998       -38.159999999999997        38.670000000000002     
          21   83.096000000000004        55.478999999999999       -38.576999999999998        51.560000000000002     
          21   82.983000000000004        55.579000000000001       -38.168999999999997        64.450000000000003     
          21   83.069999999999993        55.130000000000003       -38.479999999999997        77.340000000000003     
          21   83.287999999999997        55.070000000000000       -38.085000000000001        90.230000000000004     
          21   83.171999999999997        54.981000000000002       -38.893000000000001        103.12000000000000     
          21   83.099000000000004        54.831000000000003       -38.320000000000000        116.01000000000001     
          21   83.109999999999999        54.807000000000002       -38.658000000000001        128.90000000000001     
          21   83.027000000000001        54.747999999999998       -38.579000000000001        141.78999999999999     
          21   83.051000000000002        54.881999999999998       -38.618000000000002        154.68000000000001     
          21   82.721999999999994        55.146000000000001       -38.908999999999999        167.56999999999999     
          21   82.882000000000005        55.662999999999997       -39.185000000000002        180.46000000000001     
          21   82.399000000000001        55.912999999999997       -37.631999999999998        193.34999999999999     
          21   82.593999999999994        55.972000000000001       -37.677999999999997        206.24000000000001     
          21   82.441000000000003        55.994000000000000       -37.415999999999997        219.13000000000000     
          21   82.424000000000007        56.210999999999999       -37.430999999999997        232.02000000000001     
          21   82.477000000000004        56.076000000000001       -37.409999999999997        244.91000000000000     
          21   82.775000000000006        56.006000000000000       -38.625000000000000        257.80000000000001     
          21   82.616000000000000        56.216999999999999       -37.506999999999998        270.69000000000000     
          21   82.981999999999999        56.317999999999998       -39.271000000000001        283.57999999999998     
          21   82.683999999999997        56.359000000000002       -38.241999999999997        296.47000000000003     
          21   82.293999999999997        56.963000000000001       -37.493000000000002        309.36000000000001     
          21   82.290999999999997        57.185000000000002       -37.743000000000002        322.25000000000000     
          21   82.299000000000007        57.128999999999998       -37.962000000000003        335.13999999999999     
          21   82.316000000000003        57.180999999999997       -37.820999999999998        348.02999999999997     
          21   82.281000000000006        57.031999999999996       -38.139000000000003        360.92000000000002     
          21   82.289000000000001        57.183000000000000       -37.415999999999997        373.81000000000000     
          21   82.322999999999993        57.201999999999998       -38.027000000000001        386.69999999999999     
          21   82.227999999999994        57.149999999999999       -37.695000000000000        399.58999999999997     
          21   82.186000000000007        57.560000000000002       -37.768999999999998        412.48000000000002     
          21   82.052000000000007        57.273000000000003       -37.911999999999999        425.37000000000000     
          21   82.015000000000001        57.085000000000001       -38.332000000000001        438.25999999999999     
          21   81.733000000000004        57.332000000000001       -37.779000000000003        451.14999999999998     
          21   81.596999999999994        57.301000000000002       -38.353999999999999        464.04000000000002     
          21   81.646000000000001        57.466999999999999       -37.866000000000000        476.93000000000001     
          21   81.465999999999994        57.570000000000000       -38.421999999999997        489.81999999999999     
          21   81.959000000000003        57.604999999999997       -39.280999999999999        502.70999999999998     
          21   81.706999999999994        57.707000000000001       -38.323000000000000        515.60000000000002     
          21   81.834999999999994        57.665999999999997       -38.463999999999999        528.49000000000001     
          21   81.700000000000003        57.319000000000003       -38.841999999999999        541.38000000000000     
          21   81.808000000000007        57.274000000000001       -39.277000000000001        554.26999999999998     
          21   81.664000000000001        57.374000000000002       -39.438000000000002        567.15999999999997     
          21   81.361000000000004        57.630000000000003       -37.579000000000001        580.04999999999995     
          21   81.343999999999994        57.962000000000003       -37.530000000000001        592.94000000000005     
          21   80.977000000000004        58.000999999999998       -37.633000000000003        605.83000000000004     
          21   81.219999999999999        57.826000000000001       -38.595999999999997        618.72000000000003     
          21   81.218999999999994        57.334000000000003       -37.972999999999999        631.61000000000001     
          21   81.325000000000003        57.313000000000002       -38.085000000000001        644.50000000000000     
          21   81.180000000000007        57.331000000000003       -38.689000000000000        657.38999999999999     
          21   81.260000000000005        57.067000000000000       -38.475000000000001        670.27999999999997     
          21   81.189999999999998        57.316000000000003       -38.158000000000001        683.16999999999996     
          21   81.400999999999996        56.987000000000002       -40.237000000000002        696.05999999999995     
          21   81.347999999999999        56.786999999999999       -39.228000000000002        708.95000000000005     
          21   81.501999999999995        56.795000000000002       -39.609999999999999        721.84000000000003     
          21   81.096999999999994        57.014000000000003       -38.914000000000001        734.73000000000002     
          21   81.548000000000002        56.881000000000000       -40.137999999999998        747.62000000000000     
          21   81.045000000000002        57.045000000000002       -38.880000000000003        760.50999999999999     
          21   81.328999999999994        56.982999999999997       -39.113999999999997        773.39999999999998     
          21   81.206000000000003        57.017000000000003       -38.395000000000003        786.28999999999996     
          21   81.631000000000000        57.040999999999997       -39.851999999999997        799.17999999999995     
          21   81.581000000000003        56.908000000000001       -40.488999999999997        812.07000000000005     
          21   81.646000000000001        56.646000000000001       -40.744000000000000        824.96000000000004     
          21   81.438000000000002        56.530000000000001       -40.238000000000000        837.85000000000002     
          21   81.616000000000000        56.665999999999997       -40.261000000000003        850.74000000000001     
          21   81.078999999999994        56.899000000000001       -38.843000000000004        863.63000000000000     
          21   81.052999999999997        56.963999999999999       -38.543999999999997        876.51999999999998     
          21   81.466999999999999        57.058999999999997       -40.451999999999998        889.40999999999997     
          21   81.341999999999999        57.223999999999997       -39.170999999999999        902.29999999999995     
          21   81.251000000000005        57.000999999999998       -39.698999999999998        915.19000000000005     
          21   81.213999999999999        56.935000000000002       -39.415999999999997        928.08000000000004     
          21   81.319999999999993        56.709000000000003       -39.557000000000002        940.97000000000003     
          21   81.433000000000007        56.603000000000002       -40.951000000000001        953.86000000000001     
          21   81.588999999999999        56.799999999999997       -40.302999999999997        966.75000000000000     
          21   81.099000000000004        57.000000000000000       -38.841999999999999        979.63999999999999     
          21   81.439999999999998        57.011000000000003       -40.451000000000001        992.52999999999997     
          21   81.522000000000006        56.838999999999999       -40.524999999999999        1005.4200000000000     
          21   81.549999999999997        56.628000000000000       -41.396000000000001        1018.3099999999999     
          21   81.230999999999995        56.929000000000002       -40.052000000000000        1031.2000000000000     
          21   81.572000000000003        56.521999999999998       -41.180999999999997        1044.0899999999999     
          21   81.403999999999996        56.607999999999997       -40.896999999999998        1056.9800000000000     
          21   81.632000000000005        56.487000000000002       -41.069000000000003        1069.8699999999999     
          21   81.640000000000001        56.390999999999998       -41.259999999999998        1082.7600000000000     
          21   81.780000000000001        56.393999999999998       -41.668999999999997        1095.6500000000001     
          21   81.887000000000000        56.468000000000004       -40.737000000000002        1108.5400000000000     
          21   81.897000000000006        56.484999999999999       -41.863999999999997        1121.4301000000000     
          21   81.831999999999994        56.334000000000003       -41.298999999999999        1134.3199000000000     
          21   81.438999999999993        56.347000000000001       -41.005000000000003        1147.2100000000000     
          21   81.335999999999999        56.238000000000000       -40.741000000000000        1160.0999999999999     
          21   81.344999999999999        56.393999999999998       -40.973999999999997        1172.9900000000000     
          21   81.189999999999998        56.478000000000002       -41.030000000000001        1185.8800000000001     
          21   81.275000000000006        56.494000000000000       -40.512999999999998        1198.7700000000000     
          21   80.885000000000005        56.502000000000002       -40.805999999999997        1211.6600000000001     
          21   81.078999999999994        56.329000000000001       -41.039000000000001        1224.5500000000000     
          21   81.158000000000001        56.408000000000001       -40.630000000000003        1237.4399000000001     
          21   81.215999999999994        56.390999999999998       -40.723999999999997        1250.3299999999999     
          22   82.887000000000000        145.03999999999999       -45.151000000000003        0.0000000000000000     
          22   83.382999999999996        144.03000000000000       -42.915999999999997        12.890000000000001     
          22   84.001999999999995        143.93000000000001       -45.664000000000001        25.780000000000001     
          22   84.245000000000005        143.77000000000001       -45.473999999999997        38.670000000000002     
          22   84.084999999999994        143.83000000000001       -44.209000000000003        51.560000000000002     
          22   83.572999999999993        144.13000000000000       -42.351999999999997        64.450000000000003     
          22   83.715000000000003        144.00000000000000       -42.457000000000001        77.340000000000003     
          22   84.301000000000002        144.52000000000001       -39.786999999999999        90.230000000000004     
          22   84.319000000000003        144.12000000000000       -39.829000000000001        103.12000000000000     
          22   83.421999999999997        143.75999999999999       -38.911000000000001        116.01000000000001     
          22   83.656000000000006        143.78999999999999       -40.771000000000001        128.90000000000001     
          22   83.218999999999994        143.63000000000000       -40.899999999999999        141.78999999999999     
          22   83.260999999999996        143.34000000000000       -40.725999999999999        154.68000000000001     
          22   83.135000000000005        143.46000000000001       -39.529000000000003        167.56999999999999     
          22   82.933999999999997        143.06999999999999       -39.743000000000002        180.46000000000001     
          22   82.599999999999994        143.31999999999999       -38.414000000000001        193.34999999999999     
          22   82.143000000000001        142.36000000000001       -38.567999999999998        206.24000000000001     
          22   81.772999999999996        142.06000000000000       -38.863000000000000        219.13000000000000     
          22   81.272000000000006        142.13000000000000       -40.124000000000002        232.02000000000001     
          22   80.920000000000002        141.90000000000001       -38.624000000000002        244.91000000000000     
          22   81.189999999999998        141.96000000000001       -39.838999999999999        257.80000000000001     
          22   80.873000000000005        142.09999999999999       -38.771999999999998        270.69000000000000     
          22   80.784000000000006        142.06999999999999       -39.795000000000002        283.57999999999998     
          22   80.456000000000003        141.78000000000000       -39.557000000000002        296.47000000000003     
          22   80.269000000000005        141.46000000000001       -39.939000000000000        309.36000000000001     
          22   80.689999999999998        141.22999999999999       -39.723999999999997        322.25000000000000     
          22   80.462999999999994        141.16999999999999       -39.710999999999999        335.13999999999999     
          22   80.471999999999994        140.65000000000001       -38.664000000000001        348.02999999999997     
          22   81.234999999999999        141.40000000000001       -36.374000000000002        360.92000000000002     
          23   85.307000000000002        78.007000000000005       -61.765000000000001        0.0000000000000000     
          23   84.522999999999996        77.882000000000005       -61.970999999999997        12.890000000000001     
          23   83.719999999999999        78.069999999999993       -60.029000000000003        25.780000000000001     
          23   83.001999999999995        77.647999999999996       -61.576000000000001        38.670000000000002     
          23   82.679000000000002        77.135999999999996       -61.768000000000001        51.560000000000002     
          23   81.808000000000007        77.418000000000006       -60.753000000000000        64.450000000000003     
          23   80.822000000000003        78.180999999999997       -60.270000000000003        77.340000000000003     
          23   80.491000000000000        78.412000000000006       -61.161000000000001        90.230000000000004     
          23   79.744000000000000        78.241000000000000       -58.521999999999998        103.12000000000000     
          23   79.209000000000003        77.884000000000000       -59.231000000000002        116.01000000000001     
          23   78.873000000000005        78.268000000000001       -60.703000000000003        128.90000000000001     
          23   78.784999999999997        78.260000000000005       -60.740000000000002        141.78999999999999     
          23   78.421000000000006        78.025999999999996       -61.600000000000001        154.68000000000001     
          23   79.230999999999995        77.810000000000002       -61.692000000000000        167.56999999999999     
          23   79.984999999999999        77.492999999999995       -60.731000000000002        180.46000000000001     
          24   87.278000000000006        151.90000000000001       -33.515999999999998        0.0000000000000000     
          24   86.938000000000002        151.91000000000000       -34.630000000000003        12.890000000000001     
          24   87.116000000000000        152.00999999999999       -34.484999999999999        25.780000000000001     
          24   87.013000000000005        152.03999999999999       -34.473999999999997        38.670000000000002     
          24   87.165000000000006        152.31999999999999       -35.012000000000000        51.560000000000002     
          24   87.099000000000004        152.27000000000001       -35.109000000000002        64.450000000000003     
          24   87.009000000000000        152.34999999999999       -35.398000000000003        77.340000000000003     
          24   86.713999999999999        152.66999999999999       -34.709000000000003        90.230000000000004     
          24   86.736999999999995        152.40000000000001       -34.715000000000003        103.12000000000000     
          24   86.552000000000007        152.02000000000001       -33.777999999999999        116.01000000000001     
          24   86.218999999999994        152.13999999999999       -33.210999999999999        128.90000000000001     
          24   85.731999999999999        152.31999999999999       -32.662999999999997        141.78999999999999     
          24   85.902000000000001        152.53000000000000       -33.973999999999997        154.68000000000001     
          24   85.847999999999999        152.59000000000000       -32.588000000000001        167.56999999999999     
          24   86.004000000000005        152.22000000000000       -32.762999999999998        180.46000000000001     
          24   86.462999999999994        152.33000000000001       -33.579000000000001        193.34999999999999     
          24   86.480000000000004        152.06000000000000       -33.533999999999999        206.24000000000001     
          24   86.343999999999994        152.22000000000000       -32.914999999999999        219.13000000000000     
          24   86.575000000000003        152.06999999999999       -33.158999999999999        232.02000000000001     
          24   86.415000000000006        152.24000000000001       -32.746000000000002        244.91000000000000     
          24   86.292000000000002        152.21000000000001       -31.928000000000001        257.80000000000001     
          24   86.141999999999996        152.38999999999999       -32.655999999999999        270.69000000000000     
          24   86.070999999999998        152.40000000000001       -32.207000000000001        283.57999999999998     
          24   86.191999999999993        152.27000000000001       -31.690999999999999        296.47000000000003     
          24   85.980999999999995        152.55000000000001       -31.361000000000001        309.36000000000001     
          24   85.810000000000002        152.25000000000000       -31.521000000000001        322.25000000000000     
          24   86.040999999999997        152.19999999999999       -31.427000000000000        335.13999999999999     
          24   86.326999999999998        151.97000000000000       -30.687999999999999        348.02999999999997     
          24   86.432000000000002        152.27000000000001       -31.532000000000000        360.92000000000002     
          24   86.763000000000005        152.56000000000000       -31.315999999999999        373.81000000000000     
          24   87.182000000000002        153.12000000000000       -31.053000000000001        386.69999999999999     
          24   87.420000000000002        153.16999999999999       -30.920999999999999        399.58999999999997     
          24   87.263999999999996        153.36000000000001       -30.010999999999999        412.48000000000002     
          24   87.021000000000001        153.18000000000001       -30.027000000000001        425.37000000000000     
          24   86.704999999999998        153.09000000000000       -29.949999999999999        438.25999999999999     
          24   86.867000000000004        152.53999999999999       -30.207000000000001        451.14999999999998     
          24   86.896000000000001        152.44999999999999       -29.898000000000000        464.04000000000002     
          24   87.329999999999998        152.34999999999999       -30.951000000000001        476.93000000000001     
          24   87.296000000000006        152.41000000000000       -30.545999999999999        489.81999999999999     
          24   87.697999999999993        152.63000000000000       -31.276000000000000        502.70999999999998     
          24   87.572999999999993        152.37000000000000       -31.591000000000001        515.60000000000002     
          24   87.528000000000006        152.03999999999999       -30.056999999999999        528.49000000000001     
          24   88.171000000000006        151.80000000000001       -30.873999999999999        541.38000000000000     
          24   88.301000000000002        151.53999999999999       -31.347000000000001        554.26999999999998     
          24   88.159999999999997        151.96000000000001       -31.402000000000001        567.15999999999997     
          24   88.254000000000005        152.43000000000001       -30.821000000000002        580.04999999999995     
          24   88.370000000000005        152.63999999999999       -30.895000000000000        592.94000000000005     
          24   88.718000000000004        152.61000000000001       -30.369000000000000        605.83000000000004     
          24   88.790000000000006        152.65000000000001       -30.091999999999999        618.72000000000003     
          24   88.981999999999999        152.53000000000000       -31.050999999999998        631.61000000000001     
          24   89.158000000000001        152.94000000000000       -30.385999999999999        644.50000000000000     
          24   89.245999999999995        152.91000000000000       -31.704999999999998        657.38999999999999     
          24   89.322999999999993        152.83000000000001       -31.824000000000002        670.27999999999997     
          24   89.307000000000002        152.99000000000001       -30.623000000000001        683.16999999999996     
          24   89.269000000000005        152.99000000000001       -30.559999999999999        696.05999999999995     
          24   89.207999999999998        153.19999999999999       -31.084000000000000        708.95000000000005     
          24   89.397000000000006        153.15000000000001       -30.939000000000000        721.84000000000003     
          24   89.543000000000006        153.46000000000001       -30.704000000000001        734.73000000000002     
          24   89.427000000000007        153.75000000000000       -30.760000000000002        747.62000000000000     
          24   89.388000000000005        153.97000000000000       -31.308000000000000        760.50999999999999     
          24   89.222999999999999        154.28000000000000       -31.140999999999998        773.39999999999998     
          24   89.515000000000001        154.44000000000000       -31.649000000000001        786.28999999999996     
          24   89.503000000000000        154.59999999999999       -31.088999999999999        799.17999999999995     
          24   89.491000000000000        154.66000000000000       -31.314000000000000        812.07000000000005     
          24   89.531000000000006        154.75000000000000       -31.021000000000001        824.96000000000004     
          24   89.484999999999999        154.93000000000001       -30.693999999999999        837.85000000000002     
          24   89.393000000000001        155.38000000000000       -30.725999999999999        850.74000000000001     
          24   89.563999999999993        155.31999999999999       -30.501000000000001        863.63000000000000     
          24   89.510000000000005        155.25000000000000       -31.042000000000002        876.51999999999998     
          24   89.325999999999993        155.09000000000000       -30.663000000000000        889.40999999999997     
          24   89.236999999999995        155.16999999999999       -30.283999999999999        902.29999999999995     
          24   89.072000000000003        155.00999999999999       -30.812999999999999        915.19000000000005     
          24   89.271000000000001        155.19000000000000       -30.574999999999999        928.08000000000004     
          24   89.117999999999995        155.28999999999999       -30.629999999999999        940.97000000000003     
          24   89.144000000000005        155.15000000000001       -30.265000000000001        953.86000000000001     
          24   89.087999999999994        155.00999999999999       -30.417000000000002        966.75000000000000     
          24   88.745999999999995        154.97000000000000       -29.219000000000001        979.63999999999999     
          24   88.575999999999993        154.69000000000000       -30.370000000000001        992.52999999999997     
          24   88.463999999999999        154.50000000000000       -29.925000000000001        1005.4200000000000     
          24   88.748999999999995        154.37000000000000       -30.053999999999998        1018.3099999999999     
          24   88.599999999999994        154.11000000000001       -29.802000000000000        1031.2000000000000     
          24   88.614999999999995        154.02000000000001       -30.579999999999998        1044.0899999999999     
          24   89.201999999999998        153.81999999999999       -33.009999999999998        1056.9800000000000     
          24   89.233999999999995        153.63000000000000       -33.113999999999997        1069.8699999999999     
          24   89.042000000000002        153.47999999999999       -32.417000000000002        1082.7600000000000     
          24   89.381000000000000        153.65000000000001       -30.748000000000001        1095.6500000000001     
          24   88.959999999999994        153.84999999999999       -31.050999999999998        1108.5400000000000     
          24   89.022999999999996        154.31000000000000       -32.247999999999998        1121.4301000000000     
          24   89.126000000000005        154.31000000000000       -32.698000000000000        1134.3199000000000     
          24   89.341999999999999        154.13000000000000       -33.390000000000001        1147.2100000000000     
          24   89.370999999999995        154.31999999999999       -31.882999999999999        1160.0999999999999     
          24   89.313999999999993        154.44999999999999       -29.930000000000000        1172.9900000000000     
          24   89.421999999999997        154.41000000000000       -30.616000000000000        1185.8800000000001     
          24   89.257999999999996        154.50000000000000       -29.867999999999999        1198.7700000000000     
          24   89.063000000000002        154.56000000000000       -30.798999999999999        1211.6600000000001     
          24   89.313000000000002        154.68000000000001       -30.521000000000001        1224.5500000000000     
          24   89.385000000000005        154.81000000000000       -30.498999999999999        1237.4399000000001     
          24   89.372000000000000        154.88000000000000       -31.126999999999999        1250.3299999999999     
          25   89.957999999999998        208.66000000000000       -23.198000000000000        0.0000000000000000     
          25   91.025000000000006        209.16000000000000       -23.512000000000000        12.890000000000001     
          25   90.370000000000005        209.40000000000001       -22.605000000000000        25.780000000000001     
          25   89.146000000000001        209.53000000000000       -22.777999999999999        38.670000000000002     
          25   89.495999999999995        209.16999999999999       -22.750000000000000        51.560000000000002     
          25   89.353999999999999        209.99000000000001       -23.593000000000000        64.450000000000003     
          25   89.221000000000004        210.03999999999999       -23.193999999999999        77.340000000000003     
          25   88.984999999999999        209.65000000000001       -22.344999999999999        90.230000000000004     
          25   88.771000000000001        209.47999999999999       -22.175999999999998        103.12000000000000     
          25   88.671000000000006        209.30000000000001       -22.396000000000001        116.01000000000001     
          25   88.896000000000001        209.12000000000000       -23.234999999999999        128.90000000000001     
          25   88.802000000000007        208.75000000000000       -23.513999999999999        141.78999999999999     
          25   88.867999999999995        208.77000000000001       -24.283000000000001        154.68000000000001     
          25   88.450999999999993        208.80000000000001       -23.090000000000000        167.56999999999999     
          25   88.581000000000003        208.81999999999999       -24.289000000000001        180.46000000000001     
          25   88.519999999999996        208.81000000000000       -24.340000000000000        193.34999999999999     
          25   88.594999999999999        208.78999999999999       -24.570000000000000        206.24000000000001     
          25   88.444999999999993        208.86000000000001       -23.373000000000001        219.13000000000000     
          25   88.590999999999994        208.97999999999999       -24.007000000000001        232.02000000000001     
          25   88.591999999999999        209.06999999999999       -23.899000000000001        244.91000000000000     
          25   88.518000000000001        209.30000000000001       -24.001000000000001        257.80000000000001     
          25   88.381000000000000        209.41000000000000       -24.744000000000000        270.69000000000000     
          25   88.319999999999993        209.61000000000001       -24.094000000000001        283.57999999999998     
          25   88.295000000000002        209.87000000000000       -25.010000000000002        296.47000000000003     
          25   88.343000000000004        210.05000000000001       -25.065999999999999        309.36000000000001     
          25   88.218999999999994        209.91000000000000       -24.945000000000000        322.25000000000000     
          25   88.132000000000005        209.50000000000000       -25.452999999999999        335.13999999999999     
          25   88.245999999999995        209.91000000000000       -25.745999999999999        348.02999999999997     
          25   88.310000000000002        210.09999999999999       -26.058000000000000        360.92000000000002     
          25   88.515000000000001        209.97999999999999       -25.535000000000000        373.81000000000000     
          25   88.787000000000006        210.00000000000000       -25.408000000000001        386.69999999999999     
          25   88.495999999999995        210.99000000000001       -25.047999999999998        399.58999999999997     
          25   88.137000000000000        211.41999999999999       -23.788000000000000        412.48000000000002     
          25   88.188000000000002        211.50000000000000       -23.474000000000000        425.37000000000000     
          25   87.623000000000005        211.61000000000001       -23.840000000000000        438.25999999999999     
          25   87.441000000000003        211.83000000000001       -22.603999999999999        451.14999999999998     
          25   86.811999999999998        211.90000000000001       -23.367000000000001        464.04000000000002     
          25   87.179000000000002        212.18000000000001       -23.170000000000002        476.93000000000001     
          25   87.046999999999997        212.49000000000001       -23.131000000000000        489.81999999999999     
          25   86.605999999999995        212.75999999999999       -23.225000000000001        502.70999999999998     
          25   86.626000000000005        212.90000000000001       -23.802000000000000        515.60000000000002     
          25   86.536000000000001        212.84999999999999       -23.852000000000000        528.49000000000001     
          25   86.429000000000002        213.09999999999999       -23.582999999999998        541.38000000000000     
          25   86.709000000000003        213.34999999999999       -23.006000000000000        554.26999999999998     
          25   86.141999999999996        213.16000000000000       -23.059999999999999        567.15999999999997     
          25   86.602999999999994        213.43000000000001       -22.774000000000001        580.04999999999995     
          25   86.230000000000004        213.47999999999999       -22.731999999999999        592.94000000000005     
          25   86.396000000000001        213.50999999999999       -23.477000000000000        605.83000000000004     
          25   86.096999999999994        213.59999999999999       -23.829999999999998        618.72000000000003     
          25   86.390000000000001        214.21000000000001       -23.393999999999998        631.61000000000001     
          25   86.852000000000004        214.24000000000001       -23.635999999999999        644.50000000000000     
          25   86.902000000000001        214.47999999999999       -24.129000000000001        657.38999999999999     
          25   87.081000000000003        214.71000000000001       -24.239999999999998        670.27999999999997     
          25   86.787999999999997        214.93000000000001       -24.545999999999999        683.16999999999996     
          25   86.924999999999997        214.69999999999999       -24.872000000000000        696.05999999999995     
          25   86.956000000000003        214.78999999999999       -24.414999999999999        708.95000000000005     
          25   87.114000000000004        214.84999999999999       -24.736999999999998        721.84000000000003     
          25   87.019999999999996        214.94000000000000       -24.597999999999999        734.73000000000002     
          25   86.900999999999996        214.97000000000000       -25.164000000000001        747.62000000000000     
          25   86.575000000000003        214.87000000000000       -25.062000000000001        760.50999999999999     
          25   86.700000000000003        215.13000000000000       -25.809999999999999        773.39999999999998     
          25   86.733000000000004        215.30000000000001       -25.462000000000000        786.28999999999996     
          25   86.852999999999994        215.22999999999999       -25.988000000000000        799.17999999999995     
          25   86.866000000000000        215.13000000000000       -25.757999999999999        812.07000000000005     
          25   87.087000000000003        214.69999999999999       -25.059999999999999        824.96000000000004     
          25   86.936999999999998        214.58000000000001       -24.582000000000001        837.85000000000002     
          25   86.554000000000002        214.75999999999999       -24.890000000000001        850.74000000000001     
          25   86.491000000000000        214.78000000000000       -25.181000000000001        863.63000000000000     
          25   86.570999999999998        214.66999999999999       -24.747000000000000        876.51999999999998     
          25   86.445999999999998        214.63000000000000       -24.626999999999999        889.40999999999997     
          25   86.747000000000000        214.69000000000000       -24.251999999999999        902.29999999999995     
          25   86.781000000000006        214.88999999999999       -24.620000000000001        915.19000000000005     
          25   86.682000000000002        214.99000000000001       -24.507999999999999        928.08000000000004     
          25   86.465999999999994        215.18000000000001       -25.289999999999999        940.97000000000003     
          25   86.329999999999998        215.33000000000001       -24.585000000000001        953.86000000000001     
          25   86.338999999999999        215.50000000000000       -24.978999999999999        966.75000000000000     
          25   86.498000000000005        215.34999999999999       -24.669000000000000        979.63999999999999     
          25   86.626999999999995        214.88000000000000       -25.234999999999999        992.52999999999997     
          25   86.632999999999996        213.97000000000000       -24.861999999999998        1005.4200000000000     
          25   86.468000000000004        213.44999999999999       -25.925999999999998        1018.3099999999999     
          25   86.430000000000007        213.91999999999999       -25.722999999999999        1031.2000000000000     
          25   86.247000000000000        213.63999999999999       -24.320000000000000        1044.0899999999999     
          25   86.096000000000004        213.77000000000001       -23.576000000000001        1056.9800000000000     
          25   86.316999999999993        213.68000000000001       -24.730000000000000        1069.8699999999999     
          25   86.299999999999997        213.80000000000001       -24.387000000000000        1082.7600000000000     
          25   86.242999999999995        213.65000000000001       -24.524999999999999        1095.6500000000001     
          25   86.177999999999997        213.71000000000001       -24.213999999999999        1108.5400000000000     
          25   86.201999999999998        213.83000000000001       -24.683000000000000        1121.4301000000000     
          25   85.977999999999994        213.78999999999999       -23.957999999999998        1134.3199000000000     
          25   86.251000000000005        213.68000000000001       -24.271000000000001        1147.2100000000000     
          25   86.590999999999994        213.90000000000001       -25.236999999999998        1160.0999999999999     
          25   86.465000000000003        213.94000000000000       -25.370000000000001        1172.9900000000000     
          25   86.126000000000005        214.06999999999999       -24.969999999999999        1185.8800000000001     
          25   86.239999999999995        214.25999999999999       -25.289000000000001        1198.7700000000000     
          25   85.513999999999996        214.47999999999999       -25.478999999999999        1211.6600000000001     
          25   85.641000000000005        214.91999999999999       -26.143999999999998        1224.5500000000000     
          25   85.588999999999999        214.97000000000000       -25.660000000000000        1237.4399000000001     
          25   85.728999999999999        214.72999999999999       -26.145000000000000        1250.3299999999999     
          26   89.400000000000006        262.33999999999997       -33.866999999999997        0.0000000000000000     
          26   93.938999999999993        264.06000000000000       -32.368000000000002        12.890000000000001     
          26   95.567999999999998        264.45999999999998       -30.212000000000000        25.780000000000001     
          26   97.022999999999996        262.74000000000001       -31.065000000000001        38.670000000000002     
          26   97.134000000000000        262.27999999999997       -32.689000000000000        51.560000000000002     
          26   97.703999999999994        261.69999999999999       -32.881999999999998        64.450000000000003     
          26   97.439999999999998        260.70999999999998       -33.409999999999997        77.340000000000003     
          26   99.539000000000001        257.06000000000000       -29.552000000000000        90.230000000000004     
          26   99.659999999999997        256.42000000000002       -28.995999999999999        103.12000000000000     
          26   99.052000000000007        254.36000000000001       -25.535000000000000        116.01000000000001     
          26   99.325999999999993        252.88999999999999       -24.495000000000001        128.90000000000001     
          26   99.450000000000003        250.40000000000001       -24.998999999999999        141.78999999999999     
          26   101.39000000000000        250.02000000000001       -26.417999999999999        154.68000000000001     
          26   101.86000000000000        247.61000000000001       -22.558000000000000        167.56999999999999     
          26   102.48999999999999        246.16000000000000       -22.579999999999998        180.46000000000001     
          26   101.90000000000001        244.02000000000001       -23.356000000000002        193.34999999999999     
          26   102.72000000000000        241.80000000000001       -22.247000000000000        206.24000000000001     
          26   104.25000000000000        240.11000000000001       -21.262000000000000        219.13000000000000     
          26   104.54000000000001        238.94000000000000       -20.998999999999999        232.02000000000001     
          26   105.16000000000000        237.02000000000001       -21.824000000000002        244.91000000000000     
          26   105.58000000000000        236.11000000000001       -22.052000000000000        257.80000000000001     
          26   106.45999999999999        234.84000000000000       -22.538000000000000        270.69000000000000     
          26   107.95000000000000        231.91999999999999       -21.657000000000000        283.57999999999998     
          26   108.09999999999999        230.59000000000000       -21.677000000000000        296.47000000000003     
          26   108.16000000000000        229.97000000000000       -20.584000000000000        309.36000000000001     
          26   108.98999999999999        228.88999999999999       -20.702000000000002        322.25000000000000     
          26   108.38000000000000        227.16999999999999       -21.777000000000001        335.13999999999999     
          26   107.45000000000000        225.40000000000001       -22.821999999999999        348.02999999999997     
          26   107.63000000000000        224.27000000000001       -23.058000000000000        360.92000000000002     
          26   108.70000000000000        223.93000000000001       -23.565999999999999        373.81000000000000     
          26   109.33000000000000        223.62000000000000       -25.238000000000000        386.69999999999999     
          26   107.93000000000001        221.05000000000001       -30.327000000000002        399.58999999999997     
          26   107.67000000000000        220.30000000000001       -32.290999999999997        412.48000000000002     
          26   108.56999999999999        218.91000000000000       -33.911999999999999        425.37000000000000     
          26   109.04000000000001        218.44000000000000       -32.706000000000003        438.25999999999999     
          27   93.474999999999994        274.01999999999998       -23.029000000000000        0.0000000000000000     
          27   93.272999999999996        274.07999999999998       -22.452000000000002        12.890000000000001     
          27   93.277000000000001        273.94999999999999       -22.797999999999998        25.780000000000001     
          27   93.293000000000006        273.75999999999999       -22.321999999999999        38.670000000000002     
          27   93.475999999999999        273.76999999999998       -21.501000000000001        51.560000000000002     
          27   93.373999999999995        273.68000000000001       -23.233000000000001        64.450000000000003     
          27   93.257999999999996        273.81000000000000       -23.033000000000001        77.340000000000003     
          27   93.622000000000000        273.81999999999999       -22.236000000000001        90.230000000000004     
          27   93.671999999999997        273.98000000000002       -22.423999999999999        103.12000000000000     
          27   93.742000000000004        273.87000000000000       -22.931000000000001        116.01000000000001     
          27   94.227999999999994        273.89999999999998       -22.561000000000000        128.90000000000001     
          27   94.260999999999996        274.01999999999998       -22.565000000000001        141.78999999999999     
          27   94.114000000000004        274.27999999999997       -22.760000000000002        154.68000000000001     
          27   93.933999999999997        274.27999999999997       -22.542000000000002        167.56999999999999     
          27   93.858999999999995        274.42000000000002       -22.196999999999999        180.46000000000001     
          27   93.938000000000002        274.69000000000000       -22.015000000000001        193.34999999999999     
          27   94.292000000000002        274.66000000000003       -22.332999999999998        206.24000000000001     
          27   94.391000000000005        274.57999999999998       -21.943000000000001        219.13000000000000     
          27   94.057000000000002        274.48000000000002       -21.777999999999999        232.02000000000001     
          27   94.007000000000005        274.52999999999997       -21.956000000000000        244.91000000000000     
          27   93.819000000000003        274.68000000000001       -22.509000000000000        257.80000000000001     
          27   93.819999999999993        274.56999999999999       -22.285000000000000        270.69000000000000     
          27   93.846999999999994        274.55000000000001       -22.271999999999998        283.57999999999998     
          27   93.581999999999994        274.60000000000002       -21.899999999999999        296.47000000000003     
          27   93.438000000000002        274.63000000000000       -22.032000000000000        309.36000000000001     
          27   93.569999999999993        274.69999999999999       -22.507999999999999        322.25000000000000     
          27   93.492000000000004        274.57999999999998       -22.204000000000001        335.13999999999999     
          27   93.572999999999993        274.60000000000002       -22.669000000000000        348.02999999999997     
          27   93.662000000000006        274.67000000000002       -22.189000000000000        360.92000000000002     
          27   93.566999999999993        274.63999999999999       -22.196000000000002        373.81000000000000     
          27   93.346999999999994        274.63000000000000       -22.044000000000000        386.69999999999999     
          27   93.134000000000000        274.64999999999998       -22.911999999999999        399.58999999999997     
          27   93.030000000000001        274.75000000000000       -21.675000000000001        412.48000000000002     
          27   93.099999999999994        274.69999999999999       -21.864000000000001        425.37000000000000     
          27   93.171000000000006        274.60000000000002       -21.718000000000000        438.25999999999999     
          27   93.248999999999995        274.54000000000002       -21.497000000000000        451.14999999999998     
          27   93.320999999999998        274.49000000000001       -21.300999999999998        464.04000000000002     
          27   93.393000000000001        274.42000000000002       -21.977000000000000        476.93000000000001     
          27   93.248999999999995        274.41000000000003       -23.053999999999998        489.81999999999999     
          27   93.036000000000001        274.39999999999998       -23.434000000000001        502.70999999999998     
          27   93.055000000000007        274.47000000000003       -22.744000000000000        515.60000000000002     
          27   92.789000000000001        274.56000000000000       -22.689000000000000        528.49000000000001     
          27   92.247000000000000        274.69000000000000       -22.719000000000001        541.38000000000000     
          27   91.912000000000006        274.29000000000002       -23.638000000000002        554.26999999999998     
          27   91.679000000000002        273.81000000000000       -23.170000000000002        567.15999999999997     
          27   91.811999999999998        273.19999999999999       -23.062999999999999        580.04999999999995     
          27   91.888999999999996        273.13999999999999       -23.010000000000002        592.94000000000005     
          27   92.030000000000001        273.33999999999997       -22.690999999999999        605.83000000000004     
          27   92.045000000000002        273.63000000000000       -22.757000000000001        618.72000000000003     
          27   92.144999999999996        273.61000000000001       -22.643999999999998        631.61000000000001     
          27   92.516000000000005        273.61000000000001       -22.414000000000001        644.50000000000000     
          27   92.584999999999994        273.47000000000003       -22.542999999999999        657.38999999999999     
          27   92.409999999999997        273.56000000000000       -22.968000000000000        670.27999999999997     
          27   92.391000000000005        273.44999999999999       -22.295999999999999        683.16999999999996     
          27   92.626999999999995        273.61000000000001       -23.478000000000002        696.05999999999995     
          27   92.679000000000002        273.49000000000001       -23.231000000000002        708.95000000000005     
          27   92.953000000000003        273.61000000000001       -22.728000000000002        721.84000000000003     
          27   93.063999999999993        273.75000000000000       -22.693000000000001        734.73000000000002     
          27   93.063000000000002        273.77999999999997       -23.045999999999999        747.62000000000000     
          27   92.781999999999996        273.93000000000001       -22.364999999999998        760.50999999999999     
          27   92.629999999999995        274.08999999999997       -22.972999999999999        773.39999999999998     
          27   92.754999999999995        274.18000000000001       -22.681999999999999        786.28999999999996     
          27   92.807000000000002        274.13999999999999       -22.562999999999999        799.17999999999995     
          27   92.760000000000005        274.30000000000001       -22.248999999999999        812.07000000000005     
          27   92.780000000000001        274.27999999999997       -22.431000000000001        824.96000000000004     
          27   92.816999999999993        274.38999999999999       -22.417000000000002        837.85000000000002     
          27   92.534999999999997        274.41000000000003       -22.004000000000001        850.74000000000001     
          27   92.694999999999993        274.44999999999999       -22.117000000000001        863.63000000000000     
          27   92.658000000000001        274.44999999999999       -21.716999999999999        876.51999999999998     
          27   92.808000000000007        274.62000000000000       -22.215000000000000        889.40999999999997     
          27   92.581000000000003        274.68000000000001       -22.347999999999999        902.29999999999995     
          27   92.394000000000005        274.66000000000003       -22.236999999999998        915.19000000000005     
          27   92.423000000000002        274.58999999999997       -21.553999999999998        928.08000000000004     
          27   92.516000000000005        274.56999999999999       -22.701000000000001        940.97000000000003     
          27   92.516999999999996        274.50999999999999       -22.547999999999998        953.86000000000001     
          27   92.385999999999996        274.56000000000000       -22.542000000000002        966.75000000000000     
          27   92.165999999999997        274.70999999999998       -21.347999999999999        979.63999999999999     
          27   92.242999999999995        274.57999999999998       -22.588000000000001        992.52999999999997     
          27   92.179000000000002        274.67000000000002       -22.195000000000000        1005.4200000000000     
          27   92.031999999999996        274.44000000000000       -22.518999999999998        1018.3099999999999     
          27   92.213999999999999        274.57999999999998       -22.597000000000001        1031.2000000000000     
          27   92.296000000000006        274.25000000000000       -22.945000000000000        1044.0899999999999     
          27   92.409999999999997        273.97000000000003       -22.797000000000001        1056.9800000000000     
          27   92.566999999999993        273.70999999999998       -25.106000000000002        1069.8699999999999     
          27   92.632000000000005        274.02999999999997       -23.931000000000001        1082.7600000000000     
          27   93.066000000000003        274.31999999999999       -23.087000000000000        1095.6500000000001     
          27   92.899000000000001        273.98000000000002       -23.507000000000001        1108.5400000000000     
          27   92.826999999999998        273.94000000000000       -23.393999999999998        1121.4301000000000     
          27   92.569999999999993        273.81999999999999       -23.984000000000002        1134.3199000000000     
          27   92.393000000000001        273.86000000000001       -23.532000000000000        1147.2100000000000     
          27   92.387000000000000        273.81999999999999       -24.050000000000001        1160.0999999999999     
          27   92.534000000000006        274.00000000000000       -24.404000000000000        1172.9900000000000     
          27   92.325000000000003        273.93000000000001       -23.271999999999998        1185.8800000000001     
          27   92.593999999999994        274.06999999999999       -23.253000000000000        1198.7700000000000     
          27   92.641000000000005        274.04000000000002       -23.550000000000001        1211.6600000000001     
          27   92.709999999999994        274.19000000000000       -23.471000000000000        1224.5500000000000     
          27   92.730000000000004        274.12000000000000       -24.109000000000002        1237.4399000000001     
          27   92.632000000000005        273.97000000000003       -23.991000000000000        1250.3299999999999     
          28   96.363000000000000        78.397000000000006       -61.609999999999999        0.0000000000000000     
          28   95.957999999999998        78.245000000000005       -57.997000000000000        12.890000000000001     
          28   96.519999999999996        78.156000000000006       -59.954999999999998        25.780000000000001     
          28   97.057000000000002        77.685000000000002       -58.210000000000001        38.670000000000002     
          28   96.933000000000007        77.807000000000002       -60.002000000000002        51.560000000000002     
          28   96.590999999999994        77.497000000000000       -58.457999999999998        64.450000000000003     
          28   98.161000000000001        77.388999999999996       -59.555000000000000        77.340000000000003     
          28   99.103999999999999        77.046999999999997       -58.750000000000000        90.230000000000004     
          28   99.152000000000001        76.936999999999998       -59.478999999999999        103.12000000000000     
          28   98.218999999999994        76.759000000000000       -59.820999999999998        116.01000000000001     
          28   98.326999999999998        77.203000000000003       -58.347999999999999        128.90000000000001     
          28   98.120999999999995        77.722999999999999       -58.006999999999998        141.78999999999999     
          28   98.057000000000002        77.602000000000004       -56.750000000000000        154.68000000000001     
          28   97.738000000000000        77.012000000000000       -58.729999999999997        167.56999999999999     
          28   97.349000000000004        76.143000000000001       -58.106999999999999        180.46000000000001     
          28   97.105999999999995        75.628000000000000       -58.378999999999998        193.34999999999999     
          28   97.272000000000006        74.978999999999999       -59.576000000000001        206.24000000000001     
          28   97.420000000000002        75.825000000000003       -60.515999999999998        219.13000000000000     
          28   97.516999999999996        75.728999999999999       -59.134000000000000        232.02000000000001     
          28   98.123000000000005        75.775999999999996       -59.588000000000001        244.91000000000000     
          28   97.811999999999998        75.977999999999994       -61.323999999999998        257.80000000000001     
          28   97.109999999999999        76.051000000000002       -58.658000000000001        270.69000000000000     
          28   97.256000000000000        76.058999999999997       -58.386000000000003        283.57999999999998     
          28   97.283000000000001        76.019000000000005       -58.491999999999997        296.47000000000003     
          28   97.703999999999994        76.316000000000003       -58.518000000000001        309.36000000000001     
          28   97.641999999999996        76.379999999999995       -59.244999999999997        322.25000000000000     
          28   97.834000000000003        76.210999999999999       -57.070999999999998        335.13999999999999     
          28   98.320999999999998        76.046999999999997       -58.061000000000000        348.02999999999997     
          28   97.730999999999995        74.915999999999997       -61.075000000000003        360.92000000000002     
          28   97.257999999999996        74.662000000000006       -58.765999999999998        373.81000000000000     
          28   97.230000000000004        74.787999999999997       -58.079000000000001        386.69999999999999     
          28   97.158000000000001        74.629999999999995       -58.170999999999999        399.58999999999997     
          28   97.122000000000000        75.036000000000001       -57.408999999999999        412.48000000000002     
          28   96.965000000000003        75.078000000000003       -55.756000000000000        425.37000000000000     
          28   97.260999999999996        75.591999999999999       -58.860999999999997        438.25999999999999     
          28   97.772999999999996        75.414000000000001       -59.145000000000003        451.14999999999998     
          28   97.719999999999999        75.174999999999997       -57.895000000000003        464.04000000000002     
          28   97.397999999999996        75.495000000000005       -57.200000000000003        476.93000000000001     
          28   97.725999999999999        75.438999999999993       -55.857999999999997        489.81999999999999     
          28   97.908000000000001        74.858000000000004       -54.911000000000001        502.70999999999998     
          28   97.988000000000000        74.716999999999999       -55.356999999999999        515.60000000000002     
          28   98.218999999999994        74.444999999999993       -56.691000000000003        528.49000000000001     
          28   98.465000000000003        74.394000000000005       -57.883000000000003        541.38000000000000     
          28   97.972999999999999        74.352000000000004       -57.771000000000001        554.26999999999998     
          28   97.772000000000006        74.045000000000002       -57.545999999999999        567.15999999999997     
          28   97.771000000000001        73.766999999999996       -57.890000000000001        580.04999999999995     
          28   97.585999999999999        73.691999999999993       -59.159999999999997        592.94000000000005     
          28   97.787000000000006        73.596999999999994       -58.534999999999997        605.83000000000004     
          28   98.331000000000003        73.786000000000001       -60.610999999999997        618.72000000000003     
          28   98.456999999999994        73.680000000000007       -60.957000000000001        631.61000000000001     
          28   98.349999999999994        73.551000000000002       -59.594999999999999        644.50000000000000     
          28   98.382999999999996        73.335999999999999       -58.273000000000003        657.38999999999999     
          28   98.263000000000005        73.424999999999997       -58.832000000000001        670.27999999999997     
          28   97.617000000000004        73.581999999999994       -58.195000000000000        683.16999999999996     
          28   97.867999999999995        73.590999999999994       -56.380000000000003        696.05999999999995     
          28   98.248000000000005        73.527000000000001       -57.555999999999997        708.95000000000005     
          28   98.903000000000006        73.516000000000005       -57.686000000000000        721.84000000000003     
          28   98.560000000000002        73.385000000000005       -57.482999999999997        734.73000000000002     
          28   98.046000000000006        74.037000000000006       -57.994000000000000        747.62000000000000     
          28   97.948999999999998        74.403999999999996       -58.639000000000003        760.50999999999999     
          28   98.533000000000001        74.009000000000000       -57.869999999999997        773.39999999999998     
          28   98.140000000000001        74.076999999999998       -58.401000000000003        786.28999999999996     
          28   97.650000000000006        74.412999999999997       -58.557000000000002        799.17999999999995     
          28   97.713999999999999        74.192999999999998       -58.158000000000001        812.07000000000005     
          28   97.986999999999995        74.302999999999997       -58.832999999999998        824.96000000000004     
          28   97.718000000000004        74.212999999999994       -59.069000000000003        837.85000000000002     
          28   97.974999999999994        74.085999999999999       -58.755000000000003        850.74000000000001     
          28   98.287999999999997        74.135999999999996       -59.112000000000002        863.63000000000000     
          28   98.346000000000004        73.689999999999998       -58.185000000000002        876.51999999999998     
          29   100.26000000000001        183.28999999999999       -27.257000000000001        0.0000000000000000     
          29   100.08000000000000        183.43000000000001       -27.969000000000001        12.890000000000001     
          29   99.328999999999994        183.69000000000000       -26.780000000000001        25.780000000000001     
          29   99.085999999999999        183.80000000000001       -26.550000000000001        38.670000000000002     
          29   98.882000000000005        183.93000000000001       -26.382000000000001        51.560000000000002     
          29   99.096999999999994        184.30000000000001       -25.641999999999999        64.450000000000003     
          29   99.078999999999994        184.46000000000001       -25.436000000000000        77.340000000000003     
          29   99.109999999999999        184.53000000000000       -24.994000000000000        90.230000000000004     
          29   99.344999999999999        184.83000000000001       -25.122000000000000        103.12000000000000     
          29   99.558999999999997        184.97999999999999       -24.917999999999999        116.01000000000001     
          29   99.411000000000001        184.81000000000000       -24.521000000000001        128.90000000000001     
          29   99.212999999999994        184.66000000000000       -24.712000000000000        141.78999999999999     
          29   99.180000000000007        185.13999999999999       -23.873999999999999        154.68000000000001     
          29   98.087999999999994        184.13000000000000       -25.344000000000001        167.56999999999999     
          29   97.623000000000005        185.56000000000000       -24.695000000000000        180.46000000000001     
          29   97.519000000000005        186.83000000000001       -23.138999999999999        193.34999999999999     
          29   97.566999999999993        187.13000000000000       -23.309000000000001        206.24000000000001     
          29   98.051000000000002        188.19999999999999       -22.722000000000001        219.13000000000000     
          29   98.861000000000004        188.50000000000000       -24.652999999999999        232.02000000000001     
          29   98.331000000000003        189.18000000000001       -22.792000000000002        244.91000000000000     
          29   98.048000000000002        189.16000000000000       -23.611999999999998        257.80000000000001     
          29   96.994000000000000        189.66000000000000       -22.962000000000000        270.69000000000000     
          29   96.090000000000003        190.13000000000000       -21.640000000000001        283.57999999999998     
          29   94.954999999999998        190.50000000000000       -22.690999999999999        296.47000000000003     
          29   94.951999999999998        190.36000000000001       -22.398000000000000        309.36000000000001     
          29   94.448999999999998        190.50000000000000       -22.791000000000000        322.25000000000000     
          29   94.064999999999998        190.75000000000000       -24.105000000000000        335.13999999999999     
          29   93.390000000000001        190.75000000000000       -25.619000000000000        348.02999999999997     
          29   92.983999999999995        191.25000000000000       -27.024999999999999        360.92000000000002     
          29   92.911000000000001        191.11000000000001       -26.248000000000001        373.81000000000000     
          29   93.488000000000000        191.62000000000000       -24.193999999999999        386.69999999999999     
          29   93.322000000000003        192.09999999999999       -27.324999999999999        399.58999999999997     
          29   93.164000000000001        192.59000000000000       -27.498000000000001        412.48000000000002     
          29   92.507999999999996        193.05000000000001       -29.160000000000000        425.37000000000000     
          29   92.444999999999993        193.19000000000000       -28.539999999999999        438.25999999999999     
          29   92.465999999999994        193.16000000000000       -28.486999999999998        451.14999999999998     
          29   92.370999999999995        193.91999999999999       -28.274999999999999        464.04000000000002     
          29   92.194999999999993        193.72999999999999       -28.143000000000001        476.93000000000001     
          29   92.936000000000007        193.65000000000001       -28.962000000000000        489.81999999999999     
          29   92.552000000000007        193.84000000000000       -30.003000000000000        502.70999999999998     
          29   92.054000000000002        193.91999999999999       -29.312999999999999        515.60000000000002     
          29   91.664000000000001        194.28999999999999       -30.309000000000001        528.49000000000001     
          29   91.704999999999998        194.38000000000000       -30.594000000000001        541.38000000000000     
          29   91.843000000000004        194.49000000000001       -30.545999999999999        554.26999999999998     
          29   91.805000000000007        194.37000000000000       -29.245999999999999        567.15999999999997     
          29   91.738000000000000        194.84000000000000       -30.183000000000000        580.04999999999995     
          29   92.109999999999999        195.06999999999999       -29.815999999999999        592.94000000000005     
          29   92.144999999999996        195.12000000000000       -29.908999999999999        605.83000000000004     
          29   92.638000000000005        195.34000000000000       -28.146000000000001        618.72000000000003     
          29   92.340000000000003        195.56999999999999       -28.596000000000000        631.61000000000001     
          29   92.382000000000005        195.84000000000000       -28.794000000000000        644.50000000000000     
          29   92.373999999999995        196.50999999999999       -30.736999999999998        657.38999999999999     
          29   91.953999999999994        196.78999999999999       -31.638000000000002        670.27999999999997     
          29   91.477999999999994        196.78999999999999       -29.907000000000000        683.16999999999996     
          29   91.563000000000002        196.53999999999999       -31.602000000000000        696.05999999999995     
          29   91.548000000000002        196.59000000000000       -31.643000000000001        708.95000000000005     
          29   91.242999999999995        196.59000000000000       -30.795999999999999        721.84000000000003     
          29   91.262000000000000        196.33000000000001       -30.215000000000000        734.73000000000002     
          29   91.156000000000006        196.40000000000001       -31.204000000000001        747.62000000000000     
          29   91.125000000000000        196.59000000000000       -32.012000000000000        760.50999999999999     
          29   91.113000000000000        196.75000000000000       -31.614999999999998        773.39999999999998     
          29   90.876999999999995        196.63999999999999       -30.882999999999999        786.28999999999996     
          29   90.707999999999998        196.72000000000000       -31.292999999999999        799.17999999999995     
          29   90.596999999999994        196.87000000000000       -31.980000000000000        812.07000000000005     
          29   90.616000000000000        197.00999999999999       -31.626000000000001        824.96000000000004     
          29   90.703999999999994        196.69000000000000       -31.065999999999999        837.85000000000002     
          29   90.534000000000006        196.66000000000000       -31.500000000000000        850.74000000000001     
          29   89.837999999999994        196.84000000000000       -29.507000000000001        863.63000000000000     
          29   89.989000000000004        196.87000000000000       -30.649999999999999        876.51999999999998     
          29   89.789000000000001        196.81000000000000       -31.195000000000000        889.40999999999997     
          30   108.87000000000000        114.30000000000000       -43.887999999999998        0.0000000000000000     
          30   109.38000000000000        113.61000000000000       -45.438000000000002        12.890000000000001     
          30   110.15000000000001        113.59000000000000       -45.649000000000001        25.780000000000001     
          30   110.14000000000000        113.28000000000000       -45.780999999999999        38.670000000000002     
          30   109.98000000000000        113.34999999999999       -46.439000000000000        51.560000000000002     
          30   110.20000000000000        113.20000000000000       -46.466999999999999        64.450000000000003     
          30   110.20000000000000        113.34999999999999       -46.308999999999997        77.340000000000003     
          30   110.29000000000001        113.23000000000000       -44.593000000000004        90.230000000000004     
          30   110.28000000000000        113.36000000000000       -45.445000000000000        103.12000000000000     
          30   109.36000000000000        113.48000000000000       -44.594000000000001        116.01000000000001     
          30   109.48000000000000        113.34000000000000       -43.430999999999997        128.90000000000001     
          30   109.31999999999999        113.38000000000000       -44.987000000000002        141.78999999999999     
          30   109.79000000000001        113.09000000000000       -46.258000000000003        154.68000000000001     
          30   109.95999999999999        112.55000000000000       -46.654000000000003        167.56999999999999     
          30   110.02000000000000        112.45000000000000       -46.244999999999997        180.46000000000001     
          30   109.01000000000001        113.18000000000001       -43.914000000000001        193.34999999999999     
          30   108.69000000000000        113.93000000000001       -42.076000000000001        206.24000000000001     
          30   108.98000000000000        114.34000000000000       -42.268999999999998        219.13000000000000     
          30   108.80000000000000        114.23999999999999       -43.128999999999998        232.02000000000001     
          30   108.16000000000000        114.09000000000000       -42.713000000000001        244.91000000000000     
          30   108.42000000000000        113.78000000000000       -44.241000000000000        257.80000000000001     
          30   108.29000000000001        113.94000000000000       -44.401000000000003        270.69000000000000     
          30   108.56000000000000        113.97000000000000       -46.110999999999997        283.57999999999998     
          30   108.31999999999999        114.64000000000000       -43.655000000000001        296.47000000000003     
          30   107.29000000000001        114.48000000000000       -42.898000000000003        309.36000000000001     
          30   107.53000000000000        114.61000000000000       -43.976999999999997        322.25000000000000     
          30   107.76000000000001        114.89000000000000       -44.488000000000000        335.13999999999999     
          30   106.45999999999999        115.51000000000001       -43.725000000000001        348.02999999999997     
          30   107.31999999999999        113.98999999999999       -44.423999999999999        360.92000000000002     
          30   108.04000000000001        113.97000000000000       -43.152999999999999        373.81000000000000     
          30   106.84000000000000        115.33000000000000       -43.948999999999998        386.69999999999999     
          30   106.90000000000001        115.05000000000000       -44.987000000000002        399.58999999999997     
          30   106.36000000000000        115.08000000000000       -44.603999999999999        412.48000000000002     
          30   106.41000000000000        115.52000000000000       -44.527999999999999        425.37000000000000     
          30   106.97000000000000        115.43000000000001       -43.515999999999998        438.25999999999999     
          30   106.81999999999999        114.86000000000000       -41.445000000000000        451.14999999999998     
          30   106.44000000000000        115.26000000000001       -44.725999999999999        464.04000000000002     
          30   106.45999999999999        115.06000000000000       -45.869999999999997        476.93000000000001     
          30   106.14000000000000        115.23999999999999       -44.415999999999997        489.81999999999999     
          30   106.17000000000000        115.26000000000001       -46.308000000000000        502.70999999999998     
          30   106.48999999999999        115.84999999999999       -48.811999999999998        515.60000000000002     
          30   106.56000000000000        115.94000000000000       -47.960999999999999        528.49000000000001     
          30   107.98000000000000        116.18000000000001       -48.506999999999998        541.38000000000000     
          30   108.20000000000000        116.34000000000000       -45.923000000000002        554.26999999999998     
          30   107.65000000000001        116.45999999999999       -46.317999999999998        567.15999999999997     
          30   107.03000000000000        116.27000000000000       -44.430000000000000        580.04999999999995     
          30   106.47000000000000        116.20999999999999       -44.786999999999999        592.94000000000005     
          30   106.23999999999999        115.94000000000000       -46.064999999999998        605.83000000000004     
          30   105.66000000000000        115.56999999999999       -48.718000000000004        618.72000000000003     
          30   105.03000000000000        115.63000000000000       -45.628999999999998        631.61000000000001     
          30   104.79000000000001        115.25000000000000       -47.709000000000003        644.50000000000000     
          30   104.58000000000000        115.08000000000000       -43.820999999999998        657.38999999999999     
          30   105.58000000000000        115.04000000000001       -44.515000000000001        670.27999999999997     
          30   106.09999999999999        114.98000000000000       -44.420000000000002        683.16999999999996     
          30   106.55000000000000        115.75000000000000       -47.189000000000000        696.05999999999995     
          30   106.81000000000000        116.06000000000000       -46.710999999999999        708.95000000000005     
          30   106.87000000000000        116.42000000000000       -45.863999999999997        721.84000000000003     
          30   106.04000000000001        116.81999999999999       -46.265999999999998        734.73000000000002     
          30   106.23999999999999        116.93000000000001       -44.481999999999999        747.62000000000000     
          30   106.98999999999999        116.52000000000000       -43.634999999999998        760.50999999999999     
          30   107.50000000000000        115.86000000000000       -43.314000000000000        773.39999999999998     
          30   107.79000000000001        115.87000000000000       -46.018000000000001        786.28999999999996     
          30   108.38000000000000        115.45999999999999       -45.281999999999996        799.17999999999995     
          30   108.25000000000000        115.91000000000000       -43.240000000000002        812.07000000000005     
          30   108.26000000000001        115.87000000000000       -44.287999999999997        824.96000000000004     
          30   109.01000000000001        115.76000000000001       -44.686999999999998        837.85000000000002     
          30   109.18000000000001        115.86000000000000       -43.273000000000003        850.74000000000001     
          30   108.93000000000001        115.41000000000000       -43.177999999999997        863.63000000000000     
          30   108.84999999999999        115.73999999999999       -45.154000000000003        876.51999999999998     
          30   108.65000000000001        115.31999999999999       -44.405000000000001        889.40999999999997     
          30   108.98999999999999        115.95999999999999       -46.350000000000001        902.29999999999995     
          30   108.91000000000000        115.97000000000000       -46.109999999999999        915.19000000000005     
          30   109.34000000000000        115.64000000000000       -45.758000000000003        928.08000000000004     
          30   109.09000000000000        115.61000000000000       -45.378999999999998        940.97000000000003     
          30   109.73000000000000        115.51000000000001       -47.496000000000002        953.86000000000001     
          30   109.52000000000000        115.64000000000000       -46.606000000000002        966.75000000000000     
          30   110.36000000000000        115.63000000000000       -48.462000000000003        979.63999999999999     
          30   109.53000000000000        115.51000000000001       -46.228999999999999        992.52999999999997     
          30   108.81000000000000        115.70000000000000       -43.893000000000001        1005.4200000000000     
          30   109.13000000000000        115.81999999999999       -45.619999999999997        1018.3099999999999     
          30   108.53000000000000        115.65000000000001       -46.296999999999997        1031.2000000000000     
          30   108.86000000000000        115.67000000000000       -47.573999999999998        1044.0899999999999     
          30   108.75000000000000        115.78000000000000       -47.055000000000000        1056.9800000000000     
          30   108.30000000000000        116.13000000000000       -46.951000000000001        1069.8699999999999     
          30   108.48999999999999        116.13000000000000       -47.176000000000002        1082.7600000000000     
          30   109.09999999999999        116.13000000000000       -47.363000000000000        1095.6500000000001     
          30   108.91000000000000        115.84000000000000       -48.316000000000003        1108.5400000000000     
          30   108.92000000000000        116.08000000000000       -47.603999999999999        1121.4301000000000     
          30   109.28000000000000        116.06000000000000       -48.529000000000003        1134.3199000000000     
          30   108.81999999999999        116.11000000000000       -47.286999999999999        1147.2100000000000     
          30   108.92000000000000        116.43000000000001       -46.899999999999999        1160.0999999999999     
          30   108.86000000000000        116.50000000000000       -47.793999999999997        1172.9900000000000     
          30   108.61000000000000        116.83000000000000       -46.170000000000002        1185.8800000000001     
          30   108.01000000000001        116.75000000000000       -48.734999999999999        1198.7700000000000     
          30   107.70000000000000        116.58000000000000       -50.173000000000002        1211.6600000000001     
          30   108.25000000000000        116.62000000000000       -51.683999999999997        1224.5500000000000     
          30   108.80000000000000        116.37000000000000       -49.140999999999998        1237.4399000000001     
          30   109.45999999999999        116.41000000000000       -48.076000000000001        1250.3299999999999     
          31   112.68000000000001        13.407999999999999       -52.728000000000002        0.0000000000000000     
          31   112.36000000000000        13.230000000000000       -50.578000000000003        12.890000000000001     
          31   112.45000000000000        13.087000000000000       -50.841999999999999        25.780000000000001     
          31   112.30000000000000        12.557000000000000       -54.694000000000003        38.670000000000002     
          31   111.91000000000000        12.153000000000000       -52.768000000000001        51.560000000000002     
          31   112.06000000000000        12.359999999999999       -52.296999999999997        64.450000000000003     
          31   112.12000000000000        12.571000000000000       -50.121000000000002        77.340000000000003     
          31   111.87000000000000        12.159000000000001       -48.642000000000003        90.230000000000004     
          31   112.43000000000001        11.874000000000001       -49.729999999999997        103.12000000000000     
          32   113.34999999999999        28.855000000000000       -49.924999999999997        0.0000000000000000     
          32   113.33000000000000        28.859000000000002       -50.560000000000002        12.890000000000001     
          32   113.15000000000001        28.783999999999999       -50.683000000000000        25.780000000000001     
          32   113.80000000000000        28.306000000000001       -49.871000000000002        38.670000000000002     
          32   113.70000000000000        28.145000000000000       -49.722000000000001        51.560000000000002     
          32   113.55000000000000        28.163000000000000       -49.814000000000000        64.450000000000003     
          32   114.02000000000000        28.475999999999999       -49.728999999999999        77.340000000000003     
          32   113.83000000000000        28.414000000000001       -50.807000000000002        90.230000000000004     
          32   114.29000000000001        28.617999999999999       -49.213000000000001        103.12000000000000     
          32   114.31999999999999        28.885000000000002       -48.113999999999997        116.01000000000001     
          32   114.47000000000000        28.911999999999999       -49.247000000000000        128.90000000000001     
          32   114.31999999999999        29.000000000000000       -48.670999999999999        141.78999999999999     
          32   114.59000000000000        28.806000000000001       -49.692000000000000        154.68000000000001     
          32   114.50000000000000        28.946999999999999       -48.965000000000003        167.56999999999999     
          32   114.81999999999999        29.260000000000002       -50.244999999999997        180.46000000000001     
          32   114.45999999999999        29.026000000000000       -47.216000000000001        193.34999999999999     
          32   114.55000000000000        29.148000000000000       -47.198000000000000        206.24000000000001     
          32   114.50000000000000        29.254999999999999       -49.988999999999997        219.13000000000000     
          32   114.54000000000001        29.167000000000002       -48.106000000000002        232.02000000000001     
          32   114.83000000000000        29.417999999999999       -48.850000000000001        244.91000000000000     
          32   115.04000000000001        29.042000000000002       -49.198999999999998        257.80000000000001     
          32   115.02000000000000        29.257999999999999       -49.253000000000000        270.69000000000000     
          32   114.94000000000000        29.300000000000001       -49.009999999999998        283.57999999999998     
          32   115.12000000000000        29.545999999999999       -49.057000000000002        296.47000000000003     
          32   115.02000000000000        29.288000000000000       -49.212000000000003        309.36000000000001     
          32   115.39000000000000        29.620999999999999       -50.195999999999998        322.25000000000000     
          32   115.58000000000000        29.879999999999999       -49.578000000000003        335.13999999999999     
          32   115.43000000000001        29.515999999999998       -49.918999999999997        348.02999999999997     
          32   115.55000000000000        29.488000000000000       -49.179000000000002        360.92000000000002     
          32   115.64000000000000        29.271999999999998       -49.807000000000002        373.81000000000000     
          32   115.67000000000000        29.308000000000000       -49.185000000000002        386.69999999999999     
          32   115.73000000000000        29.143000000000001       -49.222999999999999        399.58999999999997     
          32   115.89000000000000        29.396999999999998       -49.125999999999998        412.48000000000002     
          32   116.06000000000000        29.423999999999999       -49.381999999999998        425.37000000000000     
          32   116.16000000000000        29.571000000000002       -49.994000000000000        438.25999999999999     
          32   116.15000000000001        29.792000000000002       -49.061999999999998        451.14999999999998     
          32   116.00000000000000        30.370999999999999       -48.588999999999999        464.04000000000002     
          32   115.72000000000000        30.440999999999999       -48.671999999999997        476.93000000000001     
          32   115.80000000000000        30.411000000000001       -47.399000000000001        489.81999999999999     
          32   115.84999999999999        29.905999999999999       -48.491999999999997        502.70999999999998     
          32   115.91000000000000        29.888000000000002       -49.460000000000001        515.60000000000002     
          32   115.80000000000000        29.771000000000001       -47.555999999999997        528.49000000000001     
          32   115.86000000000000        29.245000000000001       -49.454999999999998        541.38000000000000     
          32   115.86000000000000        29.395000000000000       -48.652999999999999        554.26999999999998     
          32   115.75000000000000        29.494000000000000       -48.112000000000002        567.15999999999997     
          32   116.17000000000000        29.567000000000000       -50.323000000000000        580.04999999999995     
          32   116.05000000000000        29.440999999999999       -49.799999999999997        592.94000000000005     
          32   116.31000000000000        29.382999999999999       -49.939999999999998        605.83000000000004     
          32   116.02000000000000        29.649999999999999       -50.026000000000003        618.72000000000003     
          32   115.91000000000000        29.702000000000002       -50.012000000000000        631.61000000000001     
          32   115.87000000000000        29.757999999999999       -49.478999999999999        644.50000000000000     
          32   115.89000000000000        29.893999999999998       -49.112000000000002        657.38999999999999     
          32   115.79000000000001        30.138000000000002       -49.576999999999998        670.27999999999997     
          32   115.76000000000001        30.106000000000002       -49.037999999999997        683.16999999999996     
          32   115.73000000000000        30.111999999999998       -48.591999999999999        696.05999999999995     
          32   115.83000000000000        30.204000000000001       -48.277999999999999        708.95000000000005     
          32   115.79000000000001        30.143000000000001       -48.561999999999998        721.84000000000003     
          32   115.80000000000000        30.132999999999999       -49.930999999999997        734.73000000000002     
          32   115.90000000000001        29.907000000000000       -49.156999999999996        747.62000000000000     
          32   115.86000000000000        30.129999999999999       -49.018000000000001        760.50999999999999     
          32   115.75000000000000        29.966000000000001       -49.148000000000003        773.39999999999998     
          32   115.93000000000001        30.134000000000000       -49.558000000000000        786.28999999999996     
          32   115.73000000000000        30.181999999999999       -49.143000000000001        799.17999999999995     
          32   115.65000000000001        30.256000000000000       -50.201999999999998        812.07000000000005     
          32   115.73000000000000        30.379000000000001       -49.329000000000001        824.96000000000004     
          32   115.64000000000000        30.270000000000000       -49.881000000000000        837.85000000000002     
          32   115.59000000000000        30.190000000000001       -50.996000000000002        850.74000000000001     
          32   115.84999999999999        30.239000000000001       -51.029000000000003        863.63000000000000     
          32   115.75000000000000        30.335999999999999       -51.447000000000003        876.51999999999998     
          32   115.53000000000000        30.315999999999999       -49.988999999999997        889.40999999999997     
          32   115.83000000000000        30.343000000000000       -51.502000000000002        902.29999999999995     
          32   115.69000000000000        30.585000000000001       -51.094999999999999        915.19000000000005     
          32   115.52000000000000        30.664000000000001       -50.652999999999999        928.08000000000004     
          32   115.61000000000000        30.690000000000001       -51.588000000000001        940.97000000000003     
          32   114.97000000000000        30.925999999999998       -52.368000000000002        953.86000000000001     
          32   115.56999999999999        30.831000000000000       -51.902999999999999        966.75000000000000     
          32   115.04000000000001        30.931000000000001       -51.338000000000001        979.63999999999999     
          32   115.22000000000000        30.611000000000001       -51.125000000000000        992.52999999999997     
          32   115.04000000000001        30.542000000000002       -51.173999999999999        1005.4200000000000     
          32   115.23999999999999        30.303000000000001       -51.521000000000001        1018.3099999999999     
          32   115.43000000000001        30.251999999999999       -51.220999999999997        1031.2000000000000     
          32   115.31999999999999        30.419000000000000       -51.365000000000002        1044.0899999999999     
          32   115.42000000000000        30.349000000000000       -51.152000000000001        1056.9800000000000     
          32   115.64000000000000        29.902999999999999       -49.924999999999997        1069.8699999999999     
          32   116.09000000000000        29.481000000000002       -51.877000000000002        1082.7600000000000     
          32   116.31999999999999        29.193999999999999       -51.689999999999998        1095.6500000000001     
          32   116.06000000000000        29.396000000000001       -51.561999999999998        1108.5400000000000     
          32   115.75000000000000        29.736999999999998       -49.881999999999998        1121.4301000000000     
          32   115.48999999999999        29.579000000000001       -51.570000000000000        1134.3199000000000     
          32   115.45000000000000        29.776000000000000       -50.398000000000003        1147.2100000000000     
          32   115.67000000000000        29.747000000000000       -50.838999999999999        1160.0999999999999     
          32   115.67000000000000        29.504000000000001       -50.884000000000000        1172.9900000000000     
          32   115.91000000000000        29.234999999999999       -51.287999999999997        1185.8800000000001     
          32   116.12000000000000        29.381000000000000       -52.121000000000002        1198.7700000000000     
          32   115.86000000000000        29.472000000000001       -51.286000000000001        1211.6600000000001     
          32   116.02000000000000        29.443000000000001       -51.902999999999999        1224.5500000000000     
          32   115.81999999999999        29.364000000000001       -51.331000000000003        1237.4399000000001     
          32   115.93000000000001        29.216999999999999       -51.481000000000002        1250.3299999999999     
          33   112.73999999999999        127.94000000000000       -57.173999999999999        0.0000000000000000     
          33   113.80000000000000        128.31999999999999       -55.226999999999997        12.890000000000001     
          33   113.78000000000000        128.96000000000001       -57.271000000000001        25.780000000000001     
          33   115.04000000000001        129.94999999999999       -52.585999999999999        38.670000000000002     
          33   116.56999999999999        133.16999999999999       -51.048000000000002        51.560000000000002     
          33   116.80000000000000        132.86000000000001       -49.119000000000000        64.450000000000003     
          33   119.78000000000000        132.84999999999999       -55.787999999999997        77.340000000000003     
          33   120.05000000000000        132.81999999999999       -56.947000000000003        90.230000000000004     
          33   122.15000000000001        134.31000000000000       -59.137000000000000        103.12000000000000     
          33   122.75000000000000        134.91000000000000       -59.194000000000003        116.01000000000001     
          33   124.02000000000000        135.41999999999999       -61.406999999999996        128.90000000000001     
          34   115.77000000000000        278.67000000000002       -45.758000000000003        0.0000000000000000     
          34   118.06000000000000        276.79000000000002       -41.701000000000001        12.890000000000001     
          34   118.47000000000000        276.51999999999998       -44.186000000000000        25.780000000000001     
          34   118.47000000000000        276.35000000000002       -44.438000000000002        38.670000000000002     
          34   118.42000000000000        276.35000000000002       -43.396999999999998        51.560000000000002     
          34   118.76000000000001        275.82999999999998       -43.722000000000001        64.450000000000003     
          34   119.84999999999999        275.60000000000002       -43.456000000000003        77.340000000000003     
          34   120.47000000000000        275.58999999999997       -42.518000000000001        90.230000000000004     
          34   120.65000000000001        275.92000000000002       -42.218000000000004        103.12000000000000     
          34   121.06999999999999        275.88000000000000       -42.963000000000001        116.01000000000001     
          34   121.48999999999999        275.74000000000001       -43.445000000000000        128.90000000000001     
          35   121.13000000000000        118.13000000000000       -37.170000000000002        0.0000000000000000     
          35   120.98000000000000        118.36000000000000       -37.088000000000001        12.890000000000001     
          35   120.50000000000000        118.09000000000000       -36.265000000000001        25.780000000000001     
          35   119.98000000000000        117.76000000000001       -36.816000000000003        38.670000000000002     
          35   119.88000000000000        117.41000000000000       -36.814000000000000        51.560000000000002     
          35   119.90000000000001        117.28000000000000       -37.218000000000004        64.450000000000003     
          35   119.34000000000000        117.44000000000000       -35.877000000000002        77.340000000000003     
          35   119.56999999999999        118.20000000000000       -36.347999999999999        90.230000000000004     
          35   119.94000000000000        118.47000000000000       -37.235999999999997        103.12000000000000     
          35   120.42000000000000        118.42000000000000       -37.101999999999997        116.01000000000001     
          35   120.55000000000000        118.28000000000000       -35.906999999999996        128.90000000000001     
          35   121.17000000000000        118.03000000000000       -37.054000000000002        141.78999999999999     
          35   121.09999999999999        118.12000000000000       -37.445999999999998        154.68000000000001     
          35   120.47000000000000        118.70999999999999       -37.005000000000003        167.56999999999999     
          35   120.50000000000000        119.23000000000000       -37.505000000000003        180.46000000000001     
          35   120.47000000000000        119.04000000000001       -36.859999999999999        193.34999999999999     
          35   120.51000000000001        118.65000000000001       -36.436000000000000        206.24000000000001     
          35   120.59000000000000        118.01000000000001       -36.606000000000002        219.13000000000000     
          35   120.73999999999999        118.23000000000000       -36.656999999999996        232.02000000000001     
          35   120.76000000000001        117.97000000000000       -36.738999999999997        244.91000000000000     
          35   121.61000000000000        117.89000000000000       -36.314000000000000        257.80000000000001     
          35   122.45000000000000        117.36000000000000       -36.442999999999998        270.69000000000000     
          35   123.73000000000000        117.12000000000000       -34.473999999999997        283.57999999999998     
          35   123.95999999999999        117.01000000000001       -32.344999999999999        296.47000000000003     
          35   125.23999999999999        117.04000000000001       -31.353999999999999        309.36000000000001     
          35   126.13000000000000        118.87000000000000       -29.058000000000000        322.25000000000000     
          35   126.42000000000000        119.31000000000000       -28.940000000000001        335.13999999999999     
          35   126.23999999999999        118.77000000000000       -30.300999999999998        348.02999999999997     
          35   126.08000000000000        118.48999999999999       -29.463999999999999        360.92000000000002     
          35   126.29000000000001        117.55000000000000       -30.526000000000000        373.81000000000000     
          35   126.48000000000000        116.83000000000000       -30.952000000000002        386.69999999999999     
          35   126.69000000000000        116.45999999999999       -30.576000000000001        399.58999999999997     
          35   126.81000000000000        116.34999999999999       -30.539999999999999        412.48000000000002     
          35   126.54000000000001        116.28000000000000       -31.091999999999999        425.37000000000000     
          35   125.88000000000000        116.42000000000000       -31.977000000000000        438.25999999999999     
          35   125.98000000000000        116.56999999999999       -31.547999999999998        451.14999999999998     
          35   126.17000000000000        116.23000000000000       -32.325000000000003        464.04000000000002     
          35   126.19000000000000        116.09999999999999       -31.844000000000001        476.93000000000001     
          35   126.06000000000000        115.91000000000000       -31.619000000000000        489.81999999999999     
          35   126.28000000000000        115.98000000000000       -31.844000000000001        502.70999999999998     
          35   126.31000000000000        116.09999999999999       -32.030000000000001        515.60000000000002     
          35   126.06999999999999        115.81000000000000       -31.827000000000002        528.49000000000001     
          35   126.50000000000000        115.77000000000000       -31.760000000000002        541.38000000000000     
          35   126.06999999999999        116.06999999999999       -33.270000000000003        554.26999999999998     
          35   126.06999999999999        115.84000000000000       -32.268999999999998        567.15999999999997     
          35   125.65000000000001        116.34999999999999       -33.228000000000002        580.04999999999995     
          35   125.61000000000000        116.56999999999999       -33.911000000000001        592.94000000000005     
          35   126.18000000000001        115.84000000000000       -34.683999999999997        605.83000000000004     
          35   125.45000000000000        115.43000000000001       -34.622000000000000        618.72000000000003     
          35   125.19000000000000        115.20999999999999       -33.735999999999997        631.61000000000001     
          35   126.29000000000001        115.36000000000000       -32.341999999999999        644.50000000000000     
          35   126.59000000000000        115.30000000000000       -31.449999999999999        657.38999999999999     
          36   123.08000000000000        13.942000000000000       -51.637000000000000        0.0000000000000000     
          36   123.16000000000000        14.055999999999999       -50.869999999999997        12.890000000000001     
          36   123.08000000000000        14.016000000000000       -52.033999999999999        25.780000000000001     
          36   123.58000000000000        13.672000000000001       -53.979999999999997        38.670000000000002     
          36   123.89000000000000        13.635000000000000       -52.521999999999998        51.560000000000002     
          36   123.81000000000000        13.455000000000000       -51.540999999999997        64.450000000000003     
          36   124.06999999999999        13.398999999999999       -52.164000000000001        77.340000000000003     
          36   124.76000000000001        13.351000000000001       -52.488999999999997        90.230000000000004     
          36   125.47000000000000        13.122999999999999       -54.872999999999998        103.12000000000000     
          36   125.43000000000001        12.651999999999999       -55.058000000000000        116.01000000000001     
          36   126.37000000000000        12.853999999999999       -57.820000000000000        128.90000000000001     
          36   126.26000000000001        12.733000000000001       -55.302000000000000        141.78999999999999     
          37   122.72000000000000        170.88000000000000       -31.129000000000001        0.0000000000000000     
          37   120.29000000000001        170.18000000000001       -30.501999999999999        12.890000000000001     
          37   119.20000000000000        169.68000000000001       -32.005000000000003        25.780000000000001     
          37   117.94000000000000        169.28999999999999       -34.249000000000002        38.670000000000002     
          37   117.73999999999999        169.31999999999999       -32.264000000000003        51.560000000000002     
          37   115.79000000000001        164.84000000000000       -36.299999999999997        64.450000000000003     
          37   116.06000000000000        163.31999999999999       -35.908000000000001        77.340000000000003     
          37   114.17000000000000        160.99000000000001       -33.060000000000002        90.230000000000004     
          37   112.92000000000000        160.58000000000001       -30.064000000000000        103.12000000000000     
          37   111.81000000000000        161.19999999999999       -29.155999999999999        116.01000000000001     
          37   111.59000000000000        161.75999999999999       -29.600999999999999        128.90000000000001     
          37   111.40000000000001        162.22999999999999       -29.190000000000001        141.78999999999999     
          37   110.84999999999999        162.72000000000000       -29.256000000000000        154.68000000000001     
          37   110.87000000000000        162.50999999999999       -28.635000000000002        167.56999999999999     
          37   110.77000000000000        162.78999999999999       -30.329000000000001        180.46000000000001     
          37   110.13000000000000        163.50999999999999       -32.128000000000000        193.34999999999999     
          37   110.33000000000000        163.71000000000001       -31.027999999999999        206.24000000000001     
          37   111.31999999999999        163.47000000000000       -28.902000000000001        219.13000000000000     
          37   111.72000000000000        163.68000000000001       -28.439000000000000        232.02000000000001     
          37   112.68000000000001        163.56000000000000       -28.684000000000001        244.91000000000000     
          37   113.03000000000000        163.75000000000000       -28.567000000000000        257.80000000000001     
          37   113.26000000000001        163.19999999999999       -28.751999999999999        270.69000000000000     
          37   113.48000000000000        162.99000000000001       -29.013000000000002        283.57999999999998     
          37   113.66000000000000        162.63999999999999       -28.812000000000001        296.47000000000003     
          37   113.92000000000000        162.77000000000001       -29.210000000000001        309.36000000000001     
          37   114.00000000000000        163.15000000000001       -29.750000000000000        322.25000000000000     
          37   114.01000000000001        163.63000000000000       -30.248000000000001        335.13999999999999     
          37   113.26000000000001        165.78999999999999       -30.776000000000000        348.02999999999997     
          37   114.42000000000000        166.71000000000001       -30.611999999999998        360.92000000000002     
          37   114.89000000000000        166.80000000000001       -31.474000000000000        373.81000000000000     
          37   115.16000000000000        167.13000000000000       -31.536000000000001        386.69999999999999     
          37   115.08000000000000        167.75000000000000       -32.962000000000003        399.58999999999997     
          37   115.42000000000000        167.94000000000000       -31.161999999999999        412.48000000000002     
          37   115.66000000000000        167.75000000000000       -31.562999999999999        425.37000000000000     
          37   115.51000000000001        167.90000000000001       -32.162999999999997        438.25999999999999     
          37   115.69000000000000        167.96000000000001       -31.641999999999999        451.14999999999998     
          37   115.79000000000001        168.78000000000000       -31.021999999999998        464.04000000000002     
          37   115.47000000000000        169.09000000000000       -31.023000000000000        476.93000000000001     
          37   115.05000000000000        169.66999999999999       -31.030999999999999        489.81999999999999     
          37   114.30000000000000        169.97000000000000       -29.221000000000000        502.70999999999998     
          37   114.01000000000001        170.44000000000000       -28.930000000000000        515.60000000000002     
          37   114.63000000000000        170.77000000000001       -28.337000000000000        528.49000000000001     
          37   115.39000000000000        170.93000000000001       -28.106999999999999        541.38000000000000     
          37   115.53000000000000        171.11000000000001       -27.831000000000000        554.26999999999998     
          37   115.72000000000000        171.97999999999999       -27.506000000000000        567.15999999999997     
          37   115.78000000000000        171.78999999999999       -27.114999999999998        580.04999999999995     
          37   115.55000000000000        171.83000000000001       -27.216999999999999        592.94000000000005     
          37   115.63000000000000        171.75999999999999       -26.468000000000000        605.83000000000004     
          37   115.77000000000000        172.05000000000001       -25.882000000000001        618.72000000000003     
          37   115.95000000000000        172.27000000000001       -26.456000000000000        631.61000000000001     
          37   116.00000000000000        172.41000000000000       -26.184999999999999        644.50000000000000     
          37   116.11000000000000        172.47000000000000       -26.774000000000001        657.38999999999999     
          37   116.02000000000000        172.47000000000000       -26.655999999999999        670.27999999999997     
          37   116.01000000000001        172.91000000000000       -26.770000000000000        683.16999999999996     
          37   116.45999999999999        173.33000000000001       -26.841999999999999        696.05999999999995     
          37   116.81000000000000        173.30000000000001       -26.077000000000002        708.95000000000005     
          37   117.33000000000000        173.49000000000001       -26.138000000000002        721.84000000000003     
          37   117.34999999999999        173.81000000000000       -26.390000000000001        734.73000000000002     
          37   116.81999999999999        174.31999999999999       -24.991000000000000        747.62000000000000     
          37   117.08000000000000        175.38999999999999       -24.492999999999999        760.50999999999999     
          37   116.84999999999999        175.66999999999999       -24.835000000000001        773.39999999999998     
          37   116.81999999999999        175.90000000000001       -22.989999999999998        786.28999999999996     
          37   116.89000000000000        176.09999999999999       -23.431999999999999        799.17999999999995     
          37   116.68000000000001        176.05000000000001       -23.405000000000001        812.07000000000005     
          37   116.76000000000001        176.72000000000000       -23.925999999999998        824.96000000000004     
          37   116.77000000000000        177.63999999999999       -25.565000000000001        837.85000000000002     
          37   116.54000000000001        178.34999999999999       -25.882999999999999        850.74000000000001     
          37   116.51000000000001        178.52000000000001       -25.248000000000001        863.63000000000000     
          37   116.44000000000000        178.56999999999999       -25.574000000000002        876.51999999999998     
          37   116.94000000000000        178.61000000000001       -26.504999999999999        889.40999999999997     
          37   116.73999999999999        178.30000000000001       -26.643000000000001        902.29999999999995     
          37   116.00000000000000        178.08000000000001       -26.530999999999999        915.19000000000005     
          37   116.23999999999999        178.16999999999999       -25.227000000000000        928.08000000000004     
          37   116.48999999999999        178.21000000000001       -25.478000000000002        940.97000000000003     
          37   116.31000000000000        178.47999999999999       -25.706000000000000        953.86000000000001     
          37   115.55000000000000        178.94000000000000       -25.902999999999999        966.75000000000000     
          37   115.47000000000000        179.03999999999999       -27.289999999999999        979.63999999999999     
          37   115.83000000000000        179.12000000000000       -28.100999999999999        992.52999999999997     
          37   116.33000000000000        179.12000000000000       -27.867999999999999        1005.4200000000000     
          38   125.50000000000000        80.087999999999994       -53.061000000000000        0.0000000000000000     
          38   125.75000000000000        79.712000000000003       -54.079000000000001        12.890000000000001     
          38   125.93000000000001        79.269000000000005       -56.009000000000000        25.780000000000001     
          38   125.79000000000001        79.899000000000001       -55.393999999999998        38.670000000000002     
          38   125.58000000000000        79.753000000000000       -53.488999999999997        51.560000000000002     
          38   126.04000000000001        79.950000000000003       -54.451999999999998        64.450000000000003     
          38   125.25000000000000        81.025000000000006       -53.444000000000003        77.340000000000003     
          38   124.02000000000000        81.837000000000003       -52.884999999999998        90.230000000000004     
          38   123.80000000000000        81.849000000000004       -52.036999999999999        103.12000000000000     
          38   123.73000000000000        81.980999999999995       -52.131999999999998        116.01000000000001     
          38   124.68000000000001        81.465000000000003       -53.192999999999998        128.90000000000001     
          38   125.33000000000000        82.063999999999993       -51.938000000000002        141.78999999999999     
          38   126.73999999999999        81.230000000000004       -54.302000000000000        154.68000000000001     
          38   126.55000000000000        81.194999999999993       -54.447000000000003        167.56999999999999     
          38   125.93000000000001        81.045000000000002       -55.319000000000003        180.46000000000001     
          38   125.09999999999999        81.463999999999999       -52.957000000000001        193.34999999999999     
          38   125.11000000000000        81.332999999999998       -53.893999999999998        206.24000000000001     
          38   124.63000000000000        82.001000000000005       -52.220999999999997        219.13000000000000     
          38   123.26000000000001        82.774000000000001       -49.920999999999999        232.02000000000001     
          38   122.83000000000000        83.018000000000001       -50.540999999999997        244.91000000000000     
          38   122.76000000000001        83.313999999999993       -49.570999999999998        257.80000000000001     
          38   123.55000000000000        83.391000000000005       -49.975999999999999        270.69000000000000     
          38   123.73999999999999        83.385999999999996       -50.055999999999997        283.57999999999998     
          38   122.80000000000000        83.536000000000001       -49.058999999999997        296.47000000000003     
          38   123.38000000000000        83.394999999999996       -49.069000000000003        309.36000000000001     
          38   123.34999999999999        83.424999999999997       -48.911999999999999        322.25000000000000     
          38   123.02000000000000        83.290000000000006       -48.423999999999999        335.13999999999999     
          38   120.94000000000000        82.385999999999996       -48.329999999999998        348.02999999999997     
          38   119.27000000000000        81.932000000000002       -46.832000000000001        360.92000000000002     
          38   117.56999999999999        83.588999999999999       -49.993000000000002        373.81000000000000     
          39   125.05000000000000        133.24000000000001       -53.750999999999998        0.0000000000000000     
          39   126.62000000000000        132.56000000000000       -53.462000000000003        12.890000000000001     
          39   130.00000000000000        133.84999999999999       -50.485999999999997        25.780000000000001     
          39   129.13999999999999        133.66999999999999       -46.180999999999997        38.670000000000002     
          39   131.08000000000001        136.02000000000001       -49.039000000000001        51.560000000000002     
          39   132.12000000000000        136.50999999999999       -49.786000000000001        64.450000000000003     
          39   132.77000000000001        136.02000000000001       -50.887999999999998        77.340000000000003     
          39   133.63999999999999        136.53000000000000       -52.055999999999997        90.230000000000004     
          39   135.81999999999999        138.68000000000001       -53.631000000000000        103.12000000000000     
          39   136.86000000000001        139.97000000000000       -53.018000000000001        116.01000000000001     
          39   137.74000000000001        141.80000000000001       -52.473999999999997        128.90000000000001     
          39   138.03000000000000        144.56000000000000       -54.134000000000000        141.78999999999999     
          39   138.22999999999999        145.36000000000001       -52.965000000000003        154.68000000000001     
          39   138.78000000000000        147.06999999999999       -54.145000000000003        167.56999999999999     
          39   138.97999999999999        147.13999999999999       -53.950000000000003        180.46000000000001     
          40   125.18000000000001        244.59999999999999       -24.488000000000000        0.0000000000000000     
          40   125.30000000000000        243.22999999999999       -27.943999999999999        12.890000000000001     
          40   125.45000000000000        242.31000000000000       -29.524999999999999        25.780000000000001     
          40   125.58000000000000        242.16000000000000       -28.989999999999998        38.670000000000002     
          40   125.48000000000000        242.52000000000001       -29.408000000000001        51.560000000000002     
          40   125.55000000000000        242.09999999999999       -29.056000000000001        64.450000000000003     
          40   126.00000000000000        241.50999999999999       -30.710000000000001        77.340000000000003     
          40   125.86000000000000        241.52000000000001       -31.510000000000002        90.230000000000004     
          40   125.48999999999999        241.71000000000001       -31.565000000000001        103.12000000000000     
          40   125.20999999999999        241.56000000000000       -30.832999999999998        116.01000000000001     
          40   125.31999999999999        241.65000000000001       -32.107999999999997        128.90000000000001     
          40   124.88000000000000        241.83000000000001       -34.094999999999999        141.78999999999999     
          40   124.70999999999999        241.99000000000001       -34.996000000000002        154.68000000000001     
          40   124.38000000000000        242.09000000000000       -32.520000000000003        167.56999999999999     
          40   124.23999999999999        242.59000000000000       -31.341999999999999        180.46000000000001     
          40   123.69000000000000        243.44999999999999       -30.925999999999998        193.34999999999999     
          40   123.06999999999999        244.22000000000000       -29.768999999999998        206.24000000000001     
          40   122.92000000000000        245.72000000000000       -30.286999999999999        219.13000000000000     
          40   123.95999999999999        246.09999999999999       -30.556999999999999        232.02000000000001     
          40   122.90000000000001        246.03999999999999       -31.731999999999999        244.91000000000000     
          40   123.45000000000000        246.15000000000001       -29.777999999999999        257.80000000000001     
          40   124.15000000000001        246.18000000000001       -30.404000000000000        270.69000000000000     
          40   124.51000000000001        246.40000000000001       -30.021000000000001        283.57999999999998     
          40   124.34000000000000        246.33000000000001       -29.757000000000001        296.47000000000003     
          40   123.42000000000000        246.30000000000001       -32.625999999999998        309.36000000000001     
          40   123.66000000000000        246.28000000000000       -31.611999999999998        322.25000000000000     
          40   123.16000000000000        246.78999999999999       -31.210999999999999        335.13999999999999     
          40   123.17000000000000        247.28999999999999       -30.875000000000000        348.02999999999997     
          40   123.33000000000000        247.84000000000000       -29.620000000000001        360.92000000000002     
          40   123.95000000000000        247.72999999999999       -29.872000000000000        373.81000000000000     
          40   124.59999999999999        248.13000000000000       -29.178000000000001        386.69999999999999     
          40   124.69000000000000        248.74000000000001       -29.718000000000000        399.58999999999997     
          40   124.56000000000000        248.94999999999999       -29.428999999999998        412.48000000000002     
          40   123.95999999999999        249.00000000000000       -29.437000000000001        425.37000000000000     
          40   123.42000000000000        249.47000000000000       -29.236999999999998        438.25999999999999     
          40   123.50000000000000        249.19999999999999       -29.843000000000000        451.14999999999998     
          40   123.89000000000000        249.59000000000000       -30.280000000000001        464.04000000000002     
          40   123.30000000000000        249.77000000000001       -29.186000000000000        476.93000000000001     
          40   123.51000000000001        249.69999999999999       -29.997000000000000        489.81999999999999     
          40   123.56000000000000        249.91000000000000       -29.530000000000001        502.70999999999998     
          40   123.59999999999999        249.84999999999999       -29.533000000000001        515.60000000000002     
          40   124.01000000000001        249.22000000000000       -28.507000000000001        528.49000000000001     
          40   123.56000000000000        248.72999999999999       -26.966000000000001        541.38000000000000     
          40   123.56000000000000        248.66999999999999       -28.736999999999998        554.26999999999998     
          40   123.65000000000001        248.65000000000001       -29.074000000000002        567.15999999999997     
          40   123.75000000000000        248.83000000000001       -28.922999999999998        580.04999999999995     
          40   123.76000000000001        248.59999999999999       -28.265000000000001        592.94000000000005     
          40   123.98000000000000        248.80000000000001       -28.884000000000000        605.83000000000004     
          40   124.17000000000000        249.34000000000000       -28.635000000000002        618.72000000000003     
          40   124.30000000000000        249.38999999999999       -29.059000000000001        631.61000000000001     
          40   124.93000000000001        249.53999999999999       -30.841999999999999        644.50000000000000     
          40   124.86000000000000        249.75000000000000       -30.113000000000000        657.38999999999999     
          40   125.20999999999999        250.25999999999999       -31.023000000000000        670.27999999999997     
          40   125.25000000000000        250.52000000000001       -31.036000000000001        683.16999999999996     
          40   125.14000000000000        250.75999999999999       -31.093000000000000        696.05999999999995     
          40   124.84999999999999        250.74000000000001       -29.399000000000001        708.95000000000005     
          40   124.65000000000001        250.78000000000000       -29.091999999999999        721.84000000000003     
          40   124.59000000000000        250.75999999999999       -28.088000000000001        734.73000000000002     
          40   124.43000000000001        250.78999999999999       -27.003000000000000        747.62000000000000     
          40   124.23000000000000        250.80000000000001       -25.991000000000000        760.50999999999999     
          40   124.25000000000000        250.75000000000000       -25.704999999999998        773.39999999999998     
          40   124.11000000000000        250.61000000000001       -25.538000000000000        786.28999999999996     
          40   124.17000000000000        250.56999999999999       -25.140999999999998        799.17999999999995     
          40   124.03000000000000        250.47000000000000       -25.245999999999999        812.07000000000005     
          40   123.93000000000001        250.49000000000001       -25.997000000000000        824.96000000000004     
          40   123.48999999999999        250.46000000000001       -25.327999999999999        837.85000000000002     
          40   123.37000000000000        250.52000000000001       -25.808000000000000        850.74000000000001     
          40   123.36000000000000        250.52000000000001       -25.302000000000000        863.63000000000000     
          40   123.14000000000000        250.63000000000000       -24.259000000000000        876.51999999999998     
          40   123.06000000000000        250.84000000000000       -24.055000000000000        889.40999999999997     
          40   122.76000000000001        250.97999999999999       -24.340000000000000        902.29999999999995     
          40   122.88000000000000        250.91000000000000       -24.914999999999999        915.19000000000005     
          40   123.06999999999999        251.06000000000000       -24.885000000000002        928.08000000000004     
          40   123.20999999999999        250.97000000000000       -24.864000000000001        940.97000000000003     
          40   123.30000000000000        250.91000000000000       -24.637000000000000        953.86000000000001     
          40   123.22000000000000        251.12000000000000       -25.202000000000002        966.75000000000000     
          40   123.23999999999999        251.33000000000001       -25.292000000000002        979.63999999999999     
          40   122.93000000000001        251.22999999999999       -25.573000000000000        992.52999999999997     
          40   123.11000000000000        251.62000000000000       -24.741000000000000        1005.4200000000000     
          40   123.11000000000000        251.38000000000000       -24.382000000000001        1018.3099999999999     
          40   123.28000000000000        251.30000000000001       -24.809999999999999        1031.2000000000000     
          40   123.23999999999999        251.66999999999999       -24.346000000000000        1044.0899999999999     
          40   123.65000000000001        252.36000000000001       -24.337000000000000        1056.9800000000000     
          40   123.69000000000000        252.61000000000001       -24.469000000000001        1069.8699999999999     
          40   123.67000000000000        252.40000000000001       -24.372000000000000        1082.7600000000000     
          40   123.68000000000001        252.44000000000000       -24.181999999999999        1095.6500000000001     
          40   123.59000000000000        252.53999999999999       -23.800999999999998        1108.5400000000000     
          40   123.75000000000000        252.96000000000001       -23.680000000000000        1121.4301000000000     
          40   123.67000000000000        252.94000000000000       -22.959000000000000        1134.3199000000000     
          40   123.76000000000001        253.06999999999999       -23.797000000000001        1147.2100000000000     
          40   123.90000000000001        252.99000000000001       -23.792999999999999        1160.0999999999999     
          40   123.92000000000000        253.34000000000000       -23.623000000000001        1172.9900000000000     
          40   124.31000000000000        253.38000000000000       -24.321000000000002        1185.8800000000001     
          40   124.04000000000001        253.77000000000001       -23.364000000000001        1198.7700000000000     
          40   123.81000000000000        254.02000000000001       -23.751999999999999        1211.6600000000001     
          40   123.95999999999999        254.21000000000001       -23.309999999999999        1224.5500000000000     
          40   123.62000000000000        254.50000000000000       -23.087000000000000        1237.4399000000001     
          40   123.78000000000000        254.53999999999999       -23.018000000000001        1250.3299999999999     
          41   126.80000000000000        207.81999999999999       -14.266000000000000        0.0000000000000000     
          41   126.78000000000000        207.56999999999999       -14.103999999999999        12.890000000000001     
          41   127.05000000000000        207.34999999999999       -14.561999999999999        25.780000000000001     
          41   126.66000000000000        207.56999999999999       -14.085000000000001        38.670000000000002     
          41   127.12000000000000        206.90000000000001       -13.782999999999999        51.560000000000002     
          41   126.70000000000000        207.09999999999999       -14.004000000000000        64.450000000000003     
          41   126.34000000000000        206.94000000000000       -15.557000000000000        77.340000000000003     
          41   126.39000000000000        206.59999999999999       -14.699999999999999        90.230000000000004     
          41   126.64000000000000        206.69999999999999       -14.752000000000001        103.12000000000000     
          42   127.39000000000000        144.47000000000000       -61.265000000000001        0.0000000000000000     
          42   126.88000000000000        146.13000000000000       -58.783999999999999        12.890000000000001     
          42   126.56999999999999        146.62000000000000       -57.886000000000003        25.780000000000001     
          42   127.06999999999999        147.63999999999999       -56.302000000000000        38.670000000000002     
          42   127.18000000000001        150.16000000000000       -53.152000000000001        51.560000000000002     
          42   127.75000000000000        151.97000000000000       -51.774999999999999        64.450000000000003     
          42   127.70000000000000        152.80000000000001       -50.161999999999999        77.340000000000003     
          42   127.87000000000000        154.03999999999999       -49.353000000000002        90.230000000000004     
          42   128.75999999999999        155.02000000000001       -51.677000000000000        103.12000000000000     
          42   126.68000000000001        155.66000000000000       -46.497000000000000        116.01000000000001     
          42   125.84999999999999        156.25000000000000       -47.792999999999999        128.90000000000001     
          42   126.37000000000000        157.19000000000000       -46.655999999999999        141.78999999999999     
          42   128.56000000000000        158.78000000000000       -50.843000000000004        154.68000000000001     
          42   130.15000000000001        160.47000000000000       -52.232999999999997        167.56999999999999     
          42   130.31999999999999        160.80000000000001       -50.433999999999997        180.46000000000001     
          42   131.63999999999999        163.44999999999999       -47.335999999999999        193.34999999999999     
          42   132.56000000000000        164.72000000000000       -50.793999999999997        206.24000000000001     
          43   131.91999999999999        49.844000000000001       -57.636000000000003        0.0000000000000000     
          43   132.84000000000000        48.783999999999999       -59.667000000000002        12.890000000000001     
          43   133.05000000000001        48.398000000000003       -57.244999999999997        25.780000000000001     
          43   133.46000000000001        48.103000000000002       -60.392000000000003        38.670000000000002     
          43   134.09999999999999        47.981999999999999       -56.090000000000003        51.560000000000002     
          43   133.43000000000001        47.616000000000000       -58.758000000000003        64.450000000000003     
          43   132.81000000000000        47.012999999999998       -59.520000000000003        77.340000000000003     
          43   132.52000000000001        45.957000000000001       -59.972000000000001        90.230000000000004     
          43   132.86000000000001        45.941000000000003       -59.213000000000001        103.12000000000000     
          43   132.62000000000000        44.453000000000003       -56.799999999999997        116.01000000000001     
          43   133.53999999999999        42.271000000000001       -61.963999999999999        128.90000000000001     
          43   133.47999999999999        40.759000000000000       -57.573999999999998        141.78999999999999     
          43   133.15000000000001        40.210000000000001       -58.706000000000003        154.68000000000001     
          43   132.56999999999999        40.073999999999998       -60.036999999999999        167.56999999999999     
          44   138.06000000000000        167.50999999999999       -27.492000000000001        0.0000000000000000     
          44   137.84999999999999        166.78999999999999       -27.725000000000001        12.890000000000001     
          44   137.74000000000001        165.94000000000000       -27.937999999999999        25.780000000000001     
          44   138.34999999999999        166.25999999999999       -29.439000000000000        38.670000000000002     
          44   137.59000000000000        167.49000000000001       -29.138999999999999        51.560000000000002     
          44   137.06000000000000        168.46000000000001       -29.504000000000001        64.450000000000003     
          44   137.63000000000000        168.78000000000000       -27.888999999999999        77.340000000000003     
          44   137.55000000000001        168.18000000000001       -25.452999999999999        90.230000000000004     
          44   137.03999999999999        167.28000000000000       -29.143000000000001        103.12000000000000     
          44   134.97999999999999        170.80000000000001       -34.396000000000001        116.01000000000001     
          44   134.00000000000000        172.03000000000000       -35.186999999999998        128.90000000000001     
          45   139.69999999999999        30.564000000000000       -51.656999999999996        0.0000000000000000     
          45   139.68000000000001        30.305000000000000       -51.866999999999997        12.890000000000001     
          45   139.69000000000000        30.617000000000001       -51.497999999999998        25.780000000000001     
          45   139.19000000000000        30.963000000000001       -52.649000000000001        38.670000000000002     
          45   139.00000000000000        30.847000000000001       -52.024000000000001        51.560000000000002     
          45   139.09000000000000        30.280999999999999       -51.558999999999997        64.450000000000003     
          45   140.09000000000000        30.879999999999999       -53.579999999999998        77.340000000000003     
          45   140.30000000000001        31.009000000000000       -51.155000000000001        90.230000000000004     
          45   140.11000000000001        30.853999999999999       -50.249000000000002        103.12000000000000     
          45   139.78000000000000        30.579999999999998       -49.881000000000000        116.01000000000001     
          45   140.30000000000001        30.416000000000000       -50.015999999999998        128.90000000000001     
          45   139.25999999999999        30.523000000000000       -51.418999999999997        141.78999999999999     
          45   140.16999999999999        30.256000000000000       -50.774999999999999        154.68000000000001     
          45   139.94000000000000        30.250000000000000       -51.198000000000000        167.56999999999999     
          45   140.30000000000001        30.786000000000001       -50.238999999999997        180.46000000000001     
          45   139.96000000000001        31.282000000000000       -49.777000000000001        193.34999999999999     
          45   140.12000000000000        31.087000000000000       -50.953000000000003        206.24000000000001     
          45   140.06999999999999        30.920000000000002       -51.356000000000002        219.13000000000000     
          45   140.75999999999999        29.882999999999999       -49.835000000000001        232.02000000000001     
          45   141.12000000000000        31.251000000000001       -52.319000000000003        244.91000000000000     
          45   140.75999999999999        30.879999999999999       -52.451000000000001        257.80000000000001     
          45   140.97000000000000        30.622000000000000       -50.531999999999996        270.69000000000000     
          45   142.68000000000001        29.486000000000001       -50.484000000000002        283.57999999999998     
          45   141.22000000000000        30.754999999999999       -51.149999999999999        296.47000000000003     
          45   139.47999999999999        30.843000000000000       -50.935000000000002        309.36000000000001     
          46   143.77000000000001        8.1480999999999995       -46.469000000000001        0.0000000000000000     
          46   143.88999999999999        8.1224000000000007       -45.598999999999997        12.890000000000001     
          46   143.91999999999999        8.3375000000000004       -45.148000000000003        25.780000000000001     
          46   144.06000000000000        8.5000000000000000       -45.640999999999998        38.670000000000002     
          46   143.91999999999999        8.5093999999999994       -43.326000000000001        51.560000000000002     
          46   144.00999999999999        9.1511999999999993       -43.220999999999997        64.450000000000003     
          46   144.06999999999999        9.6227999999999998       -42.542000000000002        77.340000000000003     
          46   144.11000000000001        9.7794000000000008       -42.130000000000003        90.230000000000004     
          46   143.93000000000001        9.7367000000000008       -42.719999999999999        103.12000000000000     
          46   144.63000000000000        9.9388000000000005       -43.439999999999998        116.01000000000001     
          46   144.84999999999999        10.058000000000000       -42.715000000000003        128.90000000000001     
          46   145.22000000000000        10.081000000000000       -43.594000000000001        141.78999999999999     
          46   145.31999999999999        10.257000000000000       -43.548000000000002        154.68000000000001     
          46   145.21000000000001        10.045999999999999       -43.521999999999998        167.56999999999999     
          46   145.24000000000001        10.214000000000000       -43.920999999999999        180.46000000000001     
          46   145.58000000000001        10.255000000000001       -43.433000000000000        193.34999999999999     
          46   145.22000000000000        10.190000000000000       -43.622999999999998        206.24000000000001     
          46   145.69999999999999        10.388000000000000       -45.487000000000002        219.13000000000000     
          46   145.91999999999999        9.7317000000000000       -45.401000000000003        232.02000000000001     
          46   146.05000000000001        9.4692000000000007       -46.023000000000003        244.91000000000000     
          46   146.02000000000001        9.3861000000000008       -45.374000000000002        257.80000000000001     
          46   145.97999999999999        9.2281999999999993       -46.031999999999996        270.69000000000000     
          46   145.83000000000001        9.1477000000000004       -45.688000000000002        283.57999999999998     
          46   146.09999999999999        8.9520999999999997       -45.741000000000000        296.47000000000003     
          46   145.97000000000000        8.7307000000000006       -46.335000000000001        309.36000000000001     
          46   146.13000000000000        8.4894999999999996       -45.912999999999997        322.25000000000000     
          46   146.19000000000000        8.2370000000000001       -45.631999999999998        335.13999999999999     
          46   145.94999999999999        8.2598000000000003       -45.902999999999999        348.02999999999997     
          46   145.58000000000001        7.9245999999999999       -46.582999999999998        360.92000000000002     
          46   145.50000000000000        8.0023000000000000       -45.783999999999999        373.81000000000000     
          46   145.19999999999999        8.2141999999999999       -44.686999999999998        386.69999999999999     
          46   145.21000000000001        8.1466999999999992       -44.883000000000003        399.58999999999997     
          46   145.31000000000000        8.2105999999999995       -45.326000000000001        412.48000000000002     
          46   145.71000000000001        8.0306999999999995       -45.447000000000003        425.37000000000000     
          46   145.96000000000001        8.1763999999999992       -45.545999999999999        438.25999999999999     
          46   146.69999999999999        8.0503999999999998       -45.165999999999997        451.14999999999998     
          46   147.06999999999999        8.2309999999999999       -45.390999999999998        464.04000000000002     
          46   147.63000000000000        8.2344000000000008       -46.006999999999998        476.93000000000001     
          46   147.44999999999999        7.9824999999999999       -45.848999999999997        489.81999999999999     
          46   146.86000000000001        7.8718000000000004       -45.304000000000002        502.70999999999998     
          46   146.78000000000000        7.9915000000000003       -46.432000000000002        515.60000000000002     
          46   147.25999999999999        8.3213000000000008       -44.965000000000003        528.49000000000001     
          46   147.61000000000001        8.2928999999999995       -44.012000000000000        541.38000000000000     
          46   147.49000000000001        8.4520000000000000       -44.825000000000003        554.26999999999998     
          46   148.13999999999999        8.6928999999999998       -45.817000000000000        567.15999999999997     
          46   148.50999999999999        8.5691000000000006       -45.067000000000000        580.04999999999995     
          46   148.53000000000000        8.5802999999999994       -46.347000000000001        592.94000000000005     
          46   148.81999999999999        8.3884000000000007       -44.984999999999999        605.83000000000004     
          46   149.37000000000000        8.4969000000000001       -46.811000000000000        618.72000000000003     
          46   149.68000000000001        8.8172999999999995       -45.755000000000003        631.61000000000001     
          46   150.05000000000001        8.6717999999999993       -45.548000000000002        644.50000000000000     
          46   150.16000000000000        8.9187999999999992       -45.826000000000001        657.38999999999999     
          46   150.97000000000000        8.7033000000000005       -47.430000000000000        670.27999999999997     
          46   152.34999999999999        9.2963000000000005       -44.024000000000001        683.16999999999996     
          46   151.25000000000000        9.2475000000000005       -44.741999999999997        696.05999999999995     
          46   150.97000000000000        9.0310000000000006       -45.871000000000002        708.95000000000005     
          46   151.34999999999999        9.9587000000000003       -44.027000000000001        721.84000000000003     
          47   143.37000000000000        86.287000000000006       -34.252000000000002        0.0000000000000000     
          47   143.06000000000000        85.994000000000000       -34.125999999999998        12.890000000000001     
          47   143.25000000000000        85.829999999999998       -34.271999999999998        25.780000000000001     
          47   143.34000000000000        85.935000000000002       -32.509000000000000        38.670000000000002     
          47   143.27000000000001        86.244000000000000       -31.777000000000001        51.560000000000002     
          47   143.50000000000000        86.105000000000004       -34.198000000000000        64.450000000000003     
          47   142.88999999999999        85.933999999999997       -31.952000000000002        77.340000000000003     
          47   143.25999999999999        85.897999999999996       -33.305999999999997        90.230000000000004     
          47   143.49000000000001        85.721000000000004       -34.640000000000001        103.12000000000000     
          47   143.06000000000000        85.698999999999998       -30.553000000000001        116.01000000000001     
          47   143.16999999999999        85.280000000000001       -35.081000000000003        128.90000000000001     
          47   143.59999999999999        85.530000000000001       -33.649999999999999        141.78999999999999     
          47   143.50999999999999        85.328000000000003       -34.780000000000001        154.68000000000001     
          47   143.15000000000001        85.356999999999999       -34.052000000000000        167.56999999999999     
          47   143.50999999999999        85.462999999999994       -35.076999999999998        180.46000000000001     
          47   143.72999999999999        85.555000000000007       -33.639000000000003        193.34999999999999     
          47   143.40000000000001        85.695999999999998       -33.247000000000000        206.24000000000001     
          47   143.66000000000000        85.718999999999994       -33.866000000000000        219.13000000000000     
          48   144.18000000000001        192.09000000000000       -27.609000000000002        0.0000000000000000     
          48   143.86000000000001        191.99000000000001       -27.835000000000001        12.890000000000001     
          48   144.66000000000000        192.40000000000001       -28.184999999999999        25.780000000000001     
          48   144.34000000000000        192.72999999999999       -29.202999999999999        38.670000000000002     
          48   143.97999999999999        192.41000000000000       -28.050999999999998        51.560000000000002     
          48   144.59999999999999        192.00999999999999       -27.818000000000001        64.450000000000003     
          48   144.19999999999999        192.16999999999999       -28.013999999999999        77.340000000000003     
          48   142.94000000000000        192.43000000000001       -29.082999999999998        90.230000000000004     
          48   138.90000000000001        192.58000000000001       -30.736000000000001        103.12000000000000     
          48   137.72000000000000        192.93000000000001       -28.971000000000000        116.01000000000001     
          48   137.15000000000001        192.88000000000000       -34.076000000000001        128.90000000000001     
          48   136.81999999999999        192.75999999999999       -33.393999999999998        141.78999999999999     
          48   137.18000000000001        192.71000000000001       -34.793999999999997        154.68000000000001     
          48   136.22999999999999        193.13000000000000       -31.218000000000000        167.56999999999999     
          48   135.56000000000000        192.84999999999999       -34.241000000000000        180.46000000000001     
          48   135.21000000000001        193.28999999999999       -34.195999999999998        193.34999999999999     
          48   135.05000000000001        193.63999999999999       -35.518000000000001        206.24000000000001     
          48   134.86000000000001        193.93000000000001       -33.427000000000000        219.13000000000000     
          48   134.81000000000000        194.08000000000001       -36.844999999999999        232.02000000000001     
          48   133.96000000000001        194.09000000000000       -38.529000000000003        244.91000000000000     
          48   133.41000000000000        194.44000000000000       -38.155000000000001        257.80000000000001     
          48   133.71000000000001        194.31999999999999       -38.634000000000000        270.69000000000000     
          48   132.53000000000000        194.25999999999999       -40.409999999999997        283.57999999999998     
          48   132.19000000000000        194.34000000000000       -38.850999999999999        296.47000000000003     
          48   131.56000000000000        195.41999999999999       -39.723999999999997        309.36000000000001     
          48   131.71000000000001        194.78999999999999       -41.670999999999999        322.25000000000000     
          49   144.75999999999999        215.74000000000001       -27.384000000000000        0.0000000000000000     
          49   143.13000000000000        214.65000000000001       -28.277000000000001        12.890000000000001     
          49   142.21000000000001        214.00000000000000       -27.757999999999999        25.780000000000001     
          49   141.75999999999999        213.80000000000001       -26.027999999999999        38.670000000000002     
          49   142.41000000000000        213.28000000000000       -25.292000000000002        51.560000000000002     
          49   142.40000000000001        213.19000000000000       -25.087000000000000        64.450000000000003     
          49   142.75000000000000        213.05000000000001       -26.430000000000000        77.340000000000003     
          49   142.81999999999999        212.93000000000001       -25.474000000000000        90.230000000000004     
          49   143.09999999999999        212.84000000000000       -27.440999999999999        103.12000000000000     
          49   143.49000000000001        211.69000000000000       -27.227000000000000        116.01000000000001     
          49   144.13000000000000        211.53999999999999       -25.728999999999999        128.90000000000001     
          49   145.63999999999999        211.71000000000001       -28.632999999999999        141.78999999999999     
          49   146.03999999999999        212.09000000000000       -29.597000000000001        154.68000000000001     
          49   145.52000000000001        213.37000000000000       -30.407000000000000        167.56999999999999     
          49   145.03000000000000        213.86000000000001       -31.469999999999999        180.46000000000001     
          49   145.19000000000000        213.84000000000000       -32.194000000000003        193.34999999999999     
          49   144.74000000000001        214.06000000000000       -29.751999999999999        206.24000000000001     
          49   143.87000000000000        214.69000000000000       -26.943999999999999        219.13000000000000     
          49   143.72000000000000        215.12000000000000       -27.885999999999999        232.02000000000001     
          49   143.91000000000000        215.31999999999999       -28.763000000000002        244.91000000000000     
          49   144.43000000000001        216.15000000000001       -28.866000000000000        257.80000000000001     
          49   144.93000000000001        216.34999999999999       -28.998000000000001        270.69000000000000     
          49   146.53000000000000        216.71000000000001       -30.079999999999998        283.57999999999998     
          50   148.87000000000000        143.25999999999999       -27.210000000000001        0.0000000000000000     
          50   148.41000000000000        140.68000000000001       -28.364000000000001        12.890000000000001     
          50   147.69999999999999        140.52000000000001       -28.282000000000000        25.780000000000001     
          50   149.43000000000001        138.56999999999999       -31.324999999999999        38.670000000000002     
          50   151.84999999999999        136.31000000000000       -32.424999999999997        51.560000000000002     
          50   152.75999999999999        135.40000000000001       -31.536000000000001        64.450000000000003     
          50   152.65000000000001        135.18000000000001       -31.116000000000000        77.340000000000003     
          50   152.30000000000001        135.22999999999999       -33.316000000000003        90.230000000000004     
          50   152.68000000000001        135.94999999999999       -35.076999999999998        103.12000000000000     
          50   152.87000000000000        136.77000000000001       -36.667999999999999        116.01000000000001     
          50   153.90000000000001        137.88000000000000       -42.545000000000002        128.90000000000001     
          50   155.77000000000001        138.53000000000000       -45.945000000000000        141.78999999999999     
          50   156.80000000000001        138.46000000000001       -47.866000000000000        154.68000000000001     
          50   159.78999999999999        139.62000000000000       -46.939000000000000        167.56999999999999     
          51   151.38000000000000        7.0644999999999998       -57.884999999999998        0.0000000000000000     
          51   151.56000000000000        6.5690000000000000       -55.829999999999998        12.890000000000001     
          51   151.56999999999999        6.1962999999999999       -56.512000000000000        25.780000000000001     
          51   151.41000000000000        6.5027999999999997       -56.052000000000000        38.670000000000002     
          51   151.56999999999999        6.3109000000000002       -55.281999999999996        51.560000000000002     
          51   151.90000000000001        6.2666000000000004       -55.317999999999998        64.450000000000003     
          51   151.75999999999999        6.4100000000000001       -56.250999999999998        77.340000000000003     
          51   152.06999999999999        6.5510000000000002       -55.240000000000002        90.230000000000004     
          51   151.63999999999999        6.9211999999999998       -54.506000000000000        103.12000000000000     
          51   151.66000000000000        6.7252000000000001       -54.889000000000003        116.01000000000001     
          51   151.78000000000000        6.5880000000000001       -56.426000000000002        128.90000000000001     
          51   151.59000000000000        6.8216000000000001       -55.030000000000001        141.78999999999999     
          51   151.80000000000001        6.4916000000000000       -55.954999999999998        154.68000000000001     
          51   151.78999999999999        6.4303999999999997       -56.771000000000001        167.56999999999999     
          51   151.88999999999999        6.3204000000000002       -55.460999999999999        180.46000000000001     
          51   151.71000000000001        6.6421000000000001       -56.331000000000003        193.34999999999999     
          51   151.84999999999999        6.0003000000000002       -53.256999999999998        206.24000000000001     
          51   152.05000000000001        6.4318999999999997       -55.030999999999999        219.13000000000000     
          51   152.05000000000001        6.2281000000000004       -56.555999999999997        232.02000000000001     
          51   151.78999999999999        6.5949000000000000       -55.807000000000002        244.91000000000000     
          51   152.02000000000001        6.3959000000000001       -56.722999999999999        257.80000000000001     
          52   152.66000000000000        49.338999999999999       -48.338000000000001        0.0000000000000000     
          52   153.08000000000001        51.015999999999998       -47.404000000000003        12.890000000000001     
          52   153.71000000000001        52.512000000000000       -44.363999999999997        25.780000000000001     
          52   155.28999999999999        53.499000000000002       -42.866999999999997        38.670000000000002     
          52   157.69999999999999        53.841000000000001       -40.875000000000000        51.560000000000002     
          52   157.44999999999999        55.177999999999997       -38.978000000000002        64.450000000000003     
          52   157.72999999999999        57.311000000000000       -38.085000000000001        77.340000000000003     
          52   159.09999999999999        60.161999999999999       -36.423000000000002        90.230000000000004     
          52   161.25000000000000        61.816000000000003       -36.411999999999999        103.12000000000000     
          52   163.84000000000000        62.195000000000000       -36.576999999999998        116.01000000000001     
          52   167.49000000000001        63.009999999999998       -38.530999999999999        128.90000000000001     
          52   169.11000000000001        63.661999999999999       -39.850999999999999        141.78999999999999     
          52   169.97999999999999        64.257000000000005       -40.485999999999997        154.68000000000001     
          52   170.34999999999999        65.280000000000001       -42.957999999999998        167.56999999999999     
          52   169.69000000000000        67.051000000000002       -42.520000000000003        180.46000000000001     
          52   169.06999999999999        69.900000000000006       -43.567999999999998        193.34999999999999     
          52   169.47000000000000        70.272999999999996       -42.447000000000003        206.24000000000001     
          53   155.19000000000000        257.00000000000000       -31.658999999999999        0.0000000000000000     
          53   155.83000000000001        258.43000000000001       -32.445999999999998        12.890000000000001     
          53   156.11000000000001        257.67000000000002       -31.079999999999998        25.780000000000001     
          53   157.22000000000000        258.60000000000002       -31.495999999999999        38.670000000000002     
          53   158.53000000000000        259.55000000000001       -30.751000000000001        51.560000000000002     
          53   159.72999999999999        259.99000000000001       -30.992999999999999        64.450000000000003     
          53   164.31999999999999        261.89999999999998       -28.276000000000000        77.340000000000003     
          53   165.16000000000000        262.30000000000001       -26.745000000000001        90.230000000000004     
          53   165.90000000000001        262.43000000000001       -26.167999999999999        103.12000000000000     
          53   166.93000000000001        262.25999999999999       -24.132000000000001        116.01000000000001     
          53   166.91000000000000        262.44000000000000       -23.361000000000001        128.90000000000001     
          53   166.84999999999999        261.10000000000002       -22.465000000000000        141.78999999999999     
          53   167.50999999999999        259.67000000000002       -21.099000000000000        154.68000000000001     
          54   158.28000000000000        19.111000000000001       -46.722999999999999        0.0000000000000000     
          54   157.81000000000000        18.204999999999998       -43.176000000000002        12.890000000000001     
          54   158.16999999999999        17.673999999999999       -45.133000000000003        25.780000000000001     
          54   157.87000000000000        17.106999999999999       -42.765999999999998        38.670000000000002     
          54   158.11000000000001        17.097999999999999       -43.371000000000002        51.560000000000002     
          54   157.74000000000001        17.047999999999998       -40.709000000000003        64.450000000000003     
          54   158.37000000000000        16.855000000000000       -44.052000000000000        77.340000000000003     
          54   158.74000000000001        16.530999999999999       -43.664999999999999        90.230000000000004     
          54   159.06000000000000        15.909000000000001       -42.110999999999997        103.12000000000000     
          54   159.52000000000001        15.888000000000000       -42.848999999999997        116.01000000000001     
          54   159.88000000000000        15.728000000000000       -41.527999999999999        128.90000000000001     
          54   160.78999999999999        15.637000000000000       -42.226999999999997        141.78999999999999     
          54   161.43000000000001        16.077999999999999       -44.201000000000001        154.68000000000001     
          54   162.25000000000000        16.050999999999998       -44.287999999999997        167.56999999999999     
          54   162.59000000000000        15.685000000000000       -41.454999999999998        180.46000000000001     
          54   162.28000000000000        16.248000000000001       -44.021999999999998        193.34999999999999     
          54   162.83000000000001        16.184999999999999       -43.335000000000001        206.24000000000001     
          54   162.59000000000000        15.526000000000000       -41.411999999999999        219.13000000000000     
          54   162.49000000000001        15.423999999999999       -42.524000000000001        232.02000000000001     
          54   162.65000000000001        14.813000000000001       -41.427000000000000        244.91000000000000     
          54   163.09000000000000        14.541000000000000       -40.399000000000001        257.80000000000001     
          54   163.59999999999999        14.856000000000000       -40.729999999999997        270.69000000000000     
          54   163.56999999999999        14.380000000000001       -37.490000000000002        283.57999999999998     
          54   163.56999999999999        14.115000000000000       -38.113999999999997        296.47000000000003     
          54   163.25000000000000        13.920000000000000       -37.679000000000002        309.36000000000001     
          54   162.59999999999999        13.829000000000001       -35.435000000000002        322.25000000000000     
          54   161.53000000000000        14.023999999999999       -34.466999999999999        335.13999999999999     
          54   161.02000000000001        13.807000000000000       -35.088999999999999        348.02999999999997     
          54   159.58000000000001        13.638999999999999       -35.182000000000002        360.92000000000002     
          54   160.09999999999999        13.904000000000000       -33.881000000000000        373.81000000000000     
          54   159.78999999999999        13.907999999999999       -33.703000000000003        386.69999999999999     
          54   159.78999999999999        13.846000000000000       -34.329999999999998        399.58999999999997     
          54   159.46000000000001        14.374000000000001       -34.034999999999997        412.48000000000002     
          54   159.81999999999999        13.407000000000000       -34.561000000000000        425.37000000000000     
          54   159.96000000000001        13.420000000000000       -33.874000000000002        438.25999999999999     
          54   158.91999999999999        12.134000000000000       -33.665999999999997        451.14999999999998     
          54   159.31000000000000        12.837000000000000       -33.731000000000002        464.04000000000002     
          54   158.69000000000000        12.643000000000001       -34.033999999999999        476.93000000000001     
          54   159.00000000000000        13.054000000000000       -33.406999999999996        489.81999999999999     
          54   158.71000000000001        13.414000000000000       -33.920000000000002        502.70999999999998     
          54   157.96000000000001        12.992000000000001       -34.192000000000000        515.60000000000002     
          54   157.08000000000001        12.962999999999999       -33.750000000000000        528.49000000000001     
          54   156.41999999999999        12.690000000000000       -33.631999999999998        541.38000000000000     
          54   156.50999999999999        12.740000000000000       -34.014000000000003        554.26999999999998     
          54   155.81999999999999        13.210000000000001       -34.027999999999999        567.15999999999997     
          54   154.63000000000000        13.247999999999999       -33.619000000000000        580.04999999999995     
          54   155.83000000000001        13.994000000000000       -34.079999999999998        592.94000000000005     
          54   157.19999999999999        14.500999999999999       -34.002000000000002        605.83000000000004     
          54   157.47999999999999        14.103999999999999       -34.683999999999997        618.72000000000003     
          54   158.38999999999999        13.177000000000000       -35.686999999999998        631.61000000000001     
          54   157.78000000000000        12.973000000000001       -33.499000000000002        644.50000000000000     
          54   158.50000000000000        13.289999999999999       -34.256000000000000        657.38999999999999     
          54   157.84000000000000        12.768000000000001       -34.667000000000002        670.27999999999997     
          54   156.84999999999999        12.542000000000000       -34.341999999999999        683.16999999999996     
          54   158.05000000000001        13.122999999999999       -34.521000000000001        696.05999999999995     
          54   158.75999999999999        14.098000000000001       -34.386000000000003        708.95000000000005     
          54   157.16000000000000        12.837999999999999       -34.670000000000002        721.84000000000003     
          54   152.94000000000000        11.279000000000000       -36.671999999999997        734.73000000000002     
          54   153.38000000000000        10.956000000000000       -36.685000000000002        747.62000000000000     
          54   153.68000000000001        11.975000000000000       -36.484999999999999        760.50999999999999     
          54   154.16999999999999        11.951000000000001       -36.612000000000002        773.39999999999998     
          54   153.52000000000001        11.076000000000001       -37.029000000000003        786.28999999999996     
          54   154.03999999999999        10.805999999999999       -37.033000000000001        799.17999999999995     
          54   154.80000000000001        10.872000000000000       -36.395000000000003        812.07000000000005     
          54   155.56999999999999        10.417000000000000       -36.874000000000002        824.96000000000004     
          54   154.66999999999999        10.820000000000000       -36.411999999999999        837.85000000000002     
          54   154.47000000000000        10.787000000000001       -37.198999999999998        850.74000000000001     
          54   155.19999999999999        10.602000000000000       -37.015999999999998        863.63000000000000     
          55   160.34999999999999        30.038000000000000       -55.939000000000000        0.0000000000000000     
          55   160.86000000000001        29.681999999999999       -57.667999999999999        12.890000000000001     
          55   161.13999999999999        28.510000000000002       -57.411000000000001        25.780000000000001     
          55   162.09999999999999        29.908999999999999       -57.616000000000000        38.670000000000002     
          55   161.99000000000001        30.082000000000001       -56.386000000000003        51.560000000000002     
          55   162.00000000000000        30.212000000000000       -58.799999999999997        64.450000000000003     
          55   161.74000000000001        30.181999999999999       -58.043999999999997        77.340000000000003     
          55   160.93000000000001        30.024999999999999       -56.234000000000002        90.230000000000004     
          55   161.21000000000001        29.713000000000001       -55.399999999999999        103.12000000000000     
          56   169.88999999999999        175.53999999999999       -22.905999999999999        0.0000000000000000     
          56   169.31999999999999        176.47000000000000       -23.794000000000000        12.890000000000001     
          56   169.34999999999999        176.75999999999999       -23.631000000000000        25.780000000000001     
          56   169.75999999999999        176.65000000000001       -24.544000000000000        38.670000000000002     
          56   170.31999999999999        176.11000000000001       -23.910000000000000        51.560000000000002     
          56   169.24000000000001        176.75000000000000       -22.673999999999999        64.450000000000003     
          56   167.34999999999999        179.03999999999999       -21.885999999999999        77.340000000000003     
          56   167.27000000000001        178.50999999999999       -21.696000000000002        90.230000000000004     
          56   167.36000000000001        178.65000000000001       -19.181000000000001        103.12000000000000     
          56   167.44999999999999        178.72000000000000       -18.605000000000000        116.01000000000001     
          56   167.50999999999999        178.62000000000000       -18.603999999999999        128.90000000000001     
          56   167.05000000000001        179.09999999999999       -19.731999999999999        141.78999999999999     
          56   166.88000000000000        180.22999999999999       -22.576000000000001        154.68000000000001     
          56   166.81000000000000        181.21000000000001       -21.530999999999999        167.56999999999999     
          56   167.25000000000000        181.31000000000000       -23.169000000000000        180.46000000000001     
          56   166.41000000000000        180.84999999999999       -22.396999999999998        193.34999999999999     
          56   164.97999999999999        178.19999999999999       -19.065999999999999        206.24000000000001     
          56   164.69000000000000        178.15000000000001       -18.120000000000001        219.13000000000000     
          56   163.72000000000000        178.41999999999999       -17.581000000000000        232.02000000000001     
          56   161.03999999999999        180.19999999999999       -19.001000000000001        244.91000000000000     
          56   160.94999999999999        180.72999999999999       -17.181000000000001        257.80000000000001     
          56   157.34000000000000        178.91999999999999       -17.605000000000000        270.69000000000000     
          56   157.16999999999999        178.69000000000000       -17.538000000000000        283.57999999999998     
          56   157.00999999999999        178.34000000000000       -17.231999999999999        296.47000000000003     
          56   155.93000000000001        176.99000000000001       -16.091999999999999        309.36000000000001     
          56   155.06999999999999        176.28999999999999       -16.481999999999999        322.25000000000000     
          56   154.59999999999999        176.66000000000000       -16.047000000000001        335.13999999999999     
          56   154.15000000000001        171.05000000000001       -15.548999999999999        348.02999999999997     
          56   153.72999999999999        169.59000000000000       -17.172999999999998        360.92000000000002     
          56   152.47000000000000        167.36000000000001       -20.495999999999999        373.81000000000000     
          56   151.71000000000001        166.99000000000001       -19.416000000000000        386.69999999999999     
          56   152.41000000000000        166.77000000000001       -15.423000000000000        399.58999999999997     
          56   151.94999999999999        162.63000000000000       -18.523000000000000        412.48000000000002     
          56   152.47999999999999        162.81999999999999       -16.541000000000000        425.37000000000000     
          56   154.87000000000000        164.22000000000000       -16.907000000000000        438.25999999999999     
          56   155.96000000000001        164.99000000000001       -14.603999999999999        451.14999999999998     
          56   156.34000000000000        164.41000000000000       -14.054000000000000        464.04000000000002     
          56   155.40000000000001        165.02000000000001       -19.524000000000001        476.93000000000001     
          57   173.50999999999999        126.13000000000000       -16.837000000000000        0.0000000000000000     
          57   175.11000000000001        125.79000000000001       -16.411999999999999        12.890000000000001     
          57   178.44999999999999        126.28000000000000       -16.850999999999999        25.780000000000001     
          57   181.66999999999999        127.95000000000000       -17.294000000000000        38.670000000000002     
          57   184.36000000000001        129.37000000000000       -16.047999999999998        51.560000000000002     
          57   189.00000000000000        131.44000000000000       -17.343000000000000        64.450000000000003     
          57   191.93000000000001        132.96000000000001       -16.827999999999999        77.340000000000003     
          57   193.88999999999999        136.52000000000001       -16.384000000000000        90.230000000000004     
          57   196.66000000000000        137.16999999999999       -16.532000000000000        103.12000000000000     
          57   197.65000000000001        139.08000000000001       -15.252000000000001        116.01000000000001     
          57   199.94999999999999        141.06000000000000       -14.644000000000000        128.90000000000001     
          57   202.44999999999999        142.78999999999999       -15.936000000000000        141.78999999999999     
          58   176.18000000000001        150.96000000000001       -28.510999999999999        0.0000000000000000     
          58   178.38000000000000        151.03000000000000       -29.065000000000001        12.890000000000001     
          58   179.41999999999999        151.05000000000001       -27.294000000000000        25.780000000000001     
          58   182.78999999999999        151.13000000000000       -27.309000000000001        38.670000000000002     
          58   185.06000000000000        149.94000000000000       -32.414000000000001        51.560000000000002     
          58   188.00000000000000        150.27000000000001       -35.299999999999997        64.450000000000003     
          58   190.84999999999999        149.50000000000000       -37.261000000000003        77.340000000000003     
          58   193.84999999999999        148.97999999999999       -38.643999999999998        90.230000000000004     
          58   196.90000000000001        147.84000000000000       -39.616999999999997        103.12000000000000     
          58   197.09000000000000        147.55000000000001       -38.945000000000000        116.01000000000001     
          58   202.41999999999999        148.87000000000000       -37.454999999999998        128.90000000000001     
          58   203.00000000000000        148.47000000000000       -39.936000000000000        141.78999999999999     
          58   203.72000000000000        148.96000000000001       -36.805999999999997        154.68000000000001     
          58   204.30000000000001        148.87000000000000       -33.976999999999997        167.56999999999999     
          59   179.86000000000001        86.397999999999996       -29.071999999999999        0.0000000000000000     
          59   179.84999999999999        86.355999999999995       -28.791000000000000        12.890000000000001     
          59   179.97999999999999        86.536000000000001       -28.699000000000002        25.780000000000001     
          59   180.03000000000000        86.475999999999999       -28.382999999999999        38.670000000000002     
          59   180.09999999999999        86.484999999999999       -29.430000000000000        51.560000000000002     
          59   179.91999999999999        86.748999999999995       -28.693000000000001        64.450000000000003     
          59   179.78999999999999        86.838999999999999       -28.838000000000001        77.340000000000003     
          59   179.78999999999999        86.884000000000000       -29.009000000000000        90.230000000000004     
          59   179.90000000000001        86.959000000000003       -29.039000000000001        103.12000000000000     
          59   179.69000000000000        86.864999999999995       -28.597000000000001        116.01000000000001     
          59   179.68000000000001        86.939999999999998       -29.097999999999999        128.90000000000001     
          59   179.69999999999999        87.013999999999996       -28.469999999999999        141.78999999999999     
          59   179.68000000000001        87.072999999999993       -29.213999999999999        154.68000000000001     
          59   179.49000000000001        87.099000000000004       -29.257000000000001        167.56999999999999     
          59   179.81999999999999        87.744000000000000       -30.097000000000001        180.46000000000001     
          59   179.71000000000001        88.162000000000006       -29.356000000000002        193.34999999999999     
          59   179.66999999999999        87.685000000000002       -29.521999999999998        206.24000000000001     
          59   179.56999999999999        87.956999999999994       -29.719000000000001        219.13000000000000     
          59   179.65000000000001        87.756000000000000       -29.917999999999999        232.02000000000001     
          59   179.59000000000000        87.692999999999998       -29.882000000000001        244.91000000000000     
          59   179.65000000000001        88.007000000000005       -29.739000000000001        257.80000000000001     
          59   179.72000000000000        87.977999999999994       -29.913000000000000        270.69000000000000     
          60   184.47999999999999        105.39000000000000       -54.539000000000001        0.0000000000000000     
          60   181.78999999999999        104.12000000000000       -59.320999999999998        12.890000000000001     
          60   180.21000000000001        104.37000000000000       -58.558000000000000        25.780000000000001     
          60   179.15000000000001        105.63000000000000       -59.280000000000001        38.670000000000002     
          60   176.59000000000000        106.98000000000000       -59.755000000000003        51.560000000000002     
          60   176.88999999999999        107.04000000000001       -58.753999999999998        64.450000000000003     
          60   175.78000000000000        108.02000000000000       -58.893000000000001        77.340000000000003     
          60   175.25000000000000        109.02000000000000       -58.463999999999999        90.230000000000004     
          60   172.33000000000001        111.88000000000000       -55.228000000000002        103.12000000000000     
          61   186.97999999999999        142.66000000000000       -22.263000000000002        0.0000000000000000     
          61   187.22000000000000        142.02000000000001       -24.440000000000001        12.890000000000001     
          61   185.84000000000000        141.58000000000001       -20.088999999999999        25.780000000000001     
          61   186.93000000000001        140.88999999999999       -25.369000000000000        38.670000000000002     
          61   186.44000000000000        139.78000000000000       -26.565000000000001        51.560000000000002     
          61   186.91000000000000        140.28000000000000       -27.747000000000000        64.450000000000003     
          61   186.12000000000000        140.52000000000001       -26.457999999999998        77.340000000000003     
          61   186.59999999999999        140.08000000000001       -28.768999999999998        90.230000000000004     
          61   187.00999999999999        140.19000000000000       -27.122000000000000        103.12000000000000     
          61   186.94999999999999        140.16000000000000       -25.673999999999999        116.01000000000001     
          61   187.13000000000000        140.41999999999999       -26.605000000000000        128.90000000000001     
          61   187.15000000000001        140.50999999999999       -26.141999999999999        141.78999999999999     
          61   187.68000000000001        140.94000000000000       -26.969999999999999        154.68000000000001     
          61   187.11000000000001        141.22999999999999       -25.137000000000000        167.56999999999999     
          61   186.90000000000001        141.63999999999999       -25.452000000000002        180.46000000000001     
          61   185.84999999999999        142.52000000000001       -19.475999999999999        193.34999999999999     
          62   187.18000000000001        281.80000000000001       -17.289999999999999        0.0000000000000000     
          62   186.94000000000000        282.00999999999999       -19.341999999999999        12.890000000000001     
          62   186.78000000000000        281.98000000000002       -18.727000000000000        25.780000000000001     
          62   186.69999999999999        281.68000000000001       -16.890000000000001        38.670000000000002     
          62   186.91999999999999        281.51999999999998       -17.288000000000000        51.560000000000002     
          62   186.49000000000001        281.81999999999999       -17.018000000000001        64.450000000000003     
          62   185.91000000000000        282.26999999999998       -17.927000000000000        77.340000000000003     
          62   186.53999999999999        281.94999999999999       -20.245000000000001        90.230000000000004     
          62   186.36000000000001        282.06000000000000       -17.751999999999999        103.12000000000000     
          62   186.28999999999999        281.97000000000003       -16.927000000000000        116.01000000000001     
          62   185.88999999999999        281.94000000000000       -15.803000000000001        128.90000000000001     
          62   185.62000000000000        282.37000000000000       -16.228000000000002        141.78999999999999     
          62   185.78999999999999        281.95999999999998       -16.309999999999999        154.68000000000001     
          62   185.69000000000000        281.93000000000001       -15.205000000000000        167.56999999999999     
          62   185.69000000000000        281.63999999999999       -16.280999999999999        180.46000000000001     
          62   185.69000000000000        281.80000000000001       -16.376999999999999        193.34999999999999     
          62   185.25999999999999        282.12000000000000       -16.120999999999999        206.24000000000001     
          62   185.28999999999999        282.19000000000000       -16.228000000000002        219.13000000000000     
          62   184.66000000000000        282.62000000000000       -16.321000000000002        232.02000000000001     
          62   185.36000000000001        282.20999999999998       -15.907999999999999        244.91000000000000     
          62   185.63999999999999        282.04000000000002       -16.103000000000002        257.80000000000001     
          62   186.16000000000000        282.20999999999998       -15.750999999999999        270.69000000000000     
          62   186.09000000000000        281.99000000000001       -15.292999999999999        283.57999999999998     
          62   186.55000000000001        281.81999999999999       -16.390000000000001        296.47000000000003     
          62   186.84999999999999        281.37000000000000       -16.062000000000001        309.36000000000001     
          62   186.55000000000001        281.31999999999999       -16.059000000000001        322.25000000000000     
          62   186.03000000000000        281.00999999999999       -14.632000000000000        335.13999999999999     
          62   186.28000000000000        281.33999999999997       -16.151000000000000        348.02999999999997     
          62   185.90000000000001        281.60000000000002       -14.933999999999999        360.92000000000002     
          62   186.56000000000000        282.05000000000001       -18.838000000000001        373.81000000000000     
          62   186.43000000000001        282.19999999999999       -18.494000000000000        386.69999999999999     
          62   186.38999999999999        282.29000000000002       -19.811000000000000        399.58999999999997     
          62   186.66999999999999        282.29000000000002       -18.408999999999999        412.48000000000002     
          62   186.28000000000000        282.30000000000001       -18.739999999999998        425.37000000000000     
          62   186.58000000000001        282.51999999999998       -18.753000000000000        438.25999999999999     
          62   185.75000000000000        282.69999999999999       -17.558000000000000        451.14999999999998     
          62   185.81000000000000        282.72000000000003       -17.966000000000001        464.04000000000002     
          62   186.00999999999999        282.75999999999999       -16.562000000000001        476.93000000000001     
          62   186.22000000000000        283.10000000000002       -18.070000000000000        489.81999999999999     
          62   185.91999999999999        283.05000000000001       -17.570000000000000        502.70999999999998     
          62   186.28000000000000        283.30000000000001       -18.995000000000001        515.60000000000002     
          62   186.46000000000001        283.45999999999998       -19.606999999999999        528.49000000000001     
          62   186.71000000000001        283.25000000000000       -19.852000000000000        541.38000000000000     
          62   186.38999999999999        283.23000000000002       -19.966000000000001        554.26999999999998     
          62   186.28999999999999        283.25999999999999       -19.928000000000001        567.15999999999997     
          62   186.71000000000001        283.06999999999999       -19.571000000000002        580.04999999999995     
          62   186.81999999999999        283.14999999999998       -19.305000000000000        592.94000000000005     
          62   187.06999999999999        283.13000000000000       -19.157000000000000        605.83000000000004     
          62   187.12000000000000        282.93000000000001       -19.803999999999998        618.72000000000003     
          62   186.94999999999999        282.83999999999997       -19.457000000000001        631.61000000000001     
          62   187.31999999999999        282.72000000000003       -19.798999999999999        644.50000000000000     
          62   188.05000000000001        282.63999999999999       -20.120000000000001        657.38999999999999     
          62   187.78999999999999        282.23000000000002       -18.385999999999999        670.27999999999997     
          62   187.83000000000001        282.39999999999998       -16.773000000000000        683.16999999999996     
          62   187.93000000000001        282.33999999999997       -17.457999999999998        696.05999999999995     
          62   189.16000000000000        283.06000000000000       -21.887000000000000        708.95000000000005     
          62   188.40000000000001        282.60000000000002       -19.975000000000001        721.84000000000003     
          62   187.91999999999999        282.89999999999998       -19.420000000000002        734.73000000000002     
          62   188.31000000000000        282.91000000000003       -21.635000000000002        747.62000000000000     
          62   188.05000000000001        283.05000000000001       -20.376999999999999        760.50999999999999     
          62   187.88999999999999        282.55000000000001       -20.591999999999999        773.39999999999998     
          62   187.71000000000001        282.75000000000000       -19.673999999999999        786.28999999999996     
          62   187.86000000000001        282.79000000000002       -20.521999999999998        799.17999999999995     
          62   187.72000000000000        282.42000000000002       -19.501999999999999        812.07000000000005     
          62   187.96000000000001        282.23000000000002       -21.178999999999998        824.96000000000004     
          62   187.74000000000001        282.01999999999998       -20.480000000000000        837.85000000000002     
          62   187.53999999999999        281.88999999999999       -20.795999999999999        850.74000000000001     
          62   187.59000000000000        281.67000000000002       -20.199999999999999        863.63000000000000     
          62   188.08000000000001        281.66000000000003       -21.503000000000000        876.51999999999998     
          62   187.66000000000000        281.73000000000002       -20.707000000000001        889.40999999999997     
          62   187.80000000000001        281.92000000000002       -20.937999999999999        902.29999999999995     
          62   187.38999999999999        281.81999999999999       -18.510000000000002        915.19000000000005     
          62   187.87000000000000        281.92000000000002       -22.079999999999998        928.08000000000004     
          62   187.53999999999999        281.89999999999998       -20.806999999999999        940.97000000000003     
          62   186.74000000000001        281.97000000000003       -18.716999999999999        953.86000000000001     
          62   186.86000000000001        281.88999999999999       -19.585000000000001        966.75000000000000     
          62   186.68000000000001        282.11000000000001       -20.344999999999999        979.63999999999999     
          62   186.56999999999999        281.95999999999998       -18.998000000000001        992.52999999999997     
          62   186.75999999999999        281.88000000000000       -20.216000000000001        1005.4200000000000     
          62   187.88000000000000        281.93000000000001       -21.687000000000001        1018.3099999999999     
          62   188.13999999999999        282.25999999999999       -22.646000000000001        1031.2000000000000     
          62   189.16000000000000        282.38000000000000       -22.579999999999998        1044.0899999999999     
          63   188.91999999999999        107.31000000000000       -31.527000000000001        0.0000000000000000     
          63   188.27000000000001        108.61000000000000       -30.459000000000000        12.890000000000001     
          63   188.19999999999999        109.06000000000000       -31.061000000000000        25.780000000000001     
          63   187.28000000000000        109.34000000000000       -29.831000000000000        38.670000000000002     
          63   187.06999999999999        109.50000000000000       -28.739000000000001        51.560000000000002     
          63   186.87000000000000        109.88000000000000       -28.190000000000001        64.450000000000003     
          63   186.97999999999999        110.23000000000000       -26.094999999999999        77.340000000000003     
          63   186.75000000000000        111.61000000000000       -24.861000000000001        90.230000000000004     
          63   186.62000000000000        114.27000000000000       -24.398000000000000        103.12000000000000     
          63   185.56000000000000        116.19000000000000       -25.956000000000000        116.01000000000001     
          63   186.75999999999999        115.06000000000000       -25.626000000000001        128.90000000000001     
          63   187.88999999999999        115.15000000000001       -25.396999999999998        141.78999999999999     
          63   188.44999999999999        115.04000000000001       -24.574999999999999        154.68000000000001     
          64   190.31000000000000        174.66000000000000       -27.738000000000000        0.0000000000000000     
          64   189.46000000000001        176.02000000000001       -24.631000000000000        12.890000000000001     
          64   189.47999999999999        176.13999999999999       -25.859999999999999        25.780000000000001     
          64   190.30000000000001        176.62000000000000       -27.026000000000000        38.670000000000002     
          64   190.09999999999999        176.84999999999999       -24.785000000000000        51.560000000000002     
          64   189.63999999999999        177.81999999999999       -26.695000000000000        64.450000000000003     
          64   191.84999999999999        180.66000000000000       -27.123000000000001        77.340000000000003     
          64   191.93000000000001        181.18000000000001       -25.280999999999999        90.230000000000004     
          64   192.94999999999999        182.31000000000000       -26.780999999999999        103.12000000000000     
          64   194.63000000000000        183.06000000000000       -28.738000000000000        116.01000000000001     
          64   194.90000000000001        183.47000000000000       -28.829000000000001        128.90000000000001     
          64   197.19999999999999        182.02000000000001       -25.396000000000001        141.78999999999999     
          64   198.37000000000000        181.74000000000001       -26.507999999999999        154.68000000000001     
          64   198.58000000000001        181.65000000000001       -26.341999999999999        167.56999999999999     
          64   198.49000000000001        181.11000000000001       -28.045000000000002        180.46000000000001     
          64   198.40000000000001        180.90000000000001       -27.504999999999999        193.34999999999999     
          64   198.61000000000001        180.93000000000001       -29.472999999999999        206.24000000000001     
          64   198.06000000000000        180.75999999999999       -26.718000000000000        219.13000000000000     
          64   198.25999999999999        180.78999999999999       -26.033000000000001        232.02000000000001     
          64   198.88999999999999        180.87000000000000       -27.250000000000000        244.91000000000000     
          64   198.84999999999999        180.83000000000001       -27.716999999999999        257.80000000000001     
          64   198.77000000000001        181.06999999999999       -23.959000000000000        270.69000000000000     
          64   198.90000000000001        181.31999999999999       -24.520000000000000        283.57999999999998     
          64   198.75999999999999        181.21000000000001       -24.605000000000000        296.47000000000003     
          64   198.56000000000000        180.97000000000000       -22.875000000000000        309.36000000000001     
          64   198.36000000000001        180.66000000000000       -23.271000000000001        322.25000000000000     
          64   198.91000000000000        180.91000000000000       -27.446000000000002        335.13999999999999     
          64   198.21000000000001        180.52000000000001       -26.318999999999999        348.02999999999997     
          64   198.31999999999999        181.03999999999999       -25.789999999999999        360.92000000000002     
          64   198.43000000000001        180.75000000000000       -24.239000000000001        373.81000000000000     
          65   196.12000000000000        238.90000000000001       -10.449999999999999        0.0000000000000000     
          65   196.83000000000001        238.33000000000001       -9.9074000000000009        12.890000000000001     
          65   196.41000000000000        237.43000000000001       -10.480000000000000        25.780000000000001     
          65   195.93000000000001        236.16000000000000       -11.558999999999999        38.670000000000002     
          65   195.47000000000000        234.91000000000000       -11.209000000000000        51.560000000000002     
          65   196.75000000000000        231.37000000000000       -14.087999999999999        64.450000000000003     
          65   197.99000000000001        231.71000000000001       -14.172000000000001        77.340000000000003     
          65   199.41999999999999        232.31999999999999       -16.599000000000000        90.230000000000004     
          65   200.56999999999999        232.68000000000001       -16.962000000000000        103.12000000000000     
          65   201.71000000000001        233.66000000000000       -20.753000000000000        116.01000000000001     
          65   200.72000000000000        233.65000000000001       -23.187999999999999        128.90000000000001     
          65   201.52000000000001        233.19999999999999       -24.734999999999999        141.78999999999999     
          66   198.38999999999999        180.84999999999999       -24.550000000000001        0.0000000000000000     
          66   198.78999999999999        181.24000000000001       -24.420999999999999        12.890000000000001     
          66   198.66000000000000        180.97000000000000       -24.910000000000000        25.780000000000001     
          66   198.62000000000000        180.69999999999999       -26.379000000000001        38.670000000000002     
          66   198.62000000000000        180.88999999999999       -25.972999999999999        51.560000000000002     
          66   199.27000000000001        180.71000000000001       -27.933000000000000        64.450000000000003     
          66   198.18000000000001        180.86000000000001       -24.916000000000000        77.340000000000003     
          66   197.78999999999999        180.58000000000001       -24.361999999999998        90.230000000000004     
          66   197.96000000000001        180.56000000000000       -25.806000000000001        103.12000000000000     
          67   201.34000000000000        103.93000000000001       -26.870000000000001        0.0000000000000000     
          67   202.16000000000000        103.59000000000000       -26.468000000000000        12.890000000000001     
          67   203.97999999999999        103.52000000000000       -26.623999999999999        25.780000000000001     
          67   204.40000000000001        103.87000000000000       -25.614999999999998        38.670000000000002     
          67   205.91999999999999        104.23999999999999       -26.053999999999998        51.560000000000002     
          67   209.41000000000000        104.48999999999999       -27.728999999999999        64.450000000000003     
          67   208.94999999999999        104.73999999999999       -27.667000000000002        77.340000000000003     
          67   208.15000000000001        104.56000000000000       -26.359000000000002        90.230000000000004     
          67   209.19000000000000        104.40000000000001       -26.681999999999999        103.12000000000000     
          67   210.97000000000000        104.26000000000001       -27.370999999999999        116.01000000000001     
          67   211.16000000000000        103.79000000000001       -27.364000000000001        128.90000000000001     
          67   210.69000000000000        103.05000000000000       -25.457999999999998        141.78999999999999     
          67   210.84000000000000        103.13000000000000       -26.094999999999999        154.68000000000001     
          67   211.34999999999999        103.47000000000000       -27.036999999999999        167.56999999999999     
          67   211.66999999999999        103.42000000000000       -26.532000000000000        180.46000000000001     
          67   217.52000000000001        102.13000000000000       -22.823000000000000        193.34999999999999     
          67   217.43000000000001        101.95999999999999       -22.440999999999999        206.24000000000001     
          67   217.19000000000000        101.81999999999999       -21.998999999999999        219.13000000000000     
          67   217.06000000000000        101.81000000000000       -22.702000000000002        232.02000000000001     
          67   218.99000000000001        100.27000000000000       -23.260999999999999        244.91000000000000     
          67   221.13999999999999        97.465999999999994       -25.385999999999999        257.80000000000001     
          67   222.38999999999999        95.242999999999995       -27.984999999999999        270.69000000000000     
          67   223.69000000000000        94.745999999999995       -27.260000000000002        283.57999999999998     
          67   222.96000000000001        95.073999999999998       -25.936000000000000        296.47000000000003     
          67   222.69999999999999        95.212000000000003       -26.448000000000000        309.36000000000001     
          67   223.83000000000001        94.765000000000001       -26.041000000000000        322.25000000000000     
          68   204.99000000000001        149.96000000000001       -11.679000000000000        0.0000000000000000     
          68   205.15000000000001        150.19000000000000       -11.734000000000000        12.890000000000001     
          68   205.16999999999999        150.00000000000000       -11.571999999999999        25.780000000000001     
          68   205.13999999999999        150.19000000000000       -11.843999999999999        38.670000000000002     
          68   205.31999999999999        150.69000000000000       -12.567000000000000        51.560000000000002     
          68   205.22999999999999        150.83000000000001       -12.569000000000001        64.450000000000003     
          68   205.28999999999999        151.12000000000000       -12.673000000000000        77.340000000000003     
          68   205.52000000000001        151.15000000000001       -12.343000000000000        90.230000000000004     
          68   206.00999999999999        150.78000000000000       -13.115000000000000        103.12000000000000     
          68   205.78999999999999        150.44000000000000       -11.305000000000000        116.01000000000001     
          68   205.84999999999999        150.33000000000001       -11.404999999999999        128.90000000000001     
          68   205.84999999999999        150.49000000000001       -11.614000000000001        141.78999999999999     
          68   205.78000000000000        150.56999999999999       -13.135999999999999        154.68000000000001     
          68   205.78999999999999        150.58000000000001       -12.584000000000000        167.56999999999999     
          68   206.15000000000001        150.53999999999999       -13.141999999999999        180.46000000000001     
          68   206.52000000000001        150.63999999999999       -12.964000000000000        193.34999999999999     
          68   206.30000000000001        150.94999999999999       -13.487000000000000        206.24000000000001     
          68   206.22999999999999        151.25000000000000       -13.882999999999999        219.13000000000000     
          68   205.53999999999999        151.78000000000000       -14.786000000000000        232.02000000000001     
          68   205.31999999999999        152.09000000000000       -15.377000000000001        244.91000000000000     
          68   205.12000000000000        152.53000000000000       -15.832000000000001        257.80000000000001     
          68   204.71000000000001        151.38000000000000       -13.276999999999999        270.69000000000000     
          68   205.00999999999999        151.46000000000001       -13.875000000000000        283.57999999999998     
          68   205.16000000000000        151.34000000000000       -13.641999999999999        296.47000000000003     
          68   205.22999999999999        151.09999999999999       -13.417999999999999        309.36000000000001     
          68   205.63999999999999        151.53000000000000       -13.365000000000000        322.25000000000000     
          68   205.72000000000000        151.68000000000001       -12.811000000000000        335.13999999999999     
          68   205.74000000000001        151.63000000000000       -13.188000000000001        348.02999999999997     
          68   205.68000000000001        151.55000000000001       -12.973000000000001        360.92000000000002     
          68   205.69999999999999        151.00999999999999       -13.622000000000000        373.81000000000000     
          68   205.49000000000001        151.02000000000001       -14.100000000000000        386.69999999999999     
          69   206.37000000000000        100.17000000000000       -48.622000000000000        0.0000000000000000     
          69   206.31000000000000        100.22000000000000       -49.103999999999999        12.890000000000001     
          69   206.15000000000001        100.31999999999999       -50.585000000000001        25.780000000000001     
          69   206.28000000000000        100.20000000000000       -51.134999999999998        38.670000000000002     
          69   206.59000000000000        99.863000000000000       -51.853999999999999        51.560000000000002     
          69   206.63000000000000        100.67000000000000       -52.936999999999998        64.450000000000003     
          69   207.03999999999999        101.16000000000000       -52.823000000000000        77.340000000000003     
          69   207.53999999999999        101.56000000000000       -53.112000000000002        90.230000000000004     
          69   208.41999999999999        102.31000000000000       -53.929000000000002        103.12000000000000     
          69   207.47999999999999        101.45999999999999       -54.837000000000003        116.01000000000001     
          69   207.00999999999999        101.62000000000000       -55.902999999999999        128.90000000000001     
          69   206.75000000000000        101.29000000000001       -54.075000000000003        141.78999999999999     
          69   206.34000000000000        100.92000000000000       -52.250000000000000        154.68000000000001     
          69   206.50000000000000        100.84999999999999       -53.725999999999999        167.56999999999999     
          69   206.83000000000001        100.36000000000000       -53.515999999999998        180.46000000000001     
          69   207.84999999999999        99.495000000000005       -54.316000000000003        193.34999999999999     
          69   207.99000000000001        100.18000000000001       -54.143000000000001        206.24000000000001     
          69   208.63000000000000        100.54000000000001       -53.445999999999998        219.13000000000000     
          69   209.15000000000001        100.62000000000000       -51.860999999999997        232.02000000000001     
          69   209.16999999999999        99.576999999999998       -52.405999999999999        244.91000000000000     
          69   209.94000000000000        99.414000000000001       -52.927999999999997        257.80000000000001     
          69   211.16000000000000        99.543999999999997       -52.131000000000000        270.69000000000000     
          69   211.86000000000001        100.26000000000001       -50.744000000000000        283.57999999999998     
          69   212.72000000000000        101.51000000000001       -52.325000000000003        296.47000000000003     
          69   211.36000000000001        101.90000000000001       -50.465000000000003        309.36000000000001     
          69   211.28000000000000        100.70000000000000       -52.804000000000002        322.25000000000000     
          69   211.40000000000001        99.709999999999994       -51.862000000000002        335.13999999999999     
          69   211.84999999999999        98.510000000000005       -51.481999999999999        348.02999999999997     
          69   212.63999999999999        97.606999999999999       -52.237000000000002        360.92000000000002     
          69   212.96000000000001        97.762000000000000       -51.703000000000003        373.81000000000000     
          69   212.66000000000000        98.244000000000000       -51.869999999999997        386.69999999999999     
          69   211.93000000000001        98.486000000000004       -53.195999999999998        399.58999999999997     
          69   212.63000000000000        98.231999999999999       -53.213000000000001        412.48000000000002     
          69   212.72000000000000        98.388999999999996       -53.555999999999997        425.37000000000000     
          69   212.61000000000001        97.825999999999993       -54.262000000000000        438.25999999999999     
          69   212.88000000000000        98.167000000000002       -54.168999999999997        451.14999999999998     
          69   213.08000000000001        97.887000000000000       -55.134999999999998        464.04000000000002     
          69   212.63000000000000        98.155000000000001       -55.698000000000000        476.93000000000001     
          69   212.46000000000001        98.239000000000004       -55.865000000000002        489.81999999999999     
          69   212.58000000000001        98.012000000000000       -57.106999999999999        502.70999999999998     
          69   212.99000000000001        98.887000000000000       -55.177999999999997        515.60000000000002     
          69   213.02000000000001        100.01000000000001       -51.441000000000003        528.49000000000001     
          69   212.63000000000000        99.111000000000004       -52.895000000000003        541.38000000000000     
          69   212.53999999999999        98.694000000000003       -52.963999999999999        554.26999999999998     
          69   212.22999999999999        99.804000000000002       -50.212000000000003        567.15999999999997     
          69   211.90000000000001        99.536000000000001       -49.774999999999999        580.04999999999995     
          69   212.09000000000000        99.409999999999997       -49.329999999999998        592.94000000000005     
          69   211.28999999999999        99.215999999999994       -51.354999999999997        605.83000000000004     
          69   210.03999999999999        99.747000000000000       -48.091000000000001        618.72000000000003     
          69   210.19999999999999        99.805999999999997       -48.838000000000001        631.61000000000001     
          69   210.38000000000000        100.73999999999999       -47.128000000000000        644.50000000000000     
          69   211.02000000000001        100.98999999999999       -45.613999999999997        657.38999999999999     
          69   210.94000000000000        100.56000000000000       -47.619000000000000        670.27999999999997     
          69   210.72000000000000        101.01000000000001       -44.545999999999999        683.16999999999996     
          69   211.05000000000001        100.93000000000001       -47.890999999999998        696.05999999999995     
          69   212.21000000000001        101.45000000000000       -49.134999999999998        708.95000000000005     
          69   212.52000000000001        101.64000000000000       -46.674999999999997        721.84000000000003     
          69   212.24000000000001        101.62000000000000       -46.079999999999998        734.73000000000002     
          69   211.38000000000000        100.84000000000000       -45.060000000000002        747.62000000000000     
          69   211.72999999999999        100.80000000000000       -44.805000000000000        760.50999999999999     
          69   212.18000000000001        101.20999999999999       -46.225999999999999        773.39999999999998     
          69   212.15000000000001        101.00000000000000       -44.569000000000003        786.28999999999996     
          69   211.49000000000001        102.39000000000000       -46.789999999999999        799.17999999999995     
          69   210.58000000000001        102.25000000000000       -46.789000000000001        812.07000000000005     
          69   210.56999999999999        101.28000000000000       -46.033000000000001        824.96000000000004     
          69   210.47999999999999        100.01000000000001       -48.719000000000001        837.85000000000002     
          69   211.55000000000001        100.01000000000001       -49.030000000000001        850.74000000000001     
          69   211.78000000000000        99.450000000000003       -49.695999999999998        863.63000000000000     
          69   211.40000000000001        99.474999999999994       -49.427000000000000        876.51999999999998     
          69   211.44999999999999        100.18000000000001       -50.896000000000001        889.40999999999997     
          69   211.44000000000000        99.587000000000003       -51.454000000000001        902.29999999999995     
          69   211.25000000000000        99.353999999999999       -50.210000000000001        915.19000000000005     
          69   211.37000000000000        99.465000000000003       -49.375000000000000        928.08000000000004     
          69   211.28000000000000        98.942999999999998       -51.853000000000002        940.97000000000003     
          69   211.00000000000000        98.191000000000003       -53.758000000000003        953.86000000000001     
          69   211.02000000000001        98.138000000000005       -55.627000000000002        966.75000000000000     
          69   211.36000000000001        98.284999999999997       -55.479999999999997        979.63999999999999     
          69   210.59999999999999        97.688000000000002       -52.600999999999999        992.52999999999997     
          69   210.13000000000000        98.991000000000000       -50.619999999999997        1005.4200000000000     
          69   210.24000000000001        99.313999999999993       -52.786999999999999        1018.3099999999999     
          69   210.22999999999999        99.632000000000005       -51.854999999999997        1031.2000000000000     
          69   210.74000000000001        100.37000000000000       -50.877000000000002        1044.0899999999999     
          69   210.19999999999999        100.65000000000001       -50.479999999999997        1056.9800000000000     
          69   207.56999999999999        100.95000000000000       -52.453000000000003        1069.8699999999999     
          69   208.81999999999999        100.26000000000001       -53.308999999999997        1082.7600000000000     
          69   209.00999999999999        99.929000000000002       -54.720999999999997        1095.6500000000001     
          69   210.31000000000000        98.918000000000006       -52.493000000000002        1108.5400000000000     
          69   210.58000000000001        99.206999999999994       -52.892000000000003        1121.4301000000000     
          69   210.88999999999999        99.861999999999995       -51.100000000000001        1134.3199000000000     
          69   210.22000000000000        99.926000000000002       -50.654000000000003        1147.2100000000000     
          69   211.06999999999999        100.20000000000000       -50.795999999999999        1160.0999999999999     
          69   209.81999999999999        100.86000000000000       -50.369000000000000        1172.9900000000000     
          69   209.12000000000000        101.30000000000000       -50.523000000000003        1185.8800000000001     
          69   210.47999999999999        101.94000000000000       -52.622000000000000        1198.7700000000000     
          69   211.19999999999999        102.48999999999999       -52.902000000000001        1211.6600000000001     
          69   212.74000000000001        103.50000000000000       -53.256000000000000        1224.5500000000000     
          69   213.68000000000001        103.54000000000001       -53.158000000000001        1237.4399000000001     
          69   213.11000000000001        103.59000000000000       -54.152000000000001        1250.3299999999999     
          70   207.49000000000001        213.65000000000001       -33.646999999999998        0.0000000000000000     
          70   208.03999999999999        213.12000000000000       -32.378000000000000        12.890000000000001     
          70   208.43000000000001        212.72000000000000       -32.246000000000002        25.780000000000001     
          70   208.34999999999999        213.13000000000000       -32.298000000000002        38.670000000000002     
          70   208.11000000000001        213.47000000000000       -31.684999999999999        51.560000000000002     
          70   207.81000000000000        213.56000000000000       -30.870999999999999        64.450000000000003     
          70   207.66999999999999        213.49000000000001       -29.687000000000001        77.340000000000003     
          70   207.34000000000000        213.58000000000001       -31.876999999999999        90.230000000000004     
          70   207.56000000000000        213.38000000000000       -30.396999999999998        103.12000000000000     
          70   207.55000000000001        213.55000000000001       -29.401000000000000        116.01000000000001     
          70   207.59999999999999        213.41000000000000       -28.410000000000000        128.90000000000001     
          70   205.81999999999999        212.56999999999999       -22.177000000000000        141.78999999999999     
          71   208.84999999999999        176.72000000000000       -26.835999999999999        0.0000000000000000     
          71   209.03000000000000        176.83000000000001       -31.099000000000000        12.890000000000001     
          71   209.33000000000001        176.81999999999999       -30.010999999999999        25.780000000000001     
          71   209.16999999999999        176.88999999999999       -28.361999999999998        38.670000000000002     
          71   209.53999999999999        176.96000000000001       -28.128000000000000        51.560000000000002     
          71   209.37000000000000        176.94999999999999       -27.657000000000000        64.450000000000003     
          71   209.71000000000001        176.78000000000000       -28.588000000000001        77.340000000000003     
          71   210.06999999999999        176.71000000000001       -30.893999999999998        90.230000000000004     
          71   210.28999999999999        176.61000000000001       -31.349000000000000        103.12000000000000     
          71   210.22000000000000        176.65000000000001       -30.856999999999999        116.01000000000001     
          71   210.25000000000000        176.75000000000000       -31.837000000000000        128.90000000000001     
          71   210.63999999999999        176.68000000000001       -31.062999999999999        141.78999999999999     
          71   210.52000000000001        176.84999999999999       -31.116000000000000        154.68000000000001     
          71   210.38000000000000        176.84000000000000       -29.297999999999998        167.56999999999999     
          71   210.56000000000000        176.72999999999999       -30.908999999999999        180.46000000000001     
          71   209.81999999999999        176.72000000000000       -29.847999999999999        193.34999999999999     
          71   210.02000000000001        176.69999999999999       -30.930000000000000        206.24000000000001     
          71   210.25000000000000        176.88999999999999       -31.289999999999999        219.13000000000000     
          71   210.25999999999999        176.75000000000000       -30.224000000000000        232.02000000000001     
          71   210.24000000000001        176.72000000000000       -32.331000000000003        244.91000000000000     
          71   210.31000000000000        176.50999999999999       -31.648000000000000        257.80000000000001     
          71   210.50999999999999        176.05000000000001       -36.843000000000004        270.69000000000000     
          71   210.75000000000000        176.63000000000000       -34.113000000000000        283.57999999999998     
          71   210.63999999999999        176.66999999999999       -32.901000000000003        296.47000000000003     
          71   211.00999999999999        176.75999999999999       -32.743000000000002        309.36000000000001     
          71   211.11000000000001        176.68000000000001       -33.332999999999998        322.25000000000000     
          71   211.15000000000001        176.44000000000000       -34.651000000000003        335.13999999999999     
          71   210.56000000000000        175.97999999999999       -34.332999999999998        348.02999999999997     
          71   210.50000000000000        175.75000000000000       -35.773000000000003        360.92000000000002     
          71   210.41000000000000        175.78000000000000       -35.448999999999998        373.81000000000000     
          71   211.03999999999999        175.71000000000001       -36.969000000000001        386.69999999999999     
          71   211.25000000000000        175.47000000000000       -36.545000000000002        399.58999999999997     
          71   210.88000000000000        175.66000000000000       -34.252000000000002        412.48000000000002     
          71   211.56000000000000        176.05000000000001       -35.915999999999997        425.37000000000000     
          71   211.16000000000000        176.27000000000001       -35.142000000000003        438.25999999999999     
          71   211.31000000000000        176.59000000000000       -34.164999999999999        451.14999999999998     
          71   211.50000000000000        176.63999999999999       -33.881999999999998        464.04000000000002     
          71   211.88999999999999        176.59999999999999       -34.133000000000003        476.93000000000001     
          71   211.72000000000000        176.81999999999999       -33.320000000000000        489.81999999999999     
          71   211.68000000000001        176.72000000000000       -34.270000000000003        502.70999999999998     
          71   211.52000000000001        176.68000000000001       -34.256999999999998        515.60000000000002     
          71   211.44000000000000        176.75999999999999       -35.079999999999998        528.49000000000001     
          71   211.50999999999999        176.88000000000000       -33.594999999999999        541.38000000000000     
          71   211.43000000000001        176.96000000000001       -33.938000000000002        554.26999999999998     
          71   210.97999999999999        176.88000000000000       -32.573999999999998        567.15999999999997     
          71   211.49000000000001        176.83000000000001       -35.683999999999997        580.04999999999995     
          71   211.08000000000001        176.87000000000000       -35.631999999999998        592.94000000000005     
          71   210.91000000000000        176.96000000000001       -34.689000000000000        605.83000000000004     
          71   211.52000000000001        176.87000000000000       -36.167000000000002        618.72000000000003     
          71   211.69000000000000        176.77000000000001       -34.871000000000002        631.61000000000001     
          71   211.69000000000000        176.77000000000001       -35.066000000000003        644.50000000000000     
          71   211.50000000000000        176.81999999999999       -34.424999999999997        657.38999999999999     
          71   211.59000000000000        176.96000000000001       -34.808000000000000        670.27999999999997     
          71   212.34000000000000        176.99000000000001       -36.615000000000002        683.16999999999996     
          71   211.47999999999999        176.93000000000001       -35.976999999999997        696.05999999999995     
          71   211.80000000000001        176.88000000000000       -35.527000000000001        708.95000000000005     
          71   212.38999999999999        177.06999999999999       -36.457000000000001        721.84000000000003     
          71   211.75000000000000        176.90000000000001       -36.582999999999998        734.73000000000002     
          71   211.75999999999999        176.90000000000001       -37.057000000000002        747.62000000000000     
          71   211.58000000000001        176.72000000000000       -37.899999999999999        760.50999999999999     
          71   211.71000000000001        176.21000000000001       -37.021999999999998        773.39999999999998     
          71   211.36000000000001        176.16000000000000       -37.408999999999999        786.28999999999996     
          71   211.11000000000001        175.93000000000001       -35.686999999999998        799.17999999999995     
          71   211.46000000000001        175.81000000000000       -37.353000000000002        812.07000000000005     
          71   211.91000000000000        175.47000000000000       -37.466000000000001        824.96000000000004     
          71   211.46000000000001        175.25999999999999       -38.337000000000003        837.85000000000002     
          71   211.65000000000001        175.18000000000001       -37.402999999999999        850.74000000000001     
          71   211.34000000000000        175.34999999999999       -37.387000000000000        863.63000000000000     
          71   211.66000000000000        175.27000000000001       -38.536999999999999        876.51999999999998     
          71   211.75000000000000        175.22999999999999       -36.731999999999999        889.40999999999997     
          71   211.68000000000001        175.31000000000000       -38.524000000000001        902.29999999999995     
          71   211.69999999999999        175.22000000000000       -36.746000000000002        915.19000000000005     
          71   211.40000000000001        175.18000000000001       -36.093000000000004        928.08000000000004     
          71   211.56999999999999        175.22999999999999       -37.588999999999999        940.97000000000003     
          71   211.28999999999999        175.31000000000000       -35.667000000000002        953.86000000000001     
          71   211.34000000000000        175.46000000000001       -36.651000000000003        966.75000000000000     
          71   211.37000000000000        175.55000000000001       -36.969999999999999        979.63999999999999     
          71   210.94000000000000        175.69999999999999       -38.822000000000003        992.52999999999997     
          71   210.78000000000000        175.93000000000001       -37.436999999999998        1005.4200000000000     
          71   211.00000000000000        175.93000000000001       -38.103999999999999        1018.3099999999999     
          71   210.90000000000001        175.86000000000001       -38.124000000000002        1031.2000000000000     
          71   210.72999999999999        175.87000000000000       -36.835000000000001        1044.0899999999999     
          71   210.63999999999999        175.55000000000001       -37.843000000000004        1056.9800000000000     
          71   210.88000000000000        175.36000000000001       -38.058000000000000        1069.8699999999999     
          71   211.72000000000000        175.38000000000000       -38.012999999999998        1082.7600000000000     
          71   211.66999999999999        174.90000000000001       -36.661000000000001        1095.6500000000001     
          72   213.00999999999999        134.94000000000000       -38.463999999999999        0.0000000000000000     
          72   213.16000000000000        134.94999999999999       -38.262999999999998        12.890000000000001     
          72   212.72000000000000        134.12000000000000       -38.465000000000003        25.780000000000001     
          72   213.06999999999999        133.81000000000000       -39.835000000000001        38.670000000000002     
          72   212.71000000000001        133.09999999999999       -40.406999999999996        51.560000000000002     
          72   211.97999999999999        132.75999999999999       -39.281999999999996        64.450000000000003     
          72   211.50999999999999        132.69999999999999       -40.000000000000000        77.340000000000003     
          72   211.13000000000000        132.58000000000001       -41.018999999999998        90.230000000000004     
          72   210.41000000000000        132.59000000000000       -40.399000000000001        103.12000000000000     
          72   208.90000000000001        133.00999999999999       -38.695999999999998        116.01000000000001     
          72   210.03000000000000        133.40000000000001       -40.609000000000002        128.90000000000001     
          72   210.25000000000000        133.13999999999999       -39.929000000000002        141.78999999999999     
          72   210.36000000000001        132.41000000000000       -39.930999999999997        154.68000000000001     
          72   210.03999999999999        132.16999999999999       -40.177999999999997        167.56999999999999     
          72   208.88999999999999        133.33000000000001       -38.093000000000004        180.46000000000001     
          72   207.80000000000001        135.09000000000000       -36.920000000000002        193.34999999999999     
          72   206.94999999999999        135.38000000000000       -36.195999999999998        206.24000000000001     
          73   216.81999999999999        163.33000000000001       -25.204999999999998        0.0000000000000000     
          73   216.55000000000001        162.90000000000001       -23.745999999999999        12.890000000000001     
          73   215.56999999999999        162.44999999999999       -23.251999999999999        25.780000000000001     
          73   215.28999999999999        160.49000000000001       -19.753000000000000        38.670000000000002     
          73   215.53999999999999        159.59000000000000       -18.721000000000000        51.560000000000002     
          73   215.44000000000000        158.56000000000000       -17.523000000000000        64.450000000000003     
          73   215.53000000000000        158.47999999999999       -18.024000000000001        77.340000000000003     
          73   215.19999999999999        158.56999999999999       -17.509000000000000        90.230000000000004     
          73   215.40000000000001        158.88000000000000       -18.259000000000000        103.12000000000000     
          73   215.22000000000000        158.84000000000000       -17.097000000000001        116.01000000000001     
          73   215.41999999999999        158.94000000000000       -17.713999999999999        128.90000000000001     
          73   215.28999999999999        158.81999999999999       -17.695000000000000        141.78999999999999     
          73   215.24000000000001        158.71000000000001       -17.596000000000000        154.68000000000001     
          73   215.44999999999999        158.43000000000001       -17.812000000000001        167.56999999999999     
          73   215.47999999999999        158.44000000000000       -17.913000000000000        180.46000000000001     
          73   215.68000000000001        158.59000000000000       -17.428000000000001        193.34999999999999     
          73   215.81000000000000        158.56999999999999       -17.385000000000002        206.24000000000001     
          73   215.59999999999999        158.68000000000001       -17.253000000000000        219.13000000000000     
          73   215.34000000000000        159.53999999999999       -18.457000000000001        232.02000000000001     
          73   215.30000000000001        159.72000000000000       -17.500000000000000        244.91000000000000     
          73   215.22000000000000        160.00999999999999       -17.103000000000002        257.80000000000001     
          73   215.16999999999999        160.09000000000000       -17.881000000000000        270.69000000000000     
          73   216.00000000000000        164.31999999999999       -17.920000000000002        283.57999999999998     
          73   216.94000000000000        163.87000000000000       -18.239999999999998        296.47000000000003     
          73   217.90000000000001        165.53000000000000       -18.783999999999999        309.36000000000001     
          73   218.69999999999999        167.61000000000001       -19.337000000000000        322.25000000000000     
          74   222.46000000000001        250.83000000000001       -22.257999999999999        0.0000000000000000     
          74   221.44999999999999        250.78000000000000       -19.920999999999999        12.890000000000001     
          74   221.16000000000000        250.80000000000001       -20.228000000000002        25.780000000000001     
          74   220.03999999999999        251.21000000000001       -18.975999999999999        38.670000000000002     
          74   218.72000000000000        251.99000000000001       -17.413000000000000        51.560000000000002     
          74   217.50000000000000        252.58000000000001       -15.657000000000000        64.450000000000003     
          74   215.96000000000001        252.68000000000001       -15.351000000000001        77.340000000000003     
          74   213.44999999999999        252.28999999999999       -15.583000000000000        90.230000000000004     
          74   211.83000000000001        253.25999999999999       -17.094000000000001        103.12000000000000     
          74   210.22999999999999        253.36000000000001       -17.908999999999999        116.01000000000001     
          74   208.03000000000000        252.91000000000000       -16.628000000000000        128.90000000000001     
          74   204.97000000000000        252.91999999999999       -15.007000000000000        141.78999999999999     
          74   203.58000000000001        253.25000000000000       -16.472999999999999        154.68000000000001     
          74   201.81000000000000        251.71000000000001       -14.135000000000000        167.56999999999999     
          74   200.38999999999999        250.65000000000001       -12.100000000000000        180.46000000000001     
          74   194.86000000000001        248.41999999999999       -14.003000000000000        193.34999999999999     
          74   193.94999999999999        247.66000000000000       -13.135999999999999        206.24000000000001     
          74   192.62000000000000        247.97000000000000       -13.752000000000001        219.13000000000000     
          74   192.72999999999999        248.06000000000000       -13.692000000000000        232.02000000000001     
          74   192.68000000000001        248.22999999999999       -13.446000000000000        244.91000000000000     
          74   188.69999999999999        246.91999999999999       -15.851000000000001        257.80000000000001     
          74   188.18000000000001        246.71000000000001       -15.532999999999999        270.69000000000000     
          74   185.83000000000001        245.22999999999999       -16.504999999999999        283.57999999999998     
          74   184.55000000000001        244.97999999999999       -17.320000000000000        296.47000000000003     
          75   227.59999999999999        134.22999999999999       -11.397000000000000        0.0000000000000000     
          75   227.56000000000000        134.77000000000001       -13.087000000000000        12.890000000000001     
          75   227.38999999999999        134.38999999999999       -11.475000000000000        25.780000000000001     
          75   227.47999999999999        134.21000000000001       -11.050000000000001        38.670000000000002     
          75   227.84000000000000        134.22000000000000       -9.9507999999999992        51.560000000000002     
          75   227.91000000000000        133.91000000000000       -10.385000000000000        64.450000000000003     
          75   227.88999999999999        133.93000000000001       -11.337999999999999        77.340000000000003     
          75   227.81000000000000        134.00000000000000       -10.742000000000001        90.230000000000004     
          75   227.94999999999999        133.97000000000000       -10.585000000000001        103.12000000000000     
          75   228.09999999999999        133.78000000000000       -10.439000000000000        116.01000000000001     
          75   228.13999999999999        133.84000000000000       -10.263000000000000        128.90000000000001     
          75   228.41000000000000        134.00999999999999       -11.119999999999999        141.78999999999999     
          75   229.31999999999999        134.06999999999999       -9.7059999999999995        154.68000000000001     
          75   230.06000000000000        134.19999999999999       -9.9490999999999996        167.56999999999999     
          76   228.47000000000000        164.84000000000000       -40.430999999999997        0.0000000000000000     
          76   228.22999999999999        165.88000000000000       -41.151000000000003        12.890000000000001     
          76   226.13000000000000        168.19000000000000       -43.762999999999998        25.780000000000001     
          76   226.91000000000000        169.25999999999999       -42.203000000000003        38.670000000000002     
          76   227.47999999999999        170.49000000000001       -40.658999999999999        51.560000000000002     
          76   228.65000000000001        174.16999999999999       -43.015999999999998        64.450000000000003     
          76   229.25999999999999        174.28999999999999       -41.316000000000003        77.340000000000003     
          76   230.00999999999999        174.03999999999999       -42.652000000000001        90.230000000000004     
          76   229.19000000000000        178.68000000000001       -42.963999999999999        103.12000000000000     
          76   228.55000000000001        180.50999999999999       -40.616999999999997        116.01000000000001     
          76   228.53000000000000        182.28999999999999       -38.847000000000001        128.90000000000001     
          76   225.88000000000000        185.56999999999999       -33.756000000000000        141.78999999999999     
          76   225.03999999999999        187.56000000000000       -35.927000000000000        154.68000000000001     
          76   224.69999999999999        188.63000000000000       -35.015999999999998        167.56999999999999     
          76   224.52000000000001        189.12000000000000       -37.088000000000001        180.46000000000001     
          76   224.77000000000001        190.03999999999999       -37.792999999999999        193.34999999999999     
          76   225.19999999999999        190.56999999999999       -41.767000000000003        206.24000000000001     
          76   224.83000000000001        190.91000000000000       -42.453000000000003        219.13000000000000     
          76   224.68000000000001        191.74000000000001       -44.792999999999999        232.02000000000001     
          76   223.94999999999999        190.58000000000001       -41.219999999999999        244.91000000000000     
          76   222.78000000000000        191.16999999999999       -42.564000000000000        257.80000000000001     
          76   222.52000000000001        191.66000000000000       -44.826999999999998        270.69000000000000     
          77   230.19000000000000        74.096999999999994       -27.297000000000001        0.0000000000000000     
          77   233.16999999999999        72.105000000000004       -29.834000000000000        12.890000000000001     
          77   234.61000000000001        72.519000000000005       -31.224000000000000        25.780000000000001     
          77   234.13999999999999        72.677999999999997       -30.861000000000001        38.670000000000002     
          77   234.27000000000001        73.239000000000004       -31.440000000000001        51.560000000000002     
          77   234.68000000000001        73.885999999999996       -33.073999999999998        64.450000000000003     
          77   235.50000000000000        74.471999999999994       -35.066000000000003        77.340000000000003     
          77   238.56000000000000        74.924999999999997       -37.975999999999999        90.230000000000004     
          77   241.66000000000000        74.766000000000005       -37.591999999999999        103.12000000000000     
          78   231.49000000000001        296.63999999999999       -47.469000000000001        0.0000000000000000     
          78   229.40000000000001        297.43000000000001       -43.034999999999997        12.890000000000001     
          78   225.44999999999999        297.44999999999999       -46.334000000000003        25.780000000000001     
          78   223.13000000000000        296.95999999999998       -44.448999999999998        38.670000000000002     
          78   221.16000000000000        297.45999999999998       -42.895000000000003        51.560000000000002     
          78   220.91000000000000        297.60000000000002       -44.960999999999999        64.450000000000003     
          78   220.71000000000001        298.12000000000000       -43.841000000000001        77.340000000000003     
          78   220.06000000000000        298.94999999999999       -42.250000000000000        90.230000000000004     
          78   219.31999999999999        298.87000000000000       -40.930000000000000        103.12000000000000     
          78   217.62000000000000        295.11000000000001       -41.286000000000001        116.01000000000001     
          78   218.44999999999999        293.92000000000002       -39.523000000000003        128.90000000000001     
          78   220.21000000000001        291.41000000000003       -39.054000000000002        141.78999999999999     
          78   220.81000000000000        290.36000000000001       -37.597999999999999        154.68000000000001     
          78   220.63999999999999        290.44000000000000       -38.054000000000002        167.56999999999999     
          78   224.59000000000000        285.69999999999999       -37.811999999999998        180.46000000000001     
          78   225.09000000000000        285.94999999999999       -38.200000000000003        193.34999999999999     
          78   225.94000000000000        284.63999999999999       -41.784999999999997        206.24000000000001     
          78   225.41000000000000        283.25000000000000       -42.771000000000001        219.13000000000000     
          78   225.30000000000001        282.75000000000000       -42.521999999999998        232.02000000000001     
          78   225.25000000000000        282.67000000000002       -44.423999999999999        244.91000000000000     
          78   225.11000000000001        282.00999999999999       -41.796999999999997        257.80000000000001     
          78   225.16000000000000        282.89999999999998       -35.567000000000000        270.69000000000000     
          78   225.53999999999999        283.36000000000001       -37.773000000000003        283.57999999999998     
          78   225.38000000000000        283.25000000000000       -39.215000000000003        296.47000000000003     
          78   225.59999999999999        283.92000000000002       -39.412999999999997        309.36000000000001     
          79   245.90000000000001        272.13999999999999       -31.606999999999999        0.0000000000000000     
          79   244.61000000000001        270.82999999999998       -29.387000000000000        12.890000000000001     
          79   244.00000000000000        270.43000000000001       -33.479999999999997        25.780000000000001     
          79   243.50000000000000        269.75000000000000       -34.204000000000001        38.670000000000002     
          79   243.50999999999999        268.75000000000000       -35.738000000000000        51.560000000000002     
          79   243.12000000000000        268.11000000000001       -37.948000000000000        64.450000000000003     
          79   242.46000000000001        267.50000000000000       -36.787999999999997        77.340000000000003     
          79   242.44000000000000        266.44000000000000       -37.100999999999999        90.230000000000004     
          79   243.50999999999999        265.50999999999999       -39.634999999999998        103.12000000000000     
          79   244.88999999999999        265.25999999999999       -39.011000000000003        116.01000000000001     
          79   246.46000000000001        262.37000000000000       -42.488999999999997        128.90000000000001     
          79   246.81000000000000        261.17000000000002       -43.161000000000001        141.78999999999999     
          79   247.09999999999999        260.14999999999998       -42.747999999999998        154.68000000000001     
          79   247.18000000000001        259.25000000000000       -41.594999999999999        167.56999999999999     
          79   247.09000000000000        258.38999999999999       -44.238999999999997        180.46000000000001     
          80   261.24000000000001        215.75999999999999       -15.426000000000000        0.0000000000000000     
          80   261.98000000000002        214.12000000000000       -18.460000000000001        12.890000000000001     
          80   260.61000000000001        213.81999999999999       -20.277999999999999        25.780000000000001     
          80   260.60000000000002        214.25999999999999       -21.149999999999999        38.670000000000002     
          80   259.42000000000002        215.25000000000000       -20.277999999999999        51.560000000000002
[truncated: 19,443,997 more chars]
